# Supplementary material for: Peripheral blood transcriptome heterogeneity and prognostic potential in lung cancer revealed by RNA‐Seq
Source: J Cell Mol Med. 2021 Jul 21;25(17):8271–84. doi: 10.1111/jcmm.16773 (PMC8419186; doi:10.1111/jcmm.16773)
Supplement: Supplementary file 5 — File S2 [file JCMM-25-8271-s006.xlsx]

## Sheet: 02 CIBERSORT
Sample type	Sample name	B cells naive	B cells memory	Plasma cells	T cells CD8	T cells CD4 naive	T cells CD4 memory resting	T cells CD4 memory activated	T cells follicular helper	T cells regulatory	T cells gamma delta	NK cells resting	NK cells activated	Monocytes	Macrophages M0	Macrophages M1	Macrophages M2	Dendritic cells resting	Dendritic cells activated	Mast cells resting	Mast cells activated	Eosinophils	Neutrophils	P-value	Pearson Correlation	RMSE
lung cancer	K001	0.0069893	0.0123233	0.00228821	0.157917	0	0.0122744	0.00371323	0	0.0442286	0	0.407424	0	0.265109	0	0	0.00427872	0	0	0.0162063	0	0	0.0672489	0	0.730866	0.692195
lung cancer	K002	0.0208298	0.0008	0	0.102179	0.0151186	0.0515089	0.0255951	0	0	0	0.129714	0	0.22161	0	0	0	0	0	0.0309682	0	0	0.401698	0	0.715044	0.702905
lung cancer	K003	0.00822974	0.0188776	0	0.0487637	0.0242869	0	0.0272019	0	0	0	0.0816494	0	0.258795	0	0	0	0	0	0.0280898	0	0	0.504106	0	0.81864	0.57953
lung cancer	K004	0	0.0158775	0.0008	0.0651987	0.0620974	0	0.0305952	0	0	0	0.134751	0	0.141452	0	0	0.0003	0	0	0.0323044	0	0	0.516693	0	0.739646	0.674274
lung cancer	K005	0	0.0351245	0.00102011	0.185923	0	0.0168556	0.00388502	0	0.0249288	0	0.157938	0.00390055	0.179408	0	0	0.00193506	0	0	0.0378005	0	0	0.351281	0	0.631448	0.776014
lung cancer	K006	0.00474236	0.0115445	0	0.0603177	0.0474033	0.017874	0.00336679	0	0.0204869	0	0.103265	0	0.183744	0	0	0	0	0	0.0180819	0	0	0.529174	0	0.748145	0.664701
lung cancer	K007	0	0.00693779	0.0002	0.151515	0.0114848	0	0.0107522	0	0.0095857	0	0.18054	0	0.236546	0	0	0	0	0	0.0332309	0	0	0.359224	0	0.706717	0.71176
lung cancer	K008	0.0161209	0.00351997	0	0.0798075	0.0337768	0.0114276	0.00645692	0	0.0314253	0	0.179878	0	0.224108	0	0	0	0	0	0.0279172	0	0	0.385561	0	0.711074	0.706966
lung cancer	K009	0	0.0351177	0.0008	0.153178	0.0332063	0	0.00827598	0	0.0291629	0	0.16662	0	0.199163	0	0	0	0	0	0.0267721	0	0	0.347729	0	0.667189	0.747562
lung cancer	K010	0.00636532	0.0007	0.00338206	0.0921425	0.0321571	0	0.0110787	0	0.02147	0	0.0921394	0	0.181272	0	0	0	0	0	0.0161959	0	0	0.543136	0	0.698879	0.718947
lung cancer	K011	0.00529675	0.00647196	0	0.146296	0.0227374	0	0.00894129	0	0.0248731	0	0.161769	0	0.276794	0	0	0.00172908	0	0	0.0285977	0	0	0.316494	0	0.70929	0.712573
lung cancer	K012	0.0187984	0.0433512	0	0.159044	0	0.0259732	0.0164042	0.00973094	0.0355273	0	0.166621	0	0.414989	0	0	0.0237985	0	0	0.0389422	0	0	0.0468196	0	0.480379	0.87641
lung cancer	K013	0	0.0288685	0	0.10014	0	0	0.00843993	0	0.0201321	0	0.140961	0	0.204895	0	0	0	0	0	0.0388996	0	0	0.457663	0	0.683037	0.730998
lung cancer	K014	0	0.0270639	0.00383127	0.0507121	0.0476007	0.022071	0.0175176	0	0.0166806	0	0.303696	0	0.206627	0	0	0.00770443	0	0	0.0282653	0	0	0.26823	0	0.703184	0.720331
lung cancer	K015	0	0.0239699	0.0006	0.0954552	0	0.00575294	0	0	0.0082427	0	0.223067	0	0.540126	0.00669567	0	0.00190525	0	0	0.0203381	0	0	0.0738154	0	0.750043	0.684837
lung cancer	K016	0.0458579	0	0.0007	0.227236	0	0	0	0.00143077	0.054291	0	0.316113	0	0.149524	0	0	0.00978273	0	0	0.0171575	0	0	0.177922	0	0.622013	0.783702
lung cancer	K017	0	0.0329521	0.0008	0.292657	0	0.0332961	0	0	0.0353142	0	0.222817	0	0.261529	0	0	0.00459239	0	0	0.0171213	0	0	0.0988807	0	0.671675	0.750705
lung cancer	K018	0	0.068947	0	0.327871	0	0	0.0360419	0.0180161	0.0373324	0	0.22879	0	0.191635	0	0	0	0	0	0.0434952	0	0	0.0478714	0	0.679013	0.746347
lung cancer	K019	0	0.0126441	0.00291711	0.137761	0	0.0281317	0.0131877	0	0.0007	0	0.175938	0	0.298431	0	0	0.00414392	0	0	0.0342408	0	0	0.291954	0	0.745532	0.68316
lung cancer	K020	0.020612	0.00593121	0	0.137638	0.0136641	0.0009	0.0251706	0	0.00685228	0	0.197331	0	0.151683	0	0	0.00394041	0	0	0.0242653	0	0	0.411979	0	0.712566	0.705097
lung cancer	K021	0.00119572	0.00341151	0.00153917	0.150966	0	0	0.00695166	0	0.00638005	0	0.145268	0	0.384418	0	0	0.00266174	0	0	0.0302967	0	0	0.266912	0	0.739575	0.686161
lung cancer	K022	0	0.0417785	0.00287091	0.136816	0.0221515	0	0.0262398	0.0008	0.0171274	0	0.222534	0	0.255888	0	0.0001	0	0	0.00996264	0.039383	0	0	0.224379	0	0.569438	0.82184
lung cancer	K023	0.0182258	0.00791976	0	0.288302	0	0	0.010261	0	0.0176796	0	0.308727	0	0.222708	0.00485762	0	0.00206247	0	0	0.0180353	0	0	0.101222	0	0.633603	0.774619
lung cancer	K024	0	0.0100036	0.00347744	0.0734786	0.0477759	0.0411568	0.0073264	0	0.00498483	0	0.204516	0	0.339709	0	0	0	0	0	0.0159905	0	0	0.251581	0	0.683361	0.736265
lung cancer	K025	0.0127309	0.00159348	0.00350576	0.261689	0	0	0	0	0.047396	0	0.277854	0.00868676	0.348731	0	0	0.0195243	0	0	0.0052311	0	0	0.0130582	0	0.708727	0.718808
lung cancer	K026	0.00927884	0.0306158	0.00347054	0.104223	0.0157519	0.0463865	0	0.00241005	0.0470172	0	0.439595	0.00137829	0.276177	0	0	0.00921041	0	0	0.00839559	0	0	0.00609042	0	0.701646	0.716691
lung cancer	K027	0.00686329	0.0236514	0.00149489	0.244137	0	0.049382	0.00211051	0	0.0268658	0	0.175781	0	0.327542	0	0	0.00189467	0	0	0.0206097	0	0	0.119668	0	0.690985	0.740267
lung cancer	K028	0	0.0109864	0.00242696	0.0451815	0.070147	0	0.0104132	0	0.00962313	0	0.0953034	0	0.321497	0	0	0.00537414	0	0	0.0281787	0	0	0.400868	0	0.747914	0.667544
lung cancer	K029	0.0214298	0.0216556	0.00482382	0.132268	0	0.0240719	0	0.0173296	0.00489471	0	0.0947511	0.00753815	0.505909	0	0	0.0001	0	0	0.0390279	0	0	0.126167	0	0.749949	0.690874
lung cancer	K030	0.00304474	0.0137082	0.00419866	0.312468	0	0	0	0	0.0403843	0	0.27853	0	0.251574	0	0	0.00388843	0	0	0.0155518	0	0	0.0766514	0	0.64571	0.76609
lung cancer	K031	0.0237696	0.0175276	0	0.0359648	0.0391804	0.0398668	0.0152044	0	0.0307307	0	0.342965	0	0.270943	0	0	0.00142615	0	0.0002	0.0240012	0	0	0.15823	0	0.755186	0.682494
lung cancer	K032	0	0.0230087	0	0.165383	0.0298645	0	0.00899592	0.0009	0.0105141	0	0.288264	0	0.364427	0	0	0.00452067	0	0	0.0190255	0	0	0.0850737	0	0.72416	0.709339
lung cancer	K033	0.0277089	0.0347616	0	0.0573253	0.0582536	0.110292	0	0	0.00699854	0	0.326619	0	0.318935	0.0009	0	0	0	0	0.0118507	0	0	0.0463643	0	0.70564	0.726906
lung cancer	K034	0	0.0153526	0.00953889	0.167621	0.0298037	0	0	0	0.0136495	0	0.141339	0	0.365635	0	0	0	0	0.0009	0.0140322	0	0	0.242168	0	0.616624	0.787557
lung cancer	K035	0.0154067	0.0501309	0	0.0604087	0.0213665	0	0.0028898	0	0.00650751	0	0.138798	0	0.304219	0	0	0	0	0	0.0243368	0	0	0.375937	0	0.772811	0.646365
lung cancer	K036	0	0.00778041	0	0.07632	0.0603574	0	0.00857724	0	0.00667658	0	0.0941194	0	0.310293	0	0	0.0101507	0	0	0.0391739	0	0	0.386551	0	0.690496	0.723764
lung cancer	K037	0.00288222	0.0404326	0	0.294742	0	0	0	0.018122	0.0183688	0	0.144541	0.0317301	0.321123	0	0	0.00138742	0	0	0.0436299	0	0	0.0830404	0	0.694842	0.739432
lung cancer	K038	0.0287242	0.00753765	0.0004	0.125427	0.0250075	0	0.0007	0	0.0360566	0	0.139189	0	0.29101	0	0	0	0	0	0.0346021	0	0	0.311398	0	0.57877	0.815266
lung cancer	K039	0.00525742	0.00797836	0.0001	0.0771078	0.0456872	0.0245151	0.00745265	0	0.00857889	0	0.120623	0	0.279651	0	0	0.00921239	0	0	0.0312443	0	0	0.382569	0	0.709668	0.707297
lung cancer	K040	0.0121391	0.00540496	0.0007	0.0605577	0.0635767	0	0.00634963	0	0.00572355	0	0.0942404	0	0.430454	0	0	0.00196	0	0	0.0315153	0	0	0.287341	0	0.749962	0.672419
lung cancer	K041	0.004724	0	0.00123394	0.171564	0	0.0355074	0.0158659	0	0.0136219	0	0.225166	0	0.259387	0	0	0.00588324	0	0	0.0161398	0	0	0.250907	0	0.718771	0.708402
lung cancer	K042	0	0.0158565	0.00391325	0.101802	0.0263296	0.0458133	0.00428035	0	0.00874855	0	0.0748898	0	0.266529	0	0	0.00471937	0	0.00129962	0.0235722	0	0	0.422247	0	0.719605	0.696018
lung cancer	K043	0	0.00838021	0	0.0729024	0.0315192	0	0.00901765	0	0.0106635	0	0.0900959	0	0.351734	0.0113587	0	0	0	0	0.0316603	0	0	0.382668	0	0.742138	0.673456
lung cancer	K044	0.00706424	0.0165591	0.00106045	0.17643	0.00837401	0.0349527	0	0	0.0379486	0	0.114788	0	0.258064	0	0	0	0	0	0.0192924	0	0	0.325466	0	0.671122	0.744593
lung cancer	K045	0.0145745	0.0147961	0.00186026	0.134624	0.00716095	0	0.0109926	0.0002	0.0228344	0	0.238958	0	0.271743	0.00583946	0	0.00339405	0	0	0.0286081	0	0	0.244433	0	0.681832	0.739206
lung cancer	K046	0	0.0165216	0.00404427	0.0936527	0.0253238	0.0313879	0.0009	0	0.0110433	0	0.143256	0	0.267116	0	0	0.00241788	0	0	0.0266258	0	0	0.377702	0	0.702237	0.714528
lung cancer	K047	0.0286117	0.0252319	0	0.157062	0	0.128998	0.00255677	0	0.0403637	0	0.252653	0	0.314636	0	0	0.00724879	0	0	0.0176288	0	0	0.0250089	0	0.749934	0.698379
lung cancer	K048	0	0.0189152	0.00157008	0.112948	0.00428608	0	0.00592418	0.0008	0.012109	0	0.196691	0	0.233766	0	0	0.00448559	0	0	0.0354548	0	0	0.37301	0	0.726027	0.693402
lung cancer	K049	0	0.0185706	0.00583576	0.175926	0.0171061	0	0.0104973	0	0.00895371	0	0.326718	0	0.175044	0	0	0	0	0	0.017928	0	0	0.24342	0	0.658656	0.754177
lung cancer	K050	0	0.00482466	0.00240805	0.0372103	0.0768276	0	0.00852429	0	0.00154934	0	0.105083	0	0.261091	0	0	0.00105038	0	0.0003	0.0290215	0	0	0.472137	0	0.704848	0.709755
lung cancer	K051	0	0.00500366	0.00318322	0.164729	0.0220174	0	0.00347429	0	0.0190153	0	0.168679	0	0.259809	0	0	0	0	0	0.0222927	0	0	0.331797	0	0.729201	0.69364
lung cancer	K052	0	0.0122369	0.00197849	0.0470671	0.0536844	0	0.0159997	0	0.0020697	0	0.18391	0	0.242707	0	0	0.00151411	0	0.0006	0.026825	0	0	0.411378	0	0.743702	0.673147
lung cancer	K053	0.0111527	0.00238722	0	0.308771	0	0	0.0143709	0	0.0251253	0	0.29233	0	0.16047	0	0	0.00232979	0	0	0.0157547	0	0	0.167308	0	0.726158	0.699072
lung cancer	K054	0.00116004	0.01601	0	0.115474	0.0134703	0.0426388	0	0	0.0320149	0	0.188339	0	0.239096	0	0	0.00976903	0	0	0.0284454	0	0	0.313583	0	0.684354	0.734584
lung cancer	K055	0.009562	0.00490993	0.0008	0.0783988	0.0217543	0.0077763	0.0154455	0	0.0152171	0	0.254467	0	0.221815	0	0	0	0	0	0.0285411	0	0	0.341349	0	0.718026	0.702164
lung cancer	K056	0.0004	0.015963	0.0007	0.179854	0	0.0197396	0.00915825	0	0.00149621	0	0.140691	0	0.366529	0.00165004	0	0	0	0.0001	0.0314936	0	0	0.232263	0	0.649114	0.76391
lung cancer	K057	0.0121531	0.00598655	0.00419392	0.0339283	0.0796197	0	0.0003	0	0.00201945	0	0.151193	0	0.185622	0	0	0	0	0.00190889	0.0303889	0	0	0.492726	0	0.705955	0.709103
lung cancer	K058	0.0159564	0.0001	0.00337941	0.0523025	0.0741087	0.0102522	0.00961418	0	0.0089379	0	0.267614	0	0.189465	0	0	0.00768685	0	0	0.01089	0	0	0.349644	0	0.694347	0.722993
lung cancer	K059	0	0.033171	0.00395613	0.108759	0.0261549	0	0.00808683	0	0.0139284	0	0.120983	0.00700301	0.275385	0	0	0.00150984	0	0	0.0396908	0	0	0.361372	0	0.674698	0.739568
lung cancer	K060	0	0.0137576	0.00186636	0.0887685	0.07743	0	0.0090039	0	0.00829651	0	0.105503	0	0.31464	0	0	0	0	0.0006	0.0361365	0	0	0.34398	0	0.692649	0.72417
lung cancer	K061	0	0.0181299	0	0.20998	0.00109665	0	0.00369322	0.00631811	0.0312603	0	0.153756	0	0.154192	0	0	0.0164437	0	0	0.0356424	0	0	0.369487	0	0.634414	0.773544
lung cancer	K062	0	0.0120649	0	0.114999	0.0469364	0	0.0071714	0	0.0242818	0	0.139206	0	0.297012	0	0	0.00182891	0	0	0.0247699	0	0	0.331729	0	0.70504	0.714542
lung cancer	K063	0.00992879	0.0161395	0.00111364	0.130939	0.0372895	0	0.0135681	0	0.031131	0	0.154562	0	0.261613	0	0	0.00657951	0	0.00142802	0.0267571	0	0	0.30895	0	0.695105	0.726694
lung cancer	K064	0.015921	0	0.00268192	0.0292265	0.0718958	0	0.0202363	0	0.00148979	0	0.193158	0	0.211173	0	0	0	0	0.00201887	0.0188738	0	0	0.433325	0	0.705355	0.709845
lung cancer	K065	0.00222288	0.0125558	0.00133064	0.217835	0.014203	0	0	0.00438562	0.0269427	0	0.327635	0	0.165117	0	0	0	0	0	0.0177512	0	0	0.210021	0	0.665472	0.748714
lung cancer	K066	0.0248428	0	0.00543126	0.0511992	0.0596264	0	0.00836217	0	0.00864817	0	0.0934567	0	0.197574	0.00919974	0	0	0	0	0	0.00164314	0	0.540017	0	0.689254	0.729256
lung cancer	K067	0	0.0205582	0.0008	0.120384	0.0331101	0	0.00815736	0	0.0268073	0	0.306915	0	0.170742	0	0	0	0	0	0.0156098	0	0	0.296955	0	0.715055	0.706395
lung cancer	K068	0	0.0217044	0.00197177	0.115655	0.0133152	0	0.00788403	0	0.0398913	0	0.198588	0	0.223765	0	0	0.00679501	0	0.00113578	0.0277211	0	0	0.341573	0	0.68633	0.731218
lung cancer	K069	0	0.0302616	0.005136	0.157311	0.0138726	0	0.00763489	0.00558078	0.0254968	0	0.189991	0	0.244351	0	0	0.0005	0	0	0.0157607	0	0	0.304072	0	0.660054	0.754075
lung cancer	K070	0.0150032	0.00174566	0	0.159382	0	0	0.0136424	0.00518407	0.0173597	0	0.0834979	0.0235628	0.204864	0	0	0	0	0	0.0429259	0	0	0.432833	0	0.702929	0.712727
lung cancer	K071	0	0.0270908	0	0.119437	0.0137138	0.0203624	0.00638044	0	0.0364102	0	0.283023	0	0.186487	0	0	0	0	0	0.0211354	0	0	0.285961	0	0.721722	0.703056
lung cancer	K072	0.024338	0.00383274	0	0.0271081	0.0560513	0.00789233	0.00855993	0	0.0130388	0	0.0789139	0	0.218617	0.00619205	0	0	0	0	0.0156154	0	0	0.539841	0	0.70293	0.715103
lung cancer	K073	0.0140963	0.00857347	0	0.0836665	0.0197785	0.00590593	0.00681575	0	0.0127102	0	0.118114	0	0.207194	0	0	0	0	0	0.0308819	0	0	0.492263	0	0.778581	0.631307
Healthy subject	Z001	0.00417898	0.0332758	0	0.202201	0.00401245	0.0490868	0.00448137	0	0.0155549	0	0.08581	0.0088946	0.142525	0	0	0.0111727	0	0	0.0318078	0	0	0.406999	0	0.783769	0.640791
Healthy subject	Z002	0.00371888	0.0376315	0.0004	0.306376	0	0.0151005	0	0	0.00563705	0	0.157639	0.00907739	0.188316	0	0	0.00823815	0	0	0.0359548	0	0	0.231957	0	0.614153	0.791063
Healthy subject	Z003	0.0008	0.0274005	0	0.281386	0	0.0369271	0	0.00516761	0.0495037	0	0.254944	0.0325559	0.162467	0	0	0	0	0	0.0239999	0	0	0.124826	0	0.726494	0.701533
Healthy subject	Z004	0.014452	0.0297089	0	0.171977	0	0.0726086	0.00125311	0	0.00106177	0	0.105431	0	0.27624	0.00499986	0	0	0	0	0.0261181	0	0	0.29615	0	0.687012	0.734247
Healthy subject	Z005	0.0072701	0.0227705	0	0.288755	0	0.00568795	0.00651823	0	0.0240366	0	0.190579	0	0.152045	0	0	0	0	0.0006	0.0217538	0	0	0.280005	0	0.704308	0.719944
Healthy subject	Z006	0.0107465	0.0191555	0.00337427	0.161773	0.0381454	0	0.0165783	0.00314323	0.0140617	0	0.28063	0	0.143943	0	0	0	0	0	0.0315199	0	0	0.27693	0	0.659112	0.755257
Healthy subject	Z007	0.0102293	0.0371946	0	0.18269	0.0080245	0.00354726	0.0074929	0.00270382	0.0302883	0	0.192385	0	0.183433	0	0	0	0	0	0.0273297	0	0	0.314677	0	0.691494	0.729909
Healthy subject	Z008	0	0.0223798	0	0.146033	0	0.0213241	0.0198596	0.00189009	0.00808676	0	0.0963686	0	0.148129	0	0	0.00214788	0	0	0.034564	0	0	0.499217	0	0.755404	0.658256
Healthy subject	Z009	0.0187768	0.0289475	0	0.205539	0	0.00615921	0.00482143	0	0.0489669	0	0.263828	0	0.0941971	0	0	0	0	0	0.0177484	0	0	0.311015	0	0.66079	0.753003
Healthy subject	Z010	0.0034767	0.0154978	0	0.262451	0	0.0269456	0.00773467	0	0.00745977	0	0.127452	0	0.207629	0	0	0.0007	0	0	0.0333596	0	0	0.307251	0	0.752034	0.679771
Healthy subject	Z011	0.0162506	0.0193047	0	0.263446	0	0.0587776	0	0	0.0430111	0	0.11161	0.00299452	0.261928	0	0	0	0	0	0.0236444	0	0	0.199033	0	0.71983	0.717627
Healthy subject	Z012	0.0111634	0.0345651	0	0.249889	0	0	0.0102174	0.00836957	0	0	0.189297	0.0153023	0.101017	0	0	0.0009	0	0.00370422	0.0407063	0	0	0.334879	0	0.755174	0.674187
Healthy subject	Z013	0	0.0240066	0	0.306505	0	0.0170397	0	0.0028907	0.0264138	0	0.154319	0	0.193057	0	0	0.0009	0	0	0.0254967	0	0	0.249367	0	0.721312	0.70935
Healthy subject	Z014	0.00418385	0.0283705	0	0.115209	0.0002	0	0.00704845	0	0.0160414	0	0.138878	0	0.276794	0	0	0.00117062	0	0	0.0363501	0	0	0.375718	0	0.678954	0.735081
Healthy subject	Z015	0.0173334	0.00801538	0	0.104837	0	0.0197288	0.0344694	0	0	0	0.14274	0	0.0734792	0	0	0.0125027	0	0.00169462	0.00625705	0	0	0.578943	0	0.761132	0.651014
Healthy subject	Z016	0.00499489	0.0235554	0	0.145836	0.0181104	0	0.0322832	0.0216826	0.00546205	0	0.139677	0.0001	0.170649	0	0	0	0	0.00300856	0.0164262	0	0	0.418233	0	0.695087	0.721036
Healthy subject	Z017	0	0.0300924	0.00127249	0.0900415	0.0390616	0	0.0175629	0	0.00129009	0	0.116634	0	0.206384	0	0	0	0	0	0.032224	0	0	0.465437	0	0.710573	0.704346
Healthy subject	Z018	0.017439	0.0410806	0	0.13686	0.00411664	0.0671379	0	0	0.0322347	0	0.133065	0.00319324	0.255085	0	0	0	0	0	0.0287044	0	0	0.281083	0	0.742954	0.693039
Healthy subject	Z019	0.00548619	0.0151101	0	0.183605	0.00761904	0	0.00651394	0.015475	0.0136522	0	0.119255	0.0112088	0.261547	0	0	0	0	0	0.0279283	0	0	0.3326	0	0.694026	0.725029
Healthy subject	Z020	0.00668504	0.0292644	0	0.234581	0.0031095	0.00744148	0	0	0.0354858	0	0.138224	0.0127097	0.29113	0	0	0	0	0.00113946	0.0256716	0	0	0.214557	0	0.695909	0.732512
Healthy subject	Z021	0.00754226	0.0149078	0.00250995	0.151393	0	0.0223633	0.00636953	0	0.0253097	0	0.126233	0	0.249221	0	0	0.00478186	0	0	0.0335652	0	0	0.355803	0	0.693137	0.724836
Healthy subject	Z022	0.0106241	0.0202104	0	0.183044	0	0	0	0.00724934	0.00839411	0	0.0439045	0.0334613	0.195202	0	0	0	0	0	0.0196853	0	0	0.478226	0	0.718929	0.696217
Healthy subject	Z023	0.0131556	0.0237835	0	0.174602	0	0.0758871	0	0	0.0461476	0	0.139666	0.00408556	0.27055	0	0	0	0	0	0.0265901	0	0	0.225532	0	0.722724	0.713981
Healthy subject	Z024	0.0534286	0	0.00197565	0.0561044	0.0800112	0	0.00240563	0.0006	0.0121162	0	0.170962	0	0.299687	0	0	0.00474983	0	0.00830062	0.00946152	0	0	0.30017	0	0.62372	0.781928
Healthy subject	Z025	0	0.0301634	0.00542915	0.0555457	0.0517695	0	0.0156932	0	0	0	0.0858305	0	0.324154	0	0	0	0	0.00116531	0.028138	0	0	0.402111	0	0.66206	0.749293
Healthy subject	Z026	0.00296073	0.0112639	0.00501393	0.142047	0	0.0120643	0.00110126	0	0.00149261	0	0.107474	0	0.296929	0	0	0.00296764	0	0.00129082	0.0381447	0	0	0.37725	0	0.673197	0.739755
Healthy subject	Z027	0.0331157	0.0366469	0.00150534	0.132763	0.0124516	0.0656589	0	0	0.0236704	0	0.107661	0.0187938	0.381207	0	0	0	0	0.00367601	0.0263814	0	0	0.156469	0	0.675164	0.752961
Healthy subject	Z028	0.0465488	0.0199492	0	0.199105	0.0116917	0	0.00687704	0	0.00620201	0	0.13093	0	0.29324	0	0	0.0120355	0	0	0.032049	0	0	0.241371	0	0.618416	0.788376
Healthy subject	Z029	0.00449091	0	0.00660321	0.101744	0.00859157	0	0.0194831	0.00826463	0	0	0.0648477	0	0.135075	0	0	0	0	0.0106944	0.0359577	0	0	0.604247	0	0.755697	0.658342
Healthy subject	Z030	0	0.0280095	0	0.190087	0	0	0	0.0221151	0.0138911	0	0.0620572	0.0197821	0.31319	0	0	0	0	0	0.0097673	0	0	0.341101	0	0.745002	0.677242
Healthy subject	Z031	0.00306735	0.0295661	0	0.271003	0.00599682	0	0	0.0139129	0.00903403	0	0.0961922	0.039837	0.188898	0	0	0	0	0	0.0311062	0	0	0.311386	0	0.674086	0.743742
Healthy subject	Z032	0.00728085	0.0212719	0.00234064	0.229542	0	0.0132603	0	0	0.0296151	0	0.224364	0	0.147148	0	0	0.00222045	0	0	0.0345078	0	0	0.288449	0	0.665503	0.750663
Healthy subject	Z033	0.0214508	0.0186459	0.00209389	0.0775199	0.0290474	0.0348347	0	0	0.0412107	0	0.0371824	0.00315076	0.444281	0	0	0.0001	0	0.0001	0.0318573	0	0	0.258534	0	0.756903	0.670377
Healthy subject	Z034	0.00968969	0.012274	0.00256821	0.286767	0.014123	0	0	0.0006	0.0405827	0	0.139727	0	0.216593	0	0	0	0	0	0.0318913	0	0	0.245215	0	0.65118	0.764316
Healthy subject	Z035	0.0146961	0.0151188	0	0.17968	0.0122423	0	0.0010225	0.0207869	0	0	0.100524	0.0214388	0.277562	0	0	0	0	0	0.0190332	0	0	0.337895	0	0.688384	0.728851
Healthy subject	Z036	0.0759772	0.0255666	0	0.158739	0.0121256	0	0.0009	0.00948748	0.0232322	0	0.053139	0.0456517	0.286498	0	0	0	0	0	0.0429372	0	0	0.265755	0	0.702937	0.72633
Healthy subject	Z037	0	0.0355513	0	0.155215	0.0068427	0	0.00495819	0	0.0139141	0	0.0753643	0.0009	0.277339	0	0	0	0	0	0.0278453	0	0	0.402019	0	0.683713	0.730159
Healthy subject	Z038	0.0377402	0.0124413	0.00211507	0.201766	0.00616928	0.0981304	0	0	0.0546594	0	0.140835	0	0.322336	0	0	0.00359596	0	0	0.0219923	0	0	0.0982181	0	0.71245	0.73148
Healthy subject	Z039	0.0552973	0.00311816	0	0.213837	0	0	0.00391643	0	0.0417725	0	0.161269	0	0.270584	0	0	0.0168018	0	0	0.0222872	0	0	0.211117	0	0.674383	0.750471
Healthy subject	Z040	0.0297514	0.0247569	0	0.0921329	0.079447	0.00397125	0	0	0.0222891	0	0.0478269	0.00668712	0.237105	0	0	0.00801244	0	0	0.0226995	0	0	0.425321	0	0.74608	0.671136
Healthy subject	Z041	0.0340268	0.0233718	0	0.20806	0	0.0704951	0	0	0.0421463	0	0.0776382	0.0147937	0.277011	0	0	0.00948117	0	0	0.0330915	0	0	0.209885	0	0.694372	0.738875
Healthy subject	Z042	0.012585	0.033396	0	0.17713	0.0459727	0.0447512	0	0	0.0368385	0	0.140659	0	0.269264	0	0	0	0	0	0.0280773	0	0	0.211326	0	0.67243	0.752852
Healthy subject	Z043	0.0165113	0.022389	0	0.131976	0.0644815	0.0327992	0.0118437	0	0.0196476	0	0.15688	0	0.224618	0	0	0.00911111	0	0.0005	0.0165582	0	0	0.292675	0	0.67576	0.744559
Healthy subject	Z044	0.00173357	0.0208447	0	0.206542	0.0255749	0	0	0	0.034756	0	0.15493	0.00829753	0.216724	0	0	0.0002	0	0	0.0397068	0	0	0.290702	0	0.687282	0.734744
Healthy subject	Z045	0.00503257	0.0147473	0.0006	0.182412	0.0425886	0	0.010536	0	0.0172192	0	0.200444	0	0.189626	0	0	0.00388236	0	0	0.0205141	0	0	0.312436	0	0.668719	0.747215
Healthy subject	Z046	0.00176846	0.0144162	0.00251301	0.246991	0	0	0.0100921	0.0002	0.00695426	0	0.203601	0	0.24863	0.00689183	0	0	0	0	0.0220998	0	0	0.23588	0	0.614543	0.789658
Healthy subject	Z047	0.0130686	0.00906324	0	0.243231	0.0324277	0	0.00661892	0	0.0431754	0	0.224818	0	0.154534	0	0	0	0	0	0.0191994	0	0	0.253864	0	0.671543	0.746666
Healthy subject	Z048	0.0112006	0.0230518	0.00499497	0.236902	0	0.0385239	0.00409001	0	0.050314	0	0.188832	0	0.242419	0	0	0	0	0	0.0176134	0	0	0.182057	0	0.665152	0.75656
Healthy subject	Z049	0.0607043	0.0418187	0	0.206372	0.00318086	0	0	0.0239958	0.0261093	0	0.0850506	0.0538556	0.0867203	0	0	0	0	0.0129656	0.0265339	0	0	0.372693	0	0.692188	0.728783
Healthy subject	Z050	0.00177948	0.0177679	0.00688078	0.168549	0	0	0.00118819	0.00358138	0.0159601	0	0.133621	0	0.262015	0.00515476	0	0	0	0	0.0267436	0	0	0.356758	0	0.68717	0.729134
Healthy subject	Z051	0	0.0219725	0.0007	0.247979	0	0.024589	0.00506723	0	0.0275623	0	0.201724	0	0.213654	0	0	0	0	0.0007	0.00907454	0	0	0.246999	0	0.712438	0.714602
Healthy subject	Z052	0	0.0219445	0	0.10678	0.0261669	0	0.0006	0.0004	0.0109243	0	0.0704898	0	0.261886	0	0	0	0	0.0007	0.0271929	0	0	0.472933	0	0.742895	0.670316
Healthy subject	Z053	0.0112809	0.0240402	0	0.194785	0.0212046	0	0.00540291	0.00261545	0.0686686	0	0.279606	0	0.171412	0	0	0.0101491	0	0	0.0238805	0	0	0.186955	0	0.58917	0.808103
Healthy subject	Z054	0.00613523	0.0304974	0	0.22592	0	0.00294044	0	0	0.0504317	0	0.183879	0	0.214567	0	0	0	0	0	0.0250604	0	0	0.260569	0	0.645388	0.767626
Healthy subject	Z055	0.022768	0.0173463	0.00235204	0.109286	0.0352805	0	0.00674398	0	0.0113776	0	0.122472	0	0.283874	0	0	0	0	0	0.0139189	0	0	0.374581	0	0.702321	0.714364
Healthy subject	Z056	0.0396376	0.020337	0	0.12743	0.0636613	0.0172326	0	0	0.0285546	0	0.159656	0	0.303031	0	0	0.00319691	0	0	0.0329162	0	0	0.204346	0	0.681663	0.746718
Healthy subject	Z057	0.0189171	0.0337862	0	0.251815	0	0.00152658	0.00238517	0	0.0203144	0	0.113936	0	0.330427	0	0	0.00276588	0	0	0.0335805	0	0	0.190547	0	0.734236	0.706938
Healthy subject	Z058	0.0114966	0.00834935	0	0.200963	0	0.00802991	0.00398461	0.00126503	0.020987	0	0.0331331	0.0261798	0.269649	0	0	0	0	0	0.0434258	0	0	0.372538	0	0.716186	0.702835
Healthy subject	Z059	0.00862564	0.0174971	0	0.174915	0.00909632	0.0202837	0.0091822	0	0.014318	0	0.097542	0	0.211732	0	0	0	0	0.0005	0.0320417	0	0	0.404266	0	0.668922	0.74397
Healthy subject	Z060	0	0.0131567	0.00279878	0.0719847	0.073527	0	0.00906452	0	0.00706724	0	0.0905359	0.0111969	0.225747	0	0	0	0	0	0.0426747	0	0	0.452247	0	0.684002	0.729667
Healthy subject	Z061	0.0118887	0.0152736	0	0.147137	0.0308608	0.00418572	0.00894428	0	0.0104171	0	0.094747	0	0.259804	0	0	0	0	0.00311651	0.0337009	0	0	0.379924	0	0.752718	0.668825
Healthy subject	Z062	0	0.0251809	0.00113908	0.214743	0	0.0896016	0	0	0.0559073	0	0.174694	0	0.254762	0	0	0.00160331	0	0	0.00712297	0	0	0.175245	0	0.719458	0.716848
Healthy subject	Z063	0.00757277	0.046614	0	0.367683	0	0.0456461	0	0	0.0458478	0	0.195374	0	0.248302	0	0	0.00192965	0	0	0.010827	0	0	0.0302039	0	0.666291	0.753161
Healthy subject	Z064	0	0.021897	0	0.0803701	0	0.0001	0.00753784	0.00514803	0.00318916	0	0.106634	0	0.259017	0	0	0	0	0	0.0327611	0	0	0.483395	0	0.733225	0.680614
Healthy subject	Z065	0.0104283	0.0594816	0	0.173647	0.0648145	0	0	0	0	0	0.141519	0.0282904	0.13566	0	0	0	0	0.00890744	0.032385	0	0	0.344867	0	0.689109	0.73175
Healthy subject	Z066	0.0178555	0.011287	0.00419727	0.197286	0.0169033	0	0.00668734	0	0.036616	0	0.239323	0	0.11034	0	0	0.0135511	0	0	0.0324101	0	0	0.313543	0	0.67505	0.742576
Healthy subject	Z067	0.0148652	0.01365	0	0.182938	0	0.0390469	0	0.00796083	0.0125979	0	0.0918216	0	0.217285	0	0	0.0306663	0	0	0.0221408	0	0	0.367028	0	0.695902	0.722776
Healthy subject	Z068	0.0034932	0.0426032	0	0.113493	0.0678564	0	0.0267	0.0003	0	0	0.147825	0	0.119728	0	0	0.0340569	0	0	0.0230438	0	0	0.420934	0	0.714601	0.7049
Healthy subject	Z069	0.00282308	0.0182224	0.00223686	0.149291	0.0339011	0	0.0100957	0.0003	0.0114638	0	0.196822	0	0.22873	0	0	0.00228795	0	0	0.0330613	0	0	0.310743	0	0.679971	0.738218
