# Supplementary material for: Peripheral blood transcriptome heterogeneity and prognostic potential in lung cancer revealed by RNA‐Seq
Source: J Cell Mol Med. 2021 Jul 21;25(17):8271–84. doi: 10.1111/jcmm.16773 (PMC8419186; doi:10.1111/jcmm.16773)
Supplement: Supplementary file 6 — File S3 [file JCMM-25-8271-s002.xlsx]

## Sheet: M1-key module
Brown module genes	Magenta module genes	Turquoise module genes
HLA-B	GNLY	S100A9
SAT1	NKG7	MT-ND3
RPS24	CCL5	S100A8
RN7SK	PRF1	FTH1
CYBA	GZMH	MT-CO1
NEAT1	GZMB	MT-CO3
PPIA	PTGDS	HLA-C
AC092299.7	SPON2	IFITM2
TNFAIP3	FGFBP2	MT-CO2
FOLR3	CTSW	MT-ATP6
HIST2H2AA4	GPR56	MT-ND1
HSPA8	CST7	MT-ND4L
ISG20	CD247	MT-ND2
HIST1H2AC	GZMA	MT-ND4
CD37	KLRK1	CSF3R
CX3CR1	TRDC	FTL
HNRNPA2B1	CD8A	TMSB10
FKBP8	FCRL6	MT-CYB
AHNAK	FYN	G0S2
GIMAP7	ITGB1	IFITM3
ANXA1	MIB2	NAMPT
HIF1A	ID2	RGS2
BTF3	SPN	MT-ND6
AC013394.2	IL2RB	SRGN
CALM1	RASSF1	H3F3B
SH3BGRL3	RP11-20I20.4	FCGR3B
NBPF12	C9orf142	SOD2
CALM2	S1PR5	MT-ND5
NPIPB5	PPP2R5C	IL8
TRAF3IP3	CD2	HLA-E
BTN3A2	ARL4C	S100A11
GADD45B	KLRD1	RPL9
RNASEK	KLRF1	GLUL
USMG5	TBX21	RPS17
BTN3A1	SYNE1	IFITM1
GIMAP4	MACF1	ITM2B
RBL2	SAMD3	H3F3AP4
CD48	PLEKHO1	MCL1
PET100	TRGC2	TAGLN2
C20orf24	KLRB1	MYO1F
YWHAZ	CD81	NCF1
HMGN2	PRR5L	TREM1
OGT	GRINA	LITAF
ATP6V0C	ZNF683	EIF1
TGFB1	KLRG1	FPR1
CSDE1	CCL4	CXCR2
EIF3E	BZRAP1	SERPINA1
HNRNPDL	CLIC3	TSC22D3
ARGLU1	METRNL	SPI1
TUBA4A	GNG2	UBC
NPIPB4	CD8B	FCGR2A
ADD3	LLGL2	AMPD2
SON	SLAMF7	S100A6
GIMAP5	PYHIN1	SELL
PIM3	LPCAT1	XPO6
HSP90B1	SSBP3	TNFRSF10C
DENND2D	MATK	SMAP2
EIF4G2	TSEN54	SLC11A1
ATM	PRKCH	GMFG
SKP1	TTC38	VNN2
SRSF11	SH2D1B	CCNL1
SIPA1	OSBPL5	AC092299.8
EIF3M	HOPX	APOBEC3A
CLEC2D	RP11-75L1.2	MMP25
SRSF7	KLRC4-KLRK1	ATG16L2
LUC7L3	RGS3	LST1
MIR3916	PIP4K2A	SLC25A37
NFKB2	YWHAQ	ABTB1
ITGA4	TPST2	LSP1
PRDX5	SLC20A1	LAPTM5
PNISR	ARHGEF3	CORO1A
HNRNPD	TRPV2	ARRB2
UTRN	TRGV2	PPP1R15A
CTSC	RP11-1094M14.4	CEBPB
CNOT1	C12orf75	C10orf54
CD164	CD3G	PI3
BTN3A3	CEP78	PTMA
NKTR	PRSS23	CMTM2
ATP5A1	SLAMF6	GCA
2020-09-02	SYTL3	GABARAP
VPS29	MYBL1	NCF2
PTP4A2	STAT4	YPEL3
CANX	CD244	CD97
LAIR1	GNPTAB	TNFAIP2
ARL6IP5	CHST2	MBOAT7
GIMAP6	RP11-640M9.1	C5AR1
FNBP4	PRR5	PTGS2
LINC00861	PTPN4	ICAM3
RBBP6	CLDND2	ITGAX
TXK	RAB7L1	VASP
FUBP1	NCR1	RNF149
HNRNPF	KLRC4	TALDO1
SMG1P1	SLFN13	BASP1
PDCD6IP	PTGER2	BCL2A1
AHSA2	BHLHE40	RNASET2
S1PR1	CD226	ITGB2
CTA-384D8.34	NCR3	AQP9
PIK3R1	PLEKHF1	ARHGAP9
RBM6	SKAP1	CXCR1
C9orf89	BUB3	IL1RN
ORMDL1	PTPN7	HLA-DQA1
RNF31	OPTN	DAZAP2
2020-09-07	EML2	IRF1
ATP5F1	RP11-94L15.2	FMNL1
SET	USP28	R3HDM4
SH3BGRL	GK5	ALOX5
MATR3	FUT11	CXCR4
UQCRC2	SYTL2	ACSL1
RAN	TRGC1	MTATP6P1
EIF2S3	DSTN	VMP1
TAF15	MXRA7	NADK
IER3	EOMES	TCIRG1
HCP5	NFATC3	UBB
YWHAB	PRKACB	RP11-34P13.14
SUMO2	IL12RB1	SLC2A3
C11orf58	GPR114	LILRB3
RP11-138C9.1	VPS26B	TUBA1A
NONO	YARS	HCLS1
ZNF207	ADRB2	AC011558.5
TIA1	F2R	AL627309.1
PIM1	EBP	BTG2
GDI2	GOLGA8N	FFAR2
C8orf59	ADA	DENND3
IDI1	MMP23B	ALOX5AP
RBMX	TGFBR3	TKT
CCR2	TIGIT	ARAP1
STK38	CD160	NCF4
RSL1D1	CHST12	ADAM8
RABAC1	TRGV8	ZYX
NDUFA12	NFATC2	PNRC1
MAT2B	B3GAT1	SF1
TRGV10	AE000661.37	PLEK
LDHA	MRPL10	FAM65B
SRP9	SH2D1A	MXD1
RAB1A	MAPRE2	AC138035.2
PARP15	MCOLN2	CNN2
HDAC1	REXO2	NCF1C
SCP2	RP11-291B21.2	MSRB1
ATP5O	NPRL2	BCL6
ABRACL	C1orf21	SEC14L1
ANAPC5	RFTN1	PLAUR
DDX23	CMKLR1	GPSM3
TRAV24	PITPNC1	CLEC7A
PTGES3	TTC16	ATP6V0B
2020-09-15	GFI1	RP4-669L17.10
CD47	SMAD7	FAM157C
ATP1A1	LYAR	PTPN6
SPCS2	NCAM1	SORL1
LPXN	GAB3	GNB2
TRAV4	NMUR1	LAMTOR4
BRK1	CBLB	RAC2
AC159540.1	ERBB2	MIDN
MMP24-AS1	CCND2	ANPEP
CCT5	CTD-2616J11.2	RP11-206L10.5
HSD17B4	SLC2A1	NINJ1
SRSF10	TFDP2	RP11-274B18.2
ATP5J	FAM179A	MX2
TNFAIP8	RAP2A	MKNK2
LIPA	LAX1	ALPL
TRAV29DV5	PTPRA	SMCHD1
DMTF1	PTCH1	GBP2
SLFN5	MLC1	UBE2D3
SRP14	NLRP3	HCK
TES	ABCB1	NCF1B
ATP5C1	ZNF28	PADI4
ANKZF1	GLCCI1	SHKBP1
SNRPG	PRKCQ	ATHL1
CDC42SE2	NAA40	CSF2RB
MAT2A	RMDN3	CFLAR
SERBP1	LGR6	THEMIS2
VPS13C	NCALD	BRI3
GRASP	IKZF2	RP11-34P13.13
PSMA5	PDGFRB	LINC01002
RPS27L	PAFAH2	PELI1
CCZ1B	KANSL3	UBALD2
HERC1	RP11-436I9.6	FCGRT
ETF1	PTPRM	EIF4A1
GSAP	CCDC65	LRCH4
MRFAP1L1	SBK1	ZFP36L1
ST13	KIR3DL2	MYADM
TIAL1	KLRC3	CYTH4
RP11-473I1.10	ARVCF	GNAI2
SSBP1	TRGV9	BCL3
MYCBP2	DTHD1	WAS
PSMA1	KIR2DL1	DOK3
PNRC2	KIR2DL3	SECTM1
CBX3	STK39	STXBP2
TARDBP	GALNT10	CLIC1
ERAP2	TKTL1	RP1-229K20.5
EMB	IL21R	ZFP36L2
XPO1	RNF115	ZDHHC18
RBBP4	BLMH	NFKBIZ
GLS		TYK2
RNF5		SIRPB1
USO1		DDX39A
VPS35		PHC2
PPWD1		KLF2
SSB		FOSB
SLFN11		ADRBK1
TRAM1		COX7C
MRPL33		MYH9
NSA2		RP11-326C3.2
PSMA3		PDLIM7
CLDND1		STAT6
SNX3		NBEAL2
IKZF3		SHISA5
XRCC6		DDX3X
ILK		PROK2
RP11-686D22.10		WIPF1
ZNF706		EIF4A2
STK17A		CSRNP1
AURKAIP1		LCP2
COPZ1		LINC01001
CLTA		NUMB
HIST2H2AA3		FLOT2
SRSF9		GPR97
SLIRP		TLE3
CWC25		FPR2
TAF1D		PRR13
TMPO		PILRA
GIMAP8		MME
DHX15		IFRD1
SP140L		COX4I1
HERC2P2		KCNJ15
CCT8		HCAR2
FCRL3		RAF1
SPCS1		LRP10
SEC11A		HSH2D
EIF3A		LPAR2
CHMP4B		CHI3L1
VDAC3		RHOG
RP11-108M9.4		FBRS
ERH		PBX2
UBE2G2		PHOSPHO1
SLFN12L		MSL1
EIF2S1		NAP1L1
PCM1		PYGL
TRGV7		YPEL5
HSPA1B		SLC44A2
MINOS1		LIMK2
PRPF38B		TRIB1
ANKRD10		OAZ2
SNX1		CPPED1
DAP3		APOBR
BIRC3		SELPLG
ZNF217		PLAC8
SELK		CLEC4E
UBE2V1		CDA
CTNNB1		LIMD2
BUD31		FLOT1
ATP2B4		DPEP2
PCNP		IGF2R
PPP1CC		SLC6A6
PTCD3		TNFRSF1A
RP3-508I15.21		HSP90AA1
ARL6IP1		PREX1
RABGGTB		FAM129A
PSMB1		FRAT2
PNP		FYB
POLR2B		KLF6
TNFAIP8L2		PLK3
METTL17		TOMM7
SMG1		RAP1B
LINC00493		MOB3A
CCT6A		CHMP2A
SELT		ADAR
SNX2		TRIM25
MPHOSPH8		S100A10
AC006129.2		CEBPD
RER1		SEMA4D
CRBN		EHBP1L1
GIMAP1		SP110
PCMTD2		CDKN2D
SBDS		LILRA2
COPB2		GMIP
OCIAD1		PXN
C14orf166		HN1
PRDM1		SLC16A3
EIF2A		TNFSF13B
HMGN3		MVP
TRGV3		HSPA1A
AHSA1		BTG1
CDKN1B		ACTN1
C1orf43		DDX60L
CS		ARHGAP27
CDC16		PGD
SRRM1		RARA
HSPD1		YBX1
AC242842.2		PCBP1
SDHAP1		VAMP8
NCOR1		VNN3
KIAA0100		PBXIP1
G3BP1		IDS
FAM134C		GNG10
EID1		RTN3
ZNF655		SOCS3
C10orf128		ATF4
SSR3		CD55
COX7A2L		CLK3
NSUN2		SBNO2
ZNF600		LAT2
ZRANB2		TAPBP
SNRPE		IL1R2
METTL7A		ERGIC1
HADHA		RASGRP4
H2AFV		DEF8
DDX42		KDM6B
ZBTB38		SGK1
SPCS3		STK10
GLG1		HCAR3
DOK1		ITGAM
SLTM		CD300A
GPR65		NFE2
U2SURP		RPL36AL
USP34		AC074289.1
NDUFC1		SP100
DRAM2		DEDD2
CHTOP		RARRES3
ARAP2		PPP1R18
HMGN4		PIK3CD
ERAP1		PCBP2
MAGOH		FGD3
RP4-781K5.2		CSNK1D
ACP1		SSH2
STARD7		IL4R
TOP2B		STX11
ZNF83		ANP32A
NARS		IMPDH1
HNRNPR		TAGAP
ANAPC16		FCAR
PA2G4		CMC1
DNAJC8		RNF10
CGGBP1		EMR2
GTF2A2		PISD
ERCC5		SSR4
TMX3		DOCK5
STT3A		NFAM1
USP7		PDIA3
MDH1		DENND5A
LSG1		CYTIP
SARS		PTAFR
DDB1		ARHGAP25
RP4-717I23.3		LMNB1
CLNS1A		NDUFB2
POP4		RAC1
NAA50		RP11-274B21.4
RBBP7		SLC43A2
CNOT2		GRB2
CCT3		STAT5B
RFX5		DYNLL1
PSMC6		ARHGAP26
ZNF638		ACTN4
WDR82		WBP2
NDUFB5		PRKD2
G3BP2		HSPA6
ODF2L		RGS14
RNF146		MEFV
WDR11		EIF3K
SFT2D1		S1PR4
SPATA13		TSC22D4
SAR1A		UQCRB
UTP6		SULF2
GLUD1		PTPRE
RECQL		C15orf39
KRIT1		ARF1
GLA		ITPK1
AP4B1		MMP9
CPT1A		APOL2
NFKBIE		FAM157B
EIF2B5		STX3
RP11-488L18.10		STAT3
OSTC		ECE1
SUGP2		NAMPTL
LETMD1		FKSG52
HDDC2		SEC61G
RIOK3		PSMB3
DNAJC7		PPIB
AZI2		TSEN34
API5		MYO9B
CD84		CYP4F3
CLTB		DYSF
KIAA0141		APBB1IP
SDHC		HNRNPL
BPTF		PFKFB3
CCT4		ANKRD13D
CISH		SLPI
PRKAA1		MGAM
NSMCE4A		PPIF
RP11-220I1.1		CNPY3
RSL24D1		C14orf159
PPIG		TBXAS1
EFTUD2		GLT1D1
MITD1		HNRNPU
C3AR1		SLC12A6
SERPINB9		SLC12A9
CEPT1		AGTRAP
PPP1R2		LRRC25
SRI		TNIP1
TTC13		RGS19
SNX20		FAM157A
SREK1		NDEL1
ZFAND6		RELT
RP11-705C15.2		PSTPIP1
GHITM		MBD6
PROSC		MLF2
TTC3		DGAT2
TTC17		UNC13D
PTDSS1		CEACAM3
ENTPD4		LASP1
SEC62		MBP
PTPN22		MAP2K3
LRRC37A4P		MPPE1
PRPF3		CAMP
STT3B		PPP4C
ESYT2		CDK11A
PRPF4B		RPS6KA1
SRP19		HNRNPA3
UBP1		SIRPA
SRP72		MAN2A2
CEP95		PSD4
COG4		TRANK1
CLK4		ARHGAP30
SMIM7		EMR3
SLC25A36		CSNK1G2
GPR171		FCGR1A
PPCS		RN7SL368P
NCBP2		SERPINB1
SNX14		RASSF5
NELFCD		HSP90AB1
EDEM1		EHD1
CUL4A		UQCRH
CIAO1		KPNB1
MEAF6		PADI2
ACAA2		STEAP4
SMARCE1		MYEOV2
SACM1L		RELA
ELP2		SULT1A1
GVINP1		MAP1LC3B
NDUFV2		NFIL3
ATP8A1		NR1H2
BRD8		PPP4R1
ANKRD12		TMEM164
UHRF2		RAB5C
PDXDC1		CHST15
ZBTB1		RERE
SPIDR		RGL2
MTIF3		GSN
PTPN2		GK
KDM6A		ABCA7
EIF4E2		NOTCH1
CCDC82		GTPBP1
TMCO1		CBX4
PCID2		STK40
MCOLN1		PIM2
C11orf89		MXD3
TMEM183A		TOMM6
TRAT1		GABARAPL1
DHX9		ICAM1
SMC1A		GRAMD1A
KTN1		VAMP5
ESD		CTDSP2
TAF9		HIST1H1C
BTAF1		HMGB1
IVD		RBCK1
FXR1		BSG
SETD5-AS1		CABIN1
PQLC3		IST1
CCAR1		MED25
RAB6A		MAP7D1
COPG1		JMJD1C
TIMMDC1		SIGLEC10
DDHD2		UBN1
CCT2		JAK3
SERTAD3		GLIPR2
AC005618.1		C16orf54
ING4		EGLN2
KCNE3		USP4
ZDHHC20		CEACAM4
PLRG1		FOSL2
DCAF7		PDE4B
LINS		CTD-3088G3.8
CLINT1		MIR24-2
USP33		TACC3
KLRC1		CREBBP
RNPC3		MAP3K3
RP11-632K20.7		LILRA6
VDAC1		SUB1
NUCB2		CSF2RA
FNTA		RNF19B
MRPS6		U2AF1
NUP88		MAP3K11
ACSL5		USP10
THOC2		DBNL
SYNCRIP		MKNK1
TFRC		CCNI
PCNA		ATP6V0D1
UGP2		MPZL1
MPHOSPH9		PARK7
DNM1L		SQSTM1
MTRR		COMMD6
UFM1		PLXNC1
C1orf123		IRS2
MICA		GDI1
KAT2B		CREB5
URI1		RNF24
PSMG2		CCL4L2
DDX47		IMPA2
ATG12		PITPNA
ATP2A2		HSPA5
ANGEL2		BID
DDX18		ZCCHC2
METTL3		NARF
ZBED5		PLEKHG3
PCMT1		NDUFS5
FAM208A		PHF21A
ARL17A		ABHD5
TMEM230		ITPRIP
PPA1		FAM53C
TPP2		MARCKS
RNF34		BAZ1A
OFD1		HOTAIRM1
MYSM1		PPP1R9B
RBM26		CXCL16
CHORDC1		LRG1
ZNF787		RILPL2
PAPD4		RBM47
GOLPH3		CCL3L3
HNRNPUL2		CALCOCO1
SNX29P2		RP11-353N4.6
TMED2		NPL
ALG13		RP11-323N12.5
POLG2		FCGR1B
UBE2E1		TBCA
PSMC2		AP5B1
SEC31A		NEDD9
RP11-356I2.4		SLC25A5
CYB5B		IL1B
RBM12		KRT23
DDX46		RP4-669L17.8
POGZ		TMEM140
KLF16		ADIPOR1
ARPP19		ARHGEF40
BIRC6		CTB-61M7.2
TTC14		USF1
ACTR10		N4BP1
SYNRG		ANXA3
UHMK1		ATP5H
USP24		PRDX1
RNF4		NXF1
RPL7L1		CHST11
IMMT		RP11-750H9.5
TMED4		PGLYRP1
HDAC2		CEP63
PSMD7		FKBP5
ARCN1		REC8
PPIP5K2		JMJD6
SUMO1		C14orf2
CHCHD7		PRKCD
INTS10		PSMB4
KHDRBS1		DBI
PPP1R7		PSMA4
BRD7		SLC45A4
EXOSC10		HAL
HERC2P3		SIRPB2
CCNG1		ZBTB7B
ZNF224		MAPK3
SECISBP2		C12orf79
ECHDC1		DKFZP761J1410
AP2B1		G6PD
MTDH		CYSTM1
NOMO2		C5orf56
BMI1		ORAI2
UBAC2		FAM212B
AMZ2		ULK1
KMT2A		SYK
DPY30		NQO2
ST3GAL5		ARHGEF2
SF3A3		SIGLEC5
MRPS5		ALPK1
UBE2L3		EPHB1
C7orf73		MTHFS
FAM160A2		DNAJB6
STMN1		SEMA4A
YWHAG		GIMAP2
LARS		SEC61B
ANP32E		CSAD
HSPB11		ATP5L
SKIV2L2		MIR22HG
RPA2		RAB11FIP1
TCEA1		ATG2A
VPS9D1		KIAA0247
COA3		NUP214
TMED5		ZNF467
OSGEP		NDE1
CNOT7		COPE
CBFB		PPM1F
CERKL		PGS1
THOC1		PSMA7
ZCCHC11		COL18A1
ARHGEF6		ITGA5
KIAA0368		RBM23
ACAD8		SLC19A1
DHX36		AKT1
SMARCA2		CTC-510F12.4
COMMD3		RP5-1160K1.6
TTC9C		TMEM154
GBP3		CCL4L1
CAPRIN1		CXCL1
ANXA4		TCEB1P19
DDAH2		YIPF3
VHL		AKIRIN2
ANAPC4		PRKACA
PPHLN1		ATP5G3
MRPS25		GRK6
GNL3		CDC42EP3
CCZ1		ABHD2
TMEM50B		YWHAE
CAND1		TFE3
TMEM243		RNF167
SMC4		TPD52L2
PHF10		HCG27
RP11-362F19.1		C5AR2
FAM204A		WLS
TCERG1		CD82
SOS1		PACSIN2
POP5		ICAM2
KANSL2		TOB1
FBXW7		AC240565.2
GART		HDAC7
ENOSF1		MRFAP1
EML4		BCLAF1
UBQLN1		CNTNAP3
HELZ		KIAA1324
ZMYM6NB		TMEM258
PRR24		FURIN
PDXDC2P		CHMP4A
LNPEP		FP15737
ZBTB44		TMBIM1
VAMP1		CA4
ACTL6A		ANP32B
RMDN1		RP11-473M20.7
ZC3H15		XKR8
FBXO33		PRR14
ACLY		C7orf43
RNF125		RRP12
MRPS33		LINC00937
CWC15		TFEB
TMX2		SPAG9
SMEK2		TBC1D1
MRPL18		PSMA6
C18orf8		RIN3
USP47		HIST1H2BC
PDCD2		NEDD8
PRDM2		PHF12
PDHB		USP32
PMPCB		AC005944.2
KCTD5		PPP2CA
LSM5		SEMA4B
BBS2		TRIM8
ELMO2		GNB1
DCTN5		USB1
RNFT1		UQCRC1
ADORA2A		NOD2
POLR2K		UNC119
NAA38		MAST3
EVA1B		SEPW1
GSPT1		CARS2
YME1L1		FRAT1
PPIL3		MKRN1
ANKRD49		DHX34
ERCC3		STOM
BTF3L4P2		RP11-206L10.3
ZNF780A		ROMO1
GOSR2		CPQ
FKBP3		RP11-473M20.9
POMP		AC012314.2
CEP104		CASC3
PARP6		CCDC9
SUCLG1		TUBB4B
FASLG		RP11-1334A24.6
TMEM9B		ARAP3
TSPAN3		CRTC2
UBE2D2		PABPC4
MGAT2		GAB2
ATXN7L3B		RCSD1
TTC37		MID1IP1
ZNF146		MAP4K4
NIFK		ARID3A
CMTR2		GATAD2A
LRCH3		CANT1
RNF145		PDLIM2
HIGD1A		EGLN1
SUPT16H		SOD1
TNPO1		TMEM91
DSTNP1		ARID5A
IDH1		ERF
CCR5		OSER1
DLD		TAF10
CNTRL		NAP1L4
NAE1		CDKN1C
DLG1		SHFM1
SRA1		IFI27L2
MON2		NBPF9
ADH5		IL1RAP
NEMF		SLC15A4
CBWD1		MARS
MRPS18B		RGL4
IREB2		TNFAIP6
PPA2		NUAK2
PDCD10		ZFAND2A
NUCKS1		STRN4
GON4L		ATPIF1
TRMT13		MTMR3
FRG1B		TOM1
GPR15		TBC1D14
RP11-124L9.2		MLKL
TMEM14C		NSFL1C
MCTS1		SRSF6
SNRPB2		UQCRQ
WDR61		PFKFB4
ADSS		MCTP2
PSMD11		AL590560.1
RNASEH2B		ADAMTSL4
COPS2		RAB3D
ZC3H7A		MYLIP
RP11-284N8.3		SIPA1L1
PLEKHA1		FAM214B
C1orf52		NFKBID
CCNT2		LUC7L
PAXBP1		MGRN1
CBWD2		RP11-473I1.9
CASP10		AHCTF1
KIAA0907		ZNF516
ACTR1A		SCARF1
OPA1		AL133458.1
DDX21		LPAR6
CENPK		SH2D3C
PEX2		TMCC1
EIF3J		RP11-814E24.3
GRSF1		CCDC59
PPP3CB		CTB-39G8.3
YIPF4		TIMP2
ZDHHC6		UPF1
MDFIC		PCF11
SS18		TP53I11
UBA6		CYP4F29P
SNRNP40		TCP11L2
VPS36		GSTO1
PPID		CCR3
ZNF721		COX5A
TM7SF3		LTBR
ZNRD1		RP11-701P16.1
PTAR1		CKAP4
COA5		TREML2
SDHAF2		TRDV1
UBA2		C1RL
HERC4		SLCO3A1
CBLL1		VAV1
NOL8		MAEA
DCTD		TCP1
SERTAD2		PPCDC
PHF23		KIAA0226L
POLR3E		CRISPLD2
RP11-1094M14.5		EGR3
S100PBP		DAD1
AIMP1		TOPORS-AS1
AKAP9		PSMA2
TRIM52		MTX1
WRAP73		DCAF11
LARP7		EPS15L1
GPR174		DAPK2
SEC63		ACOX1
TCEB1		P2RX1
CSTB		ORM1
HSPH1		RBM17
TM2D1		ELL
SCFD1		BNIP3L
CCDC14		HSPA9
PRKRIR		AP2M1
KRR1		MON1B
DDX1		AATK
IKZF5		ZSWIM8
FAM168B		DYNLRB1
HARS		RCN3
TMEM80		PLCG2
SIKE1		RP11-261C10.3
CCDC53		SNX5
DKC1		RIPK2
ARL14EP		PSMC3
NUP85		UBA1
RPAIN		RALY
MST4		PKN2
C1D		TECPR2
MRPS28		SH3KBP1
ARL5A		UPP1
NUP107		INPP5K
SRP54		ENY2
ZNF75A		ATXN7L3
MRPL53		LINC00657
P2RY10		PSENEN
RCHY1		ST20
MOAP1		PSMC5
SRP68		TMEM8A
FCER1A		GTF2IP1
FRYL		BTN2A1
C14orf119		ITM2A
NDUFA8		NECAP1
MPHOSPH6		STAT5A
CUL1		MICAL2
UNC50		MRPL20
RRP36		AC015987.2
CNIH1		ERN1
SLC4A7		CCL3L1
COX20		DNTTIP1
OSBPL3		FAM63A
CASP2		MAFF
MED6		LRWD1
NUPL2		MRPL52
COPS5		YWHAH
ZNF451		IDH3B
RP11-295P9.3		TMEM127
ERGIC2		SERPINB6
FYTTD1		MAP3K2
MED11		TMEM120A
EMG1		PLIN5
RP11-1415C14.4		POLR2G
RARS		CCNJL
BFAR		BTNL8
TNRC6A		DDX24
FAM21A		CAMK2G
OSTM1		ZNF746
RYK		PDIA6
THYN1		JDP2
ITGAE		TMEM256
CNOT11		SNRK
ATP13A3		MRPL51
TARBP1		RPL22L1
REV1		TWF2
SNRNP27		B4GALT5
PYROXD1		NR4A2
TMX1		ETFA
COG5		FCHO1
ORMDL2		RIT1
FAM122B		SEC11C
MFF		FHL3
RPF1		CHMP3
C3orf17		NSUN5P1
EXOSC1		SNRPA1
MED17		OR52K3P
PHKB		RAPGEF2
MRPS21		RP11-434H6.6
MPC1		BIN3
TMEM181		RN7SL834P
BCAP29		NDUFS3
SNAPIN		ARHGEF11
MICU2		HEBP2
SUGT1		ST6GALNAC2
RNF6		ZNF414
NAA16		CTD-2020K17.1
L3HYPDH		NLRP6
ZNF512		PTGES3P1
NEK9		ASAP1
AIDA		C9orf78
CNIH4		SRPK1
IPO5		SAP25
TIMM17A		NCOA1
ANAPC7		UIMC1
SEC16A		SCYL1
ZNF131		KIAA0513
DIDO1		SCAP
TOPBP1		POLE4
DCK		GCH1
UBE2K		RP11-326C3.15
CEP57		RN7SL600P
REPS1		NPIPA1
ANKRA2		RP11-473I1.5
ARL2BP		CREBRF
CYP2R1		HLX
SMARCA5		OTUD5
YLPM1		HSPE1
CCDC174		GMPR2
DARS		CHSY1
SART3		LSM6
DR1		HAUS4
PDP1		SVIL
TRIM44		MNT
MTCH2		AGER
THOC7		MBOAT2
CTR9		GPR108
MAN2A1		RFX2
OIP5-AS1		RP11-304L19.5
EIF2S2		KDM4B
TBPL1		DCP2
FAM133B		VPS37B
C11orf68		RNF144B
WDR75		LINC00963
AIM1		ITGB1BP1
RRN3P1		REM2
YTHDF2		MANSC1
NARG2		PHACTR1
VBP1		AC083799.1
RASA2		PRDX6
DNAJB14		LINC00694
RWDD3		C4BPA
ZNF101		PCBP1-AS1
PCNXL4		ADAMTSL4-AS1
PITPNB		MEGF6
GLT8D1		ATP1B3
CAPN7		CREB1
SLC11A2		CDC34
TWF1		MARK2
ADSL		POR
OLA1		DUT
HINFP		UBE2R2
WIBG		SPATA20P1
RHEB		UFC1
MLEC		RN7SKP16
ZNF561		LINC-PINT
KLHDC2		ATXN7
BTBD1		ARF3
TM2D3		TRAV5
DNAJC10		GPR162
HCG18		PLIN3
ACADM		STX8
RAD51-AS1		RN7SL798P
MTO1		CMIP
CCDC66		F11R
EIF2B1		HDAC5
KIAA1468		RAB43
HSPA4		NLRP12
MRPL32		AC084018.1
UBLCP1		NDUFS2
PBRM1		ABHD16A
SNAPC3		AL356356.1
UTP3		MAP1LC3A
NIPA2		AC009950.2
BCCIP		ERV3-1
RPS6KB1		PMAIP1
IWS1		LTB4R
NDUFS1		TMUB2
PYGO2		PTP4A3
EPRS		RN7SL473P
TRAPPC3		FAM134A
GADD45G		ELF2
CSNK2A1		HRH2
PRPSAP1		RP11-673C5.1
RP11-347C12.2		THOC5
EDRF1		DHRS13
TDG		B3GNT8
ZFAND1		TNRC6B
PEX19		WWP2
CEBPZ		KDM5A
HMG20A		RP11-44F14.2
PSMD1		DNAJC25
MCM3		MGST3
AP3M1		FBXO7
ZCCHC10		FNDC3B
TVP23B		C7orf49
ERMARD		ZNFX1
GOLM1		RNF138
WBP11		TMEM167B
STARD5		NRBP1
PROSER1		NUP98
CRKL		RBX1
UBE2V2		MAPK13
IARS		ST3GAL2
MRPS23		PCNX
ZMYND11		CTD-3092A11.2
PHAX		CTA-384D8.35
ARL17B		CAMK1D
TSN		HPCAL1
VPS45		PYURF
EXOSC3		DNAJB11
EFR3A		PTP4A1
TBC1D5		NFYC
MTFR1		CPEB4
C1orf131		RP11-932O9.9
NCOA5		COL9A3
ASB8		FUNDC2
SEPHS2		RP11-344B5.2
NIT1		BAIAP3
ZNF330		CACUL1
SESN1		UBE2M
TRIM4		C1QA
ZFP90		STRAP
PDS5A		TXNL4A
EMC7		HECA
FAM3C		PFDN2
UBE3C		NUTF2
TMEM161B-AS1		WDFY4
VPS37A		DCXR
COMMD8		2020-03-08
TRGV5P		SRXN1
ECI2		TRIM14
HUS1		TRIOBP
METTL5		RPL39P
TMEM87A		SLC25A20
NAA20		SNRPC
TIMM23		NDUFA6
MALT1		NASP
ACYP1		MRPS24
CCDC93		YTHDF3
ZNF740		NHP2L1
ALDH9A1		DGCR2
MRE11A		ILF2
TROVE2		TRAPPC4
SUPT7L		COPS6
PSMD10		UBE2F
CPSF6		PHB
ANKRD36B		ARPC5L
COX15		SPOPL
ZNF397		HAVCR2
RABEP1		ETS2
CLIP4		SARNP
HNRNPU-AS1		KARS
CLPX		NHSL2
MED4		EPC1
AMY2B		ZFAND3
ALAD		CBFA2T3
GANC		NDUFAF3
RPE		FAM174A
COX16		DHRS12
IGBP1		CARHSP1
ADHFE1		GPR183
GTF2H1		CHIC2
GORASP2		DERL1
FASTKD1		SDF2
KIAA1191		CDC42EP2
YTHDC2		CITED2
HPS3		PPIE
HDAC9		DPF2
MFSD6		RP1-55C23.7
HEATR3		CASS4
HBS1L		KLF7
GTF2H2		AC138827.2
FADD		MT1X
ZMYM6		CDS2
ZADH2		PINK1
HARS2		RELB
RBM28		ISG20L2
ETNK1		RP11-802E16.3
KDELR2		NDUFS6
APOBEC3D		WDR45
PRKD3		ACP5
NNT		MEX3C
ASNSD1		B4GALT1
SAMM50		ARHGAP17
CRHR1-IT1		TANGO2
AC242988.1		NGDN
VPS26A		XPNPEP1
CEBPZ-AS1		NDUFAB1
BAZ1B		UBAP1
ZNF780B		HIST2H2BF
SMC5		XXbac-BPG299F13.14
ZBTB14		CDK2AP1
VPS13A		TP53INP2
RAB9A		PARL
POLI		CSRP1
OGFOD1		SH2B2
RAP1GDS1		TSPAN2
ZNF808		STARD10
ZNF664		CYCS
MAP3K4		AC104809.4
RP11-589F5.4		MANF
NUP160		TMEM184B
CMAHP		AGO2
SMIM15		WDTC1
NHLRC3		TNNI2
POGLUT1		CAMTA1
CYP4V2		IGFBP7
WDR41		HIP1
FCF1		SMN2
LRRC37B		AC079325.6
NCK1		CHKB-CPT1B
SLC25A11		EPN1
HENMT1		TBKBP1
VEZT		FOXO3
METTL13		DHRS9
CLP1		AC073333.1
CDC27		PPP1R3B
PRPF39		IGF1R
ITGB3BP		WIPI2
DNAJC2		PDK4
IER3IP1		CDIPT
TAF1		ATIC
OTUD4		LRRC4
MICB		ELMO1
CD27-AS1		IRF2BPL
TPRKB		UQCR10
ZNF121		RAB11FIP4
XPOT		GPR27
MRPL42		WWC3
MRPL3		CXorf65
USP16		LUCAT1
SLC35A1		RP11-295G20.2
DIS3L		CTSL
BTF3L4		KANSL1
NOL11		GUSBP11
INPP5B		SPAG7
PEX1		NDUFA9
HDHD2		MRPS18C
CAMLG		TOX4
LLPH		OSBPL2
INIP		KDM7A
BTBD19		SLC25A44
DPM1		VDAC2
RQCD1		FUT7
RTCA		CACYBP
CASP3		RNF139
SPRYD3		LINC00173
VPS25		AC007278.3
CRYZL1		USP32P1
THUMPD3		CLEC10A
EIF5B		ABCG1
FAM13B		B3GNTL1
GNPAT		REPS2
ZCCHC8		XCL2
SMU1		CCNK
FAM208B		AC100830.5
ABCE1		AC116366.6
GLO1		ROPN1L
GBAS		DYNC1I2
HTATSF1		SUMO3
TMEM126A		ZRSR2
ZBTB11		DGUOK
RPL7AP64		MAGED2
YIPF5		AF001548.5
HSD17B7		SLC22A4
ADK		AKR1C3
EIF4E		PDCD5
ASF1A		PLB1
DDHD1		UBE2N
LRRC37A2		CEACAM1
EMC2		AC132872.1
KIAA2026		NDUFA7
DOPEY1		MED10
CD180		TOMM5
MS4A14		MARCKSL1
TFAM		CTD-2020K17.3
IARS2		N4BP2L1
LMO4		GBA
SETD3		RP5-1180E21.5
DNAJC21		RP11-1407O15.2
FBXO3		C3orf62
AP5M1		7SK
GOLGA8Q		LIN7A
GOLT1B		C16orf72
SDAD1		VRK3
ZNF737		TTLL4
C21orf59		PATL1
SCAF4		FAM98A
SPG20		BANP
RRAGA		METAP2
LONP2		TRPC4AP
C11orf73		PDCD4-AS1
TMEM131		YY1AP1
TMEM248		RP11-380G5.3
GATAD1		TMCC3
IKBKAP		CELF2-AS1
DDX55		CD38
AC026806.2		SUMO1P1
STARD4		RP11-256L6.3
MFN1		DTX2
STX2		DNAJC19P5
PIGH		NDUFA4
GMFB		GSK3A
TXNL1		POLE3
RP11-206L10.9		B3GNT5
CSNK2A2		ALG1L13P
RAB12		RP11-165F24.3
LYPLAL1		NDUFA5
IQCB1		RAB35
DNAJA2		PABPC1L
CRLS1		FAM32A
NLRC4		WBSCR22
CCNC		TMEM14B
ALDH3A2		RTCB
WDR37		RP11-693N9.2
VAMP7		KIAA2013
ATR		MRPL27
TRAPPC11		RPGR
RRM2		RFFL
FRA10AC1		AGAP7
ELP3		RP11-211G3.2
CCDC90B		RP1-257A7.5
ZNF302		SLC9A8
TFDP1		AC017116.11
ZNF37BP		FRY
NXPE3		SLC16A5
VWA9		CASP5
CSTF3		POLR3GL
C1orf174		RDH11
RP11-252A24.7		RNF7
COQ6		TMCO3
DENND4C		TTC21A
GCLC		HINT2
DCAF12		FOXO4
FIP1L1		GTF2F1
C5orf15		GNGT2
LRPPRC		C15orf57
RC3H2		NFYA
SLC30A5		ARG1
TRPM7		BZW1P2
HIF1AN		GLRX3
ZNF431		GTF3C6
PURA		VTI1B
EXOC5		UBE2E3
NTAN1		PRKX
KDM1A		ZNF646
ZFR		RPA1
SMC3		C17orf103
TFCP2		AC116366.5
CRYZ		NDUFS4
ORC4		CTNNBL1
ZNF195		NSMCE1
LMAN1		IP6K1
RN7SL145P		RP11-20B24.7
LINC00998		OCIAD2
SS18L2		NDFIP1
NFS1		MTHFD2
AFG3L2		CNOT3
UBE3A		COX14
PGRMC2		PFDN4
TXNDC9		FRG1
RCN2		CFLAR-AS1
FAM178A		RP1-179N16.3
ADIPOR2		SCARNA12
XPO7		TXN2
ZC3H13		UBL4A
MRPL16		NDNL2
CTDSPL2		CITED4
ACTR8		CCDC19
HAUS3		MTFR1L
TMEM60		NINJ2
RP11-395B7.7		ETV6
NME6		ZNF687
ERCC6L2		RP11-213H15.4
IPO7		TBC1D22A
		COMMD7
		COX17
		TMEM126B
		PBDC1
		POLR2J
		UBE2H
		RAB4A
		IDH3A
		THOC3
		RP11-134L10.1
		EXOSC8
		RP4-576H24.4
		KCNK7
		CTD-2267D19.2
		YBEY
		CYTH2
		BCKDK
		SCLT1
		FAR2
		RP11-326C3.12
		RP5-1051J4.4
		ASPH
		RP11-254B13.3
		MEF2BNB-MEF2B
		EEPD1
		KLHL21
		MAP4K5
		DERL2
		MAP1S
		PGAP2
		PPP1R12B
		HOXB2
		CPNE2
		KAT7
		PLIN2
		CMC2
		COA4
		CEP19
		TARS
		TMEM208
		ACTR6
		ADAM19
		PPFIA1
		RP11-22N19.2
		ANKRD20A11P
		SSH3
		ZCCHC17
		CIRBP-AS1
		MRPL2
		FAM13A-AS1
		RP11-3K24.1
		ANO6
		TOP3A
		PANX2
		ATXN10
		APOA1BP
		C15orf37
		GZF1
		HIST1H4H
		EIF1AX
		JARID2
		TIMM8B
		C1QB
		RELL1
		RHBDD2
		ELP5
		C19orf35
		AC125232.1
		FAM177A1
		INSIG1
		MRVI1
		TESC
		POLR1C
		AC017081.1
		EXTL3
		ARL2
		GRAMD1C
		CTB-167B5.2
		PLA2G16
		ZNF595
		THBD
		TOMM22
		RP11-875O11.3
		ATXN1
		SUSD1
		ATXN1L
		TST
		RAP2B
		KREMEN1
		NGRN
		AFF1
		MRPL24
		VIMP
		PNMA1
		LINC00528
		ZNHIT3
		RP11-68I3.11
		DBN1
		PPP4R1L
		UQCRFS1
		NECAB2
		UCHL5
		ZNF281
		CICP27
		PRDX3P1
		PSPC1
		RN7SKP296
		ST3GAL4
		UQCC2
		LINC00877
		MRPS7
		POLR2C
		CYHR1
		COA6
		COL9A2
		ARMCX6
		CTD-2330J20.1
		RP13-131K19.6
		RP11-288H12.3
		FUZ
		PDZD8
		MRPL21
		UROS
		APOBEC3B
		IFRG15
		MED30
		IAH1
		RP11-345J4.5
		RP11-415J8.3
		RWDD1
		TM2D2
		TLDC2
		TRAPPC2L
		CPEB2
		RP11-504P24.8
		EXOSC9
		RP11-340F14.5
		AC006978.6
		PRPS1
		IL1R1
		GGT5
		PLAGL1
		NCOA7
		ZER1
		STX5
		COMMD1
		RP11-763B22.3
		AC009506.1
		SIPA1L2
		CUEDC1
		TREML3P
		NDUFB6
		GTPBP4
		RP5-1163L11.2
		STOML2
		GNL2
		CTRL
		TIPARP
		WRNIP1
		RBM7
		ARHGAP33
		TRAV35
		MEF2BNB
		GDPD3
		VPS37C
		POU5F1P3
		TGIF1
		DOCK4
		DRG1
		ZFPL1
		RP11-347P5.1
		NFE4
		RHOU
		LINGO3
		C3orf38
		MRPL36
		NFU1
		BTG3
		B9D2
		LSM1
		DNAJC19
		CCDC91
		IL15
		RPL23AP7
		PHKA2
		RP11-580I16.2
		DIP2B
		DIABLO
		WIPF2
		DROSHA
		MRPL11
		ARSG
		ZNF317
		GLI1
		SUPV3L1
		RP11-651L5.2
		WDR70
		AOC2
		NEURL1
		RP11-101E13.5
		AC132872.2
		CHCHD1
		CTD-2540B15.11
		C18orf25
		PITHD1
		CREM
		DUSP12
		GHRL
		LIN37
		TADA2B
		PELI2
		CTB-180A7.6
		DYNLL2
		PLCXD1
		ABCA1
		TSC22D2
		AC073046.25
		RN7SL844P
		YAF2
		ISCA1
		PXN-AS1
		CCDC71L
		RP11-368P15.3
		DNAJB12
		TMEM107
		ASPRV1
		MYH10
		MALSU1
		ABHD4
		C16orf80
		TPST1
		TTC28-AS1
		AGA
		TP53TG1
		CARS
		FAM156B
		MAPKAPK5-AS1
		LRFN1
		RP11-531H8.2
		HIST2H2AC
		RPL32P29
		RNF103
		MRPS15
		FCGR1C
		CD1C
		CAMKK1
		TMEM106C

## Sheet: M2-key module
Tan module genes	Magenta module genes	Turquoise module genes
JUND	BCL2A1	S100A9
GIMAP4	CX3CR1	S100A8
AC013394.2	GIMAP7	MT-ND3
IL16	HIF1A	FTH1
DUSP2	SPN	MT-CO3
PHF1	LFNG	MT-CO2
VAMP2	CYTIP	HLA-C
ARRDC3	GIMAP5	MT-CO1
HCP5	DENND2D	IFITM2
MTPN	HP1BP3	MT-ND1
C6orf62	PIM1	MT-ATP6
PDCD6IP	DYNLL1	MT-ND4L
ZNF217	CYTH1	MT-ND2
TNFAIP8L2	SRSF1	FTL
TNFSF14	IDI1	MT-ND4
CCR2	GIMAP6	CSF3R
KCNE3	LAIR1	MT-CYB
TAPSAR1	UTRN	FCGR3B
MAT2B	TSPAN14	TMSB10
FLI1	S1PR1	S100A12
SLC25A28	HNRNPF	ACTB
YWHAE	TUBB	RGS2
RER1	DDX23	H3F3B
SNX1	MAPKAPK2	MT-ND6
HSD17B4	ABI3	S100A11
VPS35	STK38	SOD2
FAM111A	TIA1	MT-ND5
SLC40A1	SLFN5	TYROBP
RAB8B	USO1	H3F3AP4
ATP6V1E1	HEXDC	HLA-E
EMD	ETF1	RPS17
C1orf43	RP11-473I1.10	GLUL
RPN1	TMED10	SERPINA1
RNF146	NFKBID	TSC22D3
COPB2	CISH	FCGR3A
CCT5	NUP210	NCF1
RP4-781K5.2	SLC27A3	MYO1F
BRD8	C11orf48	LITAF
SFT2D1	CALHM2	RPS9
NBR1	MRFAP1L1	CYBA
LPAR6	HERC1	CXCR2
C3AR1	MYCBP2	OAZ1
THRAP3	GIMAP8	FCGR2A
SLFN11	TAZ	MCL1
CDK16	DAXX	TAGLN2
RNF145	INPP4A	SLC11A1
MED12	FAM78A	SNHG5
CHTOP	NMT1	APOBEC3A
COPG1	GIMAP1	MMP25
FADD	FARSA	FPR1
VPS41	PNP	S100A6
AZI2	NDUFS2	VNN2
PARP4	PSMA5	AC092299.8
PHF23	NCOR1	FCER1G
PRDX3	CLK2	TREM1
FGFR1OP2	DCTN2	SPI1
STARD5	DCAF7	TNFRSF10C
PDCD6	FAM134C	ATG16L2
BICD2	NFE2L1	LSP1
EPS15	EFCAB14	GCA
SEPHS2	TRGV7	ITGB2
RBM12	ZNF692	AMICA1
MCMBP	AK2	NCF2
RNASEL	RINL	GMFG
TOP1	RAB6A	ITGAX
PDK4	TRIM26	CEBPB
NLRC4	RNF34	XPO6
VEZF1	ING4	LST1
PCMT1	SMC1A	RP11-34P13.14
CBX1	KIAA0141	ACSL1
DCAF12	TP53	CMTM2
RNF20	COG4	SLC25A37
MR1	PROSC	BCL6
IL10RB-AS1	C9orf69	TNFAIP2
EXOC1	CIAO1	SMAP2
ARPC1A	POP4	ABTB1
YWHAG	HAGH	ALOX5
NIT1	OGDH	ARRB2
HARS2	ARNT	RNASET2
PPID	ARCN1	NADK
ORMDL2	SLC25A20	PI3
ALAS1	IVD	LAPTM5
IDH1	SERTAD3	ICAM3
CCDC28A	TTC9C	BASP1
DSCR3	PPCS	PADI4
ZNF397	TIMMDC1	CXCR1
RPL7AP64	SEC24C	CD97
UBA6	DSTNP1	VASP
CALML4	RNF4	TCIRG1
WBP1L	B3GNT5	C10orf54
PPP1R3D	ELMO2	MBOAT7
CRKL	CASP2	ALOX5AP
UBE4A	MTFR1L	ARHGAP9
IWS1	TMEM229B	LILRB3
RNF185	UBE2Z	AQP9
INIP	UBAC2	AL627309.1
TVP23B	SLC35A4	FGR
RNF41	FBXO33	ARAP1
MED18	KLHDC3	GABARAP
COX15	PREB	YPEL3
KRCC1	ACLY	TKT
MFAP1	CBR1	RP4-669L17.10
CASP3	CEP104	TALDO1
RBM12B	C14orf119	RAC2
SNAPIN	HAVCR2	ZYX
CCDC47	PRPF6	ALPL
TRAPPC11	VKORC1	CLC
DUSP18	EXOSC3	AC011558.5
HIF1AN	ZNRD1	AIF1
AHCYL1	AP2A2	DAZAP2
EMC2	POLDIP3	C5AR1
XIAP	CCR5	NCF4
AP3M1	TCF12	SORL1
	KCNK7	VMP1
	FAM168B	ADAM8
	MRPL18	SLC2A3
	TTC31	FMNL1
	NSUN5	ANPEP
	ALAD	CNN2
	TM7SF3	DOK3
	ZMYM6NB	MTATP6P1
	GALNT6	HCLS1
	CMTR2	DENND3
	BTN2A2	NCF1C
	POLR1C	LAMTOR4
	MGAT2	NBEAL2
	PYGO2	CSF2RB
	FASLG	R3HDM4
	C17orf59	ZFP36L1
	ALDH9A1	MSRB1
	TEX261	HCK
	COA3	STAT6
	CTR9	FLOT2
	SNAPC3	MMP9
	KEAP1	LILRB2
	NEK9	CFLAR
	SMUG1	MXD1
	PCK2	LINC01002
	ZNF561	FAM157C
	SART3	CFL1
	PAGR1	AC138035.2
	NME6	SNORD3A
	CCDC71L	BTG2
	NGRN	LYN
	ZNF780B	EFHD2
	DUSP7	RP11-34P13.13
	MRPL27	SIRPB1
	GPR68	CLIC1
	ZNF740	ATHL1
	CYB561D1	PGD
	LIMD1	PYGL
	ORAOV1	MYH9
	TAF1	IGF2R
	TOB2	MYADM
		GPSM3
		SHKBP1
		NCF1B
		FLOT1
		MME
		CDC42SE1
		BRI3
		GNB2
		GNAI2
		RP11-274B18.2
		SEC14L1
		FPR2
		MOB3A
		HSPA1A
		PLAUR
		CHI3L1
		RP11-206L10.5
		LPAR2
		TNFRSF1A
		CDA
		ZDHHC18
		FCGRT
		TYK2
		LRCH4
		DPEP2
		CYTH4
		FKBP8
		PDLIM7
		KCNJ15
		LINC01001
		TRIM25
		THEMIS2
		PROK2
		ATP6V0B
		NFE2
		ADM
		PECAM1
		APOBR
		PHC2
		ITGAM
		TNFRSF1B
		RP11-326C3.2
		TPM3
		ADRBK1
		PTPN6
		GPR97
		LIMK2
		BCL3
		NUMB
		MKNK2
		WAS
		NINJ1
		MSN
		PISD
		SLC16A3
		UBL5
		LRP10
		HCST
		LMNB1
		HSH2D
		CEBPD
		ARHGAP27
		RHOG
		MVP
		LIMD2
		LCP2
		PELI1
		KLF6
		SLA
		MGAM
		CD55
		PILRA
		GMIP
		NOP10
		LILRA2
		PRR13
		CPPED1
		RP11-290F20.3
		HSPA6
		HN1
		PHOSPHO1
		PIK3CD
		SBNO2
		HCAR2
		CLEC4E
		FAM129A
		TLE3
		RTN3
		DUSP6
		DEF8
		PREX1
		CALR
		PFKFB3
		LAT2
		EHBP1L1
		IL4R
		FXYD5
		SLC44A2
		DYSF
		PXN
		NFAM1
		ACTN1
		S100A10
		PBX2
		WIPF1
		SEMA4D
		SLC6A6
		ANXA11
		FGD3
		PPP1R18
		CD300A
		CR1
		LRRC25
		IMPDH1
		SGK1
		FLII
		OAZ2
		CHMP2A
		EMR2
		PLBD1
		RNASEK
		PPT1
		USMG5
		SLC12A9
		SULF2
		RASGRP4
		RAF1
		FKBP1A
		APMAP
		NDUFB1
		STAT5B
		PSTPIP1
		ANKRD13D
		IDS
		PCBP2
		PGK1
		GRAMD1A
		AOAH
		RARA
		FES
		MXD3
		PARP8
		PADI2
		C20orf24
		KDM6B
		MYD88
		FOSL2
		ARGLU1
		ARHGAP25
		IL1R2
		TAPBP
		SIRPB2
		UNC13D
		CD48
		WBP2
		MEFV
		RP11-274B21.4
		EIF5A
		PYCARD
		CYP4F3
		GRB2
		RAC1
		TUBA4A
		USP10
		GRINA
		PTAFR
		ERGIC1
		CCDC88B
		CEACAM3
		TBXAS1
		GSTK1
		RNF10
		PCBP1
		RALB
		DBNL
		PTK2B
		APBB1IP
		CSK
		ANP32A
		CD177
		FAM157A
		C14orf159
		HCAR3
		RGS19
		SLC43A2
		SULT1A1
		SLPI
		MAN2A2
		PLAC8
		PNPLA2
		NAIP
		ATP6V0C
		PPP2R5C
		MBP
		CHST15
		MIR142
		SIGLEC10
		RPL36AL
		VNN3
		PIK3R5
		HCG27
		BSG
		PRKD2
		SIPA1
		CAMP
		TSEN34
		RPL21
		DGAT2
		IL17RA
		ITPK1
		OS9
		CTDSP2
		TSC22D4
		AC040977.1
		PGLYRP1
		C16orf54
		SSH2
		SIRPA
		NDEL1
		STX10
		NABP1
		ATP6V0D1
		PGS1
		STX11
		PRKCD
		MBD6
		CSTA
		CSF2RA
		LASP1
		SSR4
		CNPY3
		NUCB1
		FAM157B
		ECE1
		MAP2K3
		LILRA6
		DENND5A
		ANXA3
		GLIPR2
		PLXNC1
		EHD1
		AKAP13
		STAT3
		PSMB3
		SIGLEC5
		STK10
		DOCK5
		JAK3
		MKNK1
		PSMB10
		CSNK1D
		MAPK14
		RNF130
		AC074289.1
		BST1
		MYO9B
		KSR1
		ARF1
		ARHGAP26
		IL1B
		RGL2
		PDIA3
		STX3
		TMEM164
		HNRNPA3
		STK40
		CD69
		FKSG52
		TACC3
		DEDD2
		PTPRE
		RXRA
		TXN
		WLS
		GK
		MPPE1
		RNF24
		CEACAM4
		LRG1
		RAB11FIP1
		RBM5
		PIM2
		PAK1
		SLC12A6
		GLT1D1
		PIM3
		NPL
		C15orf39
		VAPA
		NUP214
		ABHD2
		CAT
		TNIP1
		RGS10
		GRK6
		HIST1H1C
		PPIB
		CD300LF
		NQO2
		MED25
		NOTCH1
		PPM1F
		BLOC1S1
		PRELID1
		FKBP5
		PPIF
		PTP4A2
		CARS2
		QKI
		G6PD
		ORAI2
		C5AR2
		PLEKHO2
		CAPZB
		RBM47
		SUB1
		CD93
		EGLN2
		PPP4R1
		RNF31
		C19orf59
		RP11-497H16.7
		NARF
		IST1
		ZBTB7B
		ZNF467
		RERE
		SEC61G
		KLRB1
		RELT
		MAP3K3
		CREB5
		SEMA4A
		HAL
		UQCRH
		FP15737
		MLF2
		HMGB1
		RP11-750H9.5
		ULK1
		UBN1
		GSN
		GDI1
		RP11-323N12.5
		JAK1
		RASSF5
		CALCOCO1
		SIGLEC9
		NOD2
		PPP4C
		CTC-510F12.4
		RAB5C
		ADAM10
		CANT1
		CTD-3088G3.8
		CYSTM1
		PRRC2A
		RTFDC1
		NFKB2
		NUP50
		FRAT1
		SLC15A3
		MARCKS
		MAP3K11
		SYK
		AP5B1
		BID
		MICAL1
		MPZL1
		PLEKHG3
		DKFZP761J1410
		ITGA5
		MIF
		LAMTOR5
		COPE
		RGL4
		IMPA2
		FURIN
		CSAD
		METTL9
		FAM212B
		AKT1
		MYEOV2
		SLC19A1
		USB1
		PITPNA
		SQSTM1
		UBE2D1
		TRIM8
		PGAM1
		PPP1R9B
		USP4
		MIR24-2
		KRT23
		MPP1
		TMEM50A
		PACSIN2
		NOTCH2
		C7orf43
		BAZ2A
		YIPF3
		OGFR
		CXCL16
		ABHD5
		LAMTOR1
		DHRS7
		RP11-1334A24.6
		MAEA
		TIMP2
		LINC00937
		MCTP2
		ADAMTSL4
		MAPK3
		ARHGEF40
		ADIPOR1
		PHF21A
		RP4-669L17.8
		ARHGEF2
		GNB1
		LTBR
		CTB-39G8.3
		ITPRIP
		RNF167
		STRN4
		SLC45A4
		COL18A1
		TMEM91
		LILRA1
		NBPF10
		SLC31A2
		TRBV6-6
		VAV1
		FAM63A
		CD82
		MAP4K4
		TP53I11
		MAST3
		ALPK1
		MGRN1
		RP11-206L10.3
		PRKACA
		GAB2
		POR
		KIAA0247
		TPD52L2
		USF1
		TRBV2
		RBM23
		MTHFS
		CRISPLD2
		HIATL1
		ARID3A
		RILPL2
		RNF19B
		ARAP3
		ARSA
		HDAC7
		HNRNPM
		AC240565.2
		DHX34
		B4GALT5
		FAM53C
		NSFL1C
		GNG5
		PLCG2
		PSMD4
		ATP5L
		AL133458.1
		CREBBP
		ARHGEF11
		TBC1D14
		TRAPPC5
		UPF1
		RCN3
		MTX1
		SUPT4H1
		FAS
		C1RL
		NEDD9
		ARF5
		AATK
		TFEB
		PDLIM2
		WDFY3
		UNC119
		CEP63
		LRWD1
		RP11-473M20.9
		CLEC4A
		METRNL
		ORM1
		XXbac-BPG299F13.14
		MARS
		CA4
		CCR3
		USP32
		TCEB1P19
		CDC42EP3
		RBP7
		MKRN1
		FAM214B
		DHRS13
		TGOLN2
		IKBKG
		ACOX1
		CYP27A1
		SLC15A4
		CASC3
		LTB4R
		ATG2A
		NUAK2
		EPHB1
		SCARF1
		AGER
		CHST11
		KIAA0513
		MICAL2
		MID1IP1
		TFE3
		PSME3
		KIAA0226L
		ATG3
		KIAA0319L
		SAP25
		PRR14
		ZSWIM8
		TBC1D1
		SEMA4B
		HIST1H2BC
		TECPR2
		ZNF516
		DOCK2
		DAPK2
		GAS7
		MAPK13
		SF3A1
		NCSTN
		PHF12
		NLRP12
		ENTPD1
		P2RX1
		TMEM127
		PTTG1IP
		ADPGK
		PFKFB4
		ADAP1
		SF3B5
		SH2D3C
		GATAD2A
		MTMR3
		TAF10
		NDE1
		MON1B
		SH3KBP1
		ATP6V1G1
		AC138827.2
		SRPK1
		ORMDL3
		LINC00694
		AC239811.2
		HAUS4
		AC005944.2
		FAM101B
		SMG5
		RBM38
		MFN2
		CAMKK2
		PRKCB
		HRH2
		UBA1
		RP11-261C10.3
		HLX
		RRP12
		XKR8
		AURKAIP1
		DBI
		SRP14
		TRIM27
		RN7SKP16
		BTNL8
		AHCTF1
		AC006946.12
		PSENEN
		ST20
		GTF2IP1
		BNIP3L
		SVIL
		STAT5A
		TOM1
		AC005306.3
		TREML2
		CKAP4
		PACS1
		FCHO1
		CPSF7
		TANK
		HP
		CAMK2G
		STX16
		SIPA1L1
		ZNF746
		TRIP12
		TMEM120A
		MYLIP
		TBCA
		CDC42EP2
		ATP11A
		PPP1CB
		ST6GALNAC2
		PLEKHM1
		TMEM258
		CIC
		RALY
		TMEM8A
		SLU7
		CTDNEP1
		KDM4B
		HBP1
		GYG1
		BTN2A1
		PPCDC
		PLIN3
		CCNJL
		PSMA6
		CHSY1
		EZH1
		CHMP3
		BCAP31
		SRXN1
		MEF2D
		COL9A3
		CHMP1A
		FUT7
		CHD4
		FHL3
		CPEB4
		PLIN5
		NHSL2
		FAM65A
		TCP1
		CDC34
		SLCO3A1
		B3GNT8
		OR52K3P
		DNTTIP1
		NCR3
		NLRP6
		ERICH1
		SCAP
		CMTM1
		ERF
		ARL8A
		SPATA20P1
		RP11-44F14.2
		HERC3
		TMX4
		C17orf103
		SLC37A3
		DGCR2
		PINK1
		CERS2
		GPR108
		ELL
		NUDT5
		PTP4A3
		GBA
		WASF2
		PLOD1
		FLCN
		FNDC3B
		43891
		RP11-20B24.7
		RP11-211G3.2
		MEGF6
		GMPR2
		RIT1
		SAMD4B
		ASAP1
		TOPORS-AS1
		PKN2
		SLC25A44
		ZMAT2
		TMCC1
		FAM134A
		DDX24
		FAM120A
		EPS15L1
		RBM17
		HEBP2
		ETS2
		EIF4E3
		STRAP
		NBN
		JDP2
		SKIV2L
		RPL22L1
		RAPGEF2
		CD59
		NDUFB3
		DYNLRB1
		ATXN7L3
		TLE4
		LRRC4
		MARK2
		ADAM19
		TRIOBP
		UBE2R2
		FRMD8
		WWP2
		TSPAN2
		C11orf89
		ST3GAL2
		IRAK3
		HSPE1
		ARG1
		RAB43
		ARF3
		RN7SL473P
		AGPAT9
		RNF144B
		HDLBP
		TNFRSF10B
		NCK2
		UIMC1
		ST3GAL4
		TRIM56
		RP11-304L19.5
		TLR5
		SEC11C
		CTBP2
		SCYL1
		TMEM256
		NDUFS3
		AC116366.5
		BIN3
		MED13L
		NOP2
		GRIPAP1
		ADAMTSL4-AS1
		EIF2AK1
		KREMEN1
		SHFM1
		ABCG1
		EPC1
		VSIG10
		SPOPL
		CICP27
		THOC5
		PPP1R12B
		ODC1
		ZFAND3
		NCOA1
		TBL1X
		OTUD5
		HDAC5
		RAB5B
		AC015987.2
		RP11-344B5.2
		NFYC
		CBFA2T3
		CAMK1D
		BRD4
		PCBP1-AS1
		ERV3-1
		F11R
		RN7SL600P
		ST8SIA4
		RFX2
		SNX18
		PYURF
		MNT
		TXNDC17
		RP11-848G14.2
		HSPE1P18
		CARHSP1
		MAP1LC3A
		SNRK
		PCNX
		ABHD16A
		RP4-576H24.4
		PCYT1A
		HIST2H2BF
		GPR27
		BECN1
		NDUFV2
		KIAA2013
		VPS37B
		IRF2BPL
		RP1-55C23.7
		SBDSP1
		PSMA2
		WDFY4
		SIGLEC7
		ATP11B
		KAT6A
		WDTC1
		CLTB
		TERF2IP
		GLYR1
		LINC00963
		AGFG1
		TFRC
		SNX11
		ARPC4-TTLL3
		CDS2
		ZNF787
		WIPI1
		MAN1A1
		DYNC1LI1
		LUCAT1
		LSM10
		ALG1L13P
		DCP2
		F5
		CREB1
		WDR45
		SLC22A4
		ROPN1L
		PPP1R2
		RP11-295G20.2
		MLX
		DHRS12
		RNU12
		PLB1
		GDE1
		GPR141
		RAB20
		TMUB2
		TBC1D10B
		DNLZ
		HCG4P11
		SH2B2
		EPN1
		LINC00173
		TTLL4
		HIP1
		KAT8
		RP11-802E16.3
		ARNTL
		MT1X
		RN7SL105P
		CHIC2
		TBKBP1
		YTHDF3
		SDF2
		ATP6V0A1
		CTD-3092A11.2
		FRY
		VRK3
		PABPC1L
		UBAP1
		HK2
		OSBPL2
		ITGB1BP1
		RP11-875O11.3
		BET1L
		IGF1R
		MRVI1
		43898
		THBD
		NCBP2-AS2
		FOXO4
		RAB11FIP4
		BANP
		HTATIP2
		SLC8B1
		UNKL
		INTS8
		AC017116.11
		CASS4
		UBE2H
		RAB35
		CLEC4D
		RP11-415J8.3
		DSC2
		FAM174A
		ARPC5L
		IP6K1
		NCOA2
		B3GNTL1
		REM2
		MRPS24
		HIST1H4H
		SCNM1
		ATG9A
		TMCC3
		ATG7
		KARS
		C19orf35
		FAR2
		MCTP1
		TTN-AS1
		TSG101
		LIN7A
		HMGCR
		TMEM184B
		REPS2
		PIK3C3
		TOX4
		NLRP3
		TUSC2
		KDM7A
		NUTF2
		AREL1
		WSB2
		HSPB1
		ZNF646
		KLF7
		WWC3
		RP11-104L21.3
		CAMTA1
		TGFA
		TNNI2
		AGO2
		C2orf68
		TXNL4A
		MICU1
		XPC
		JARID2
		SKI
		STARD10
		GDPD3
		CFLAR-AS1
		TRPC4AP
		CKLF-CMTM1
		EP300
		RP11-285F7.2
		ZRSR2
		EXTL3
		EXOSC6
		PRR24
		RP11-256L6.3
		TOP3A
		DTX2
		KCMF1
		MLLT1
		NASP
		RP11-706O15.1
		MRPL55
		CTC-503J8.6
		SUMO3
		AGAP7
		AC009506.1
		ABCA1
		PPP1R11
		RFFL
		SLC16A5
		RELB
		XPNPEP1
		ATP5E
		RP11-1407O15.2
		GUSBP3
		ACSS2
		CTD-2267D19.2
		CACYBP
		SLC9A8
		NDFIP1
		TIMM17B
		ZNF333
		CNOT3
		NDUFA6
		RP11-295P9.3
		AC006978.6
		HDAC4
		CHP1
		ASPH
		HPSE
		NDUFA9
		ARID1A
		ABCC5
		LPCAT3
		C3orf62
		TRAF4
		C16orf72
		VNN1
		ATP1B3
		PPFIA1
		CYCS
		RCOR1
		KMT2B
		RP11-504P24.8
		RP11-693N9.2
		NECAB2
		PRKX
		C15orf37
		RP11-262H14.1
		BCKDK
		CCSER2
		TMCO3
		RPGR
		NDUFAB1
		METTL12
		RELL1
		MAML1
		A1BG
		ST20-MTHFS
		VPS37C
		RP11-531H8.2
		CMC2
		AC073850.6
		METTL23
		SUMO1P1
		SRA1
		BZW1P2
		CPNE2
		PANX2
		SIK3
		RB1CC1
		ACPP
		CXorf38
		AMPD3
		PSPC1
		TPRG1L
		COX14
		RBX1
		INTS3
		TPM2
		GALK1
		METTL22
		KIF13A
		FUZ
		CDK17
		PHKA2
		UBE2E3
		NINJ2
		AC061992.1
		APC
		CYTH2
		NDNL2
		EEPD1
		LINGO3
		SNRPA
		TPCN2
		ALKBH5
		YIPF1
		TBCC
		PDPK1
		ISY1
		FRG1
		CTD-2336O2.1
		C1RL-AS1
		LGALS9C
		DBN1
		CCDC92
		C7orf73
		AARSD1
		PQLC1
		CALM2P2
		N4BP2L1
		AC241585.1
		RP11-544M22.13
		OXER1
		ILF3-AS1
		PDCD4-AS1
		MEF2BNB
		CCDC101
		RPA1
		RP11-67C2.2
		TPST1
		PDE4D
		GALM
		LINC00877
		RAB4A
		SIPA1L2
		TST
		ANKRD28
		LARP4B
		RP13-104F24.3
		RP11-213H15.4
		PPP4R1L
		BCL2L11
		ETV6
		RC3H1
		GMCL1
		NFE4
		PARL
		SNHG15
		AC011899.9
		NCLN
		MBOAT1
		HYPK
		ZFYVE27
		AOC2
		CSF1
		ZNF687
		CYBRD1
		SLC36A1
		SVIP
		DCAF16
		SLC8A1
		NUDT16
		C6orf226
		TREML3P
		PLAGL1
		RTCB
		EIF1AX
		PFDN4
		RBMS1P1
		RGPD5
		LSM5
		ZDHHC3
		CUEDC1
		TMCO6
		DEDD
		C3orf38
		FAM160B1
		COMMD7
		ZNF281
		ZNF117
		CTNNBL1
		GRAMD1C
		GTF3C6
		RP11-443B7.1
		GGT1
		POLR2C
		LSMEM1
		DOCK4
		B9D2
		CAMLG
		AC073046.25
		ASB8
		ZNF552
		AVL9
		THOC7
		MARK4
		WIPF2
		RNF7
		INSIG1
		TMEM199
		MAP4K5
		GHRL
		FAM13A-AS1
		SLC22A15
		EXOSC9
		MSRB2
		ATXN10
		NEU1
		TRIM52-AS1
		FAM193A
		TET3
		AOC3
		SNX13
		TMEM88
		RP11-229P13.20
		MRPL21
		ZFPL1
		ARMCX6
		PIK3CB
		KLF9
		CDH23
		RP5-1180E21.5
		ARSG
		DNAH17
		RP11-242C19.2
		RNF111
		ABHD4
		TUBGCP3
		TTC19
		CAMKK1
		HIST1H3D
		RP11-1305N21.3
		RP11-368P15.3
		BRWD3
		PRAF2
		LINC00641
		MYO7B
		NDUFB6
		UQCRFS1
		FAM168A
		ARL11
		CUL1
		ZC3H3
		RP11-47A8.5
		ZNF776
		RP11-47G11.2
		PCTP
		TIGD3
		RP11-1415C14.4
		PHF20
		TP53TG1
		GRB10
		LIN37
		SLC9A1
		HEATR5A
		RP5-857K21.4
		ZNF148
		TMEM260
		ISCA1
		SMG7
		EDEM2
		AC006942.4
		DHX8
		ADK
		TADA2B
		RP11-701P16.5
		RP11-73M18.8
		HTRA2
		NTAN1
		DPY19L3
		PNMA1
		BCAS2
		SBF2
		43895
		ADCY3
		KCNE1
		RP11-76E17.3
		RP11-288H12.4
		NENF
		THBS3
		RP11-23J18.1
		SRF
		SH3GL1
		C1orf132
		RP11-7F17.3
		COX16
		ASPRV1
		ASF1B
		SMCR8
		MROH6
		RP11-580I16.2
		GPANK1
		PRMT5
		DUS2
		DRG1
		AC133528.2
		KIAA0556
		CARS
		TM9SF1
		FAM46C
		RPL32P1
		RANBP9
		ZNF438
		RP1-178F10.3
		INPP5A
