# Supplementary material for: Peripheral blood transcriptome heterogeneity and prognostic potential in lung cancer revealed by RNA‐Seq
Source: J Cell Mol Med. 2021 Jul 21;25(17):8271–84. doi: 10.1111/jcmm.16773 (PMC8419186; doi:10.1111/jcmm.16773)
Supplement: Supplementary file 7 — File S4 [file JCMM-25-8271-s004.xlsx]

## Sheet: LC1 vs normal
Gene name	log2FoldChange	pvalue	padj	Comparison	differential expression status
RP11-55K13.1	2.05128	2.58667e-08	2.22896e-07	LC1 vs normal	up-regulation
RP11-346C20.3	1.63248	5.52209e-06	2.85556e-05	LC1 vs normal	up-regulation
FASLG	1.6321	2.3275e-22	4.37992e-20	LC1 vs normal	up-regulation
RP11-304L19.3	1.5701	9.88432e-07	6.04657e-06	LC1 vs normal	up-regulation
SCARNA15	1.54176	4.16505e-13	9.7278e-12	LC1 vs normal	up-regulation
IGKV2-30	1.53838	6.85777e-08	5.38778e-07	LC1 vs normal	up-regulation
IGLV2-8	1.53151	5.00171e-07	3.27464e-06	LC1 vs normal	up-regulation
SLCO2B1	1.52177	2.97498e-05	0.000130309	LC1 vs normal	up-regulation
C1QC	1.50962	3.60649e-06	1.94595e-05	LC1 vs normal	up-regulation
RP11-1002K11.1	1.50929	8.88448e-07	5.48932e-06	LC1 vs normal	up-regulation
C1QB	1.48284	9.54237e-08	7.29894e-07	LC1 vs normal	up-regulation
RP11-467H10.2	1.38979	8.87439e-07	5.4848e-06	LC1 vs normal	up-regulation
RP11-546J1.1	1.38205	0.000418132	0.00139417	LC1 vs normal	up-regulation
RP11-1049H7.1	1.36297	0.0178969	0.0386946	LC1 vs normal	up-regulation
CTD-3064M3.3	1.35491	2.16056e-05	9.77123e-05	LC1 vs normal	up-regulation
AC104809.2	1.3524	0.000151229	0.000563373	LC1 vs normal	up-regulation
MS4A4A	1.35016	2.02035e-14	6.50164e-13	LC1 vs normal	up-regulation
NTN3	1.34811	4.0593e-05	0.00017249	LC1 vs normal	up-regulation
KRT81	1.34768	0.000143517	0.00053799	LC1 vs normal	up-regulation
IGHV3-72	1.34757	2.34078e-05	0.000104998	LC1 vs normal	up-regulation
IGKV2-28	1.33369	7.34975e-07	4.62054e-06	LC1 vs normal	up-regulation
RP11-95G17.2	1.3332	0.000492486	0.00161511	LC1 vs normal	up-regulation
RP5-1057J7.6	1.31653	7.94625e-10	9.26313e-09	LC1 vs normal	up-regulation
TUSC5	1.30768	5.268e-06	2.73706e-05	LC1 vs normal	up-regulation
RP11-308N19.1	1.29861	2.68278e-05	0.000118641	LC1 vs normal	up-regulation
IGLV2-14	1.29709	1.39384e-05	6.56828e-05	LC1 vs normal	up-regulation
C1QA	1.29364	8.27094e-10	9.61792e-09	LC1 vs normal	up-regulation
AC243756.1	1.29233	0.000257452	0.000906449	LC1 vs normal	up-regulation
ZBTB7C	1.27158	2.69066e-05	0.000118963	LC1 vs normal	up-regulation
CX3CR1	1.27109	2.77284e-19	2.62146e-17	LC1 vs normal	up-regulation
LCTL	1.26926	0.00117938	0.00354371	LC1 vs normal	up-regulation
C11orf42	1.26885	1.56989e-05	7.29356e-05	LC1 vs normal	up-regulation
MSH4	1.26647	0.00155808	0.00454742	LC1 vs normal	up-regulation
GPR15	1.26637	8.02027e-07	4.99913e-06	LC1 vs normal	up-regulation
ZNF547	1.26493	1.04302e-10	1.44828e-09	LC1 vs normal	up-regulation
TRGV6	1.25391	0.000320674	0.00110023	LC1 vs normal	up-regulation
MIR146A	1.24623	1.38041e-11	2.31148e-10	LC1 vs normal	up-regulation
C5orf54	1.24323	1.55559e-08	1.40327e-07	LC1 vs normal	up-regulation
RP11-211N8.3	1.23858	0.000163119	0.000602702	LC1 vs normal	up-regulation
ZACN	1.2382	0.00428893	0.0110958	LC1 vs normal	up-regulation
RP11-1299A16.3	1.23656	0.000181015	0.000662839	LC1 vs normal	up-regulation
GPR20	1.23349	0.00264126	0.00726356	LC1 vs normal	up-regulation
RP3-405J10.3	1.22579	0.000107513	0.00041491	LC1 vs normal	up-regulation
E2F8	1.22535	1.7161e-06	1.00114e-05	LC1 vs normal	up-regulation
RORB	1.22194	1.08898e-05	5.25835e-05	LC1 vs normal	up-regulation
DGKK	1.21826	5.21306e-05	0.00021599	LC1 vs normal	up-regulation
RP11-53O19.3	1.21315	1.18852e-12	2.49828e-11	LC1 vs normal	up-regulation
KRT86	1.21042	0.000255578	0.000900816	LC1 vs normal	up-regulation
MSR1	1.20344	3.88529e-07	2.60236e-06	LC1 vs normal	up-regulation
IGKV2-24	1.2016	0.000137586	0.00051792	LC1 vs normal	up-regulation
IGHG2	1.19452	3.75743e-06	2.01473e-05	LC1 vs normal	up-regulation
DEGS2	1.18749	6.14577e-10	7.36859e-09	LC1 vs normal	up-regulation
CERCAM	1.18627	5.44934e-09	5.3489e-08	LC1 vs normal	up-regulation
NRXN2	1.1827	3.5892e-08	2.99363e-07	LC1 vs normal	up-regulation
PDGFRB	1.18195	8.17365e-12	1.42545e-10	LC1 vs normal	up-regulation
PHLDA3	1.17961	1.30994e-07	9.73417e-07	LC1 vs normal	up-regulation
CYTL1	1.17621	0.000351027	0.00119133	LC1 vs normal	up-regulation
RP11-441O15.3	1.16778	1.40219e-05	6.59977e-05	LC1 vs normal	up-regulation
AC011290.5	1.16586	8.19506e-06	4.07157e-05	LC1 vs normal	up-regulation
ZMAT4	1.15904	0.00267602	0.00735096	LC1 vs normal	up-regulation
LINC00298	1.158	3.83096e-05	0.000163915	LC1 vs normal	up-regulation
AC104655.3	1.15725	0.00123215	0.00368487	LC1 vs normal	up-regulation
BOK	1.15325	0.00115525	0.0034786	LC1 vs normal	up-regulation
LL22NC03-2H8.5	1.14746	3.35906e-13	8.05481e-12	LC1 vs normal	up-regulation
RP11-90O23.1	1.14154	8.47601e-05	0.000334487	LC1 vs normal	up-regulation
GIMAP7	1.13653	1.405e-13	3.68189e-12	LC1 vs normal	up-regulation
CR769776.1	1.13012	0.00387931	0.0101579	LC1 vs normal	up-regulation
MECOM	1.12985	0.00116465	0.00350317	LC1 vs normal	up-regulation
ADAMTS1	1.12423	3.40412e-07	2.3027e-06	LC1 vs normal	up-regulation
RP11-435B5.4	1.12196	0.000470058	0.0015485	LC1 vs normal	up-regulation
IGKV6-21	1.12123	0.0162108	0.0355129	LC1 vs normal	up-regulation
SLC22A3	1.11836	1.09009e-10	1.50518e-09	LC1 vs normal	up-regulation
RP11-22B10.3	1.11255	6.64992e-05	0.00026953	LC1 vs normal	up-regulation
TRGV7	1.11043	6.16634e-09	6.00496e-08	LC1 vs normal	up-regulation
MIR503HG	1.10991	0.00856233	0.0204007	LC1 vs normal	up-regulation
PDK4	1.10306	3.36366e-09	3.45261e-08	LC1 vs normal	up-regulation
TRGV1	1.09972	9.59755e-05	0.000374113	LC1 vs normal	up-regulation
ANKRD20A11P	1.09819	0.00354936	0.00939728	LC1 vs normal	up-regulation
RP11-192H23.6	1.09499	0.0157082	0.0345555	LC1 vs normal	up-regulation
KBTBD6	1.09045	4.01076e-29	3.60221e-26	LC1 vs normal	up-regulation
ZBTB6	1.08938	7.30862e-24	2.15539e-21	LC1 vs normal	up-regulation
C2orf48	1.08858	1.02546e-05	4.98819e-05	LC1 vs normal	up-regulation
RP11-121A8.1	1.08153	7.2079e-16	3.00466e-14	LC1 vs normal	up-regulation
EDA2R	1.0813	8.67638e-08	6.6889e-07	LC1 vs normal	up-regulation
PALM3	1.07995	0.000100735	0.000391278	LC1 vs normal	up-regulation
PTGDS	1.07624	1.43024e-06	8.47887e-06	LC1 vs normal	up-regulation
ZNF322P1	1.07064	0.000813606	0.00253846	LC1 vs normal	up-regulation
RP11-20I20.4	1.06083	6.24558e-10	7.47917e-09	LC1 vs normal	up-regulation
CTB-176F20.3	1.05571	0.000205383	0.00074203	LC1 vs normal	up-regulation
IGHG4	1.05505	0.00930638	0.0219067	LC1 vs normal	up-regulation
RP11-221J22.2	1.05382	1.03362e-05	5.02665e-05	LC1 vs normal	up-regulation
OLFML2B	1.05332	8.43e-09	8.0158e-08	LC1 vs normal	up-regulation
CTD-2135D7.5	1.05188	0.00245604	0.00680629	LC1 vs normal	up-regulation
KIF18B	1.05167	3.71813e-06	1.99746e-05	LC1 vs normal	up-regulation
KIR3DX1	1.04783	1.18321e-05	5.67454e-05	LC1 vs normal	up-regulation
VCAM1	1.04597	0.000567176	0.00183658	LC1 vs normal	up-regulation
LINC00900	1.03942	0.000159935	0.000591789	LC1 vs normal	up-regulation
C1orf173	1.03592	4.30005e-05	0.000181665	LC1 vs normal	up-regulation
PTPRH	1.03417	0.00225336	0.00631279	LC1 vs normal	up-regulation
SOS1-IT1	1.03282	5.02372e-16	2.15323e-14	LC1 vs normal	up-regulation
MCM10	1.02897	4.58822e-06	2.41756e-05	LC1 vs normal	up-regulation
DSCC1	1.02416	1.1686e-06	7.04621e-06	LC1 vs normal	up-regulation
RP11-1057B6.1	1.02261	0.00159375	0.0046347	LC1 vs normal	up-regulation
RP11-661O13.1	1.02117	2.39535e-05	0.000107178	LC1 vs normal	up-regulation
NCAPG	1.01952	1.22851e-08	1.13325e-07	LC1 vs normal	up-regulation
E2F7	1.01951	5.24675e-06	2.72674e-05	LC1 vs normal	up-regulation
IFNG	1.01942	5.01847e-08	4.049e-07	LC1 vs normal	up-regulation
HNRNPA1P36	1.01213	0.00163188	0.00473067	LC1 vs normal	up-regulation
RP11-764K9.4	1.01103	0.0205185	0.0435894	LC1 vs normal	up-regulation
CTSL	1.01032	8.34392e-12	1.4513e-10	LC1 vs normal	up-regulation
EHHADH	1.00951	1.95428e-09	2.10664e-08	LC1 vs normal	up-regulation
CISH	1.00826	9.66065e-11	1.35092e-09	LC1 vs normal	up-regulation
SDC3	1.00348	3.98977e-07	2.66691e-06	LC1 vs normal	up-regulation
SMIM10	1.00344	0.00027942	0.000975623	LC1 vs normal	up-regulation
DIAPH3	0.997086	0.00134516	0.00398606	LC1 vs normal	up-regulation
GPR34	0.996113	1.47097e-05	6.88904e-05	LC1 vs normal	up-regulation
FAR2P2	0.995561	2.35425e-06	1.33152e-05	LC1 vs normal	up-regulation
RP11-312J18.3	0.984386	0.00199749	0.00567252	LC1 vs normal	up-regulation
FRRS1	0.981358	1.02281e-10	1.42322e-09	LC1 vs normal	up-regulation
IGJ	0.979984	7.52897e-05	0.000300961	LC1 vs normal	up-regulation
MYO3B	0.978957	2.63226e-05	0.000116538	LC1 vs normal	up-regulation
VIT	0.978418	1.0014e-05	4.87958e-05	LC1 vs normal	up-regulation
RP1-315G1.1	0.972433	0.00110363	0.00333894	LC1 vs normal	up-regulation
TFP1	0.972282	0.00323463	0.00866148	LC1 vs normal	up-regulation
PALM	0.971819	0.00779351	0.0187681	LC1 vs normal	up-regulation
ZNF572	0.970415	2.81798e-09	2.95387e-08	LC1 vs normal	up-regulation
HEY2	0.969347	0.0027028	0.00741525	LC1 vs normal	up-regulation
BBS12	0.969111	2.02239e-13	5.12312e-12	LC1 vs normal	up-regulation
RP11-631M6.2	0.965033	0.00064925	0.00206845	LC1 vs normal	up-regulation
BCDIN3D-AS1	0.964102	6.42605e-09	6.23636e-08	LC1 vs normal	up-regulation
RPS27AP2	0.960516	0.00494341	0.0125757	LC1 vs normal	up-regulation
PTPRO	0.959976	1.28763e-12	2.68946e-11	LC1 vs normal	up-regulation
TPRG1-AS1	0.957758	0.00680323	0.0166677	LC1 vs normal	up-regulation
RP11-586D19.2	0.957119	0.0017482	0.00502879	LC1 vs normal	up-regulation
CEP55	0.956794	2.55525e-06	1.42948e-05	LC1 vs normal	up-regulation
AC140481.2	0.955243	0.00108537	0.00328924	LC1 vs normal	up-regulation
RP5-901A4.1	0.954959	0.0026781	0.00735463	LC1 vs normal	up-regulation
VWA5B2	0.953266	0.00270434	0.00741742	LC1 vs normal	up-regulation
ITLN1	0.952993	0.000278029	0.000971456	LC1 vs normal	up-regulation
IGHV3-74	0.952344	8.49899e-05	0.000335193	LC1 vs normal	up-regulation
RP11-63P12.6	0.949513	1.07425e-20	1.38509e-18	LC1 vs normal	up-regulation
PFN1P3	0.947369	0.00365529	0.00964027	LC1 vs normal	up-regulation
LRRIQ3	0.947113	7.37551e-05	0.000295544	LC1 vs normal	up-regulation
AKAP5	0.9427	1.21145e-08	1.11945e-07	LC1 vs normal	up-regulation
PA2G4P4	0.942478	0.00144249	0.00424141	LC1 vs normal	up-regulation
RP11-434I12.2	0.941686	0.000123958	0.0004712	LC1 vs normal	up-regulation
HMMR	0.941233	6.71428e-06	3.40697e-05	LC1 vs normal	up-regulation
RP11-225H22.7	0.937348	0.00900523	0.021316	LC1 vs normal	up-regulation
DLGAP5	0.935938	0.000129665	0.000490907	LC1 vs normal	up-regulation
SDSL	0.935362	2.46438e-05	0.000109819	LC1 vs normal	up-regulation
NPTX1	0.932399	0.000189402	0.000689841	LC1 vs normal	up-regulation
RP11-677I18.3	0.930836	0.00421661	0.010941	LC1 vs normal	up-regulation
RP11-290F24.6	0.929929	1.05393e-06	6.40558e-06	LC1 vs normal	up-regulation
RP11-693J15.4	0.928537	0.00162763	0.00472114	LC1 vs normal	up-regulation
RP11-773H22.2	0.926766	0.00499568	0.0126909	LC1 vs normal	up-regulation
SH3RF1	0.924918	1.06674e-13	2.88735e-12	LC1 vs normal	up-regulation
RN7SL138P	0.924147	0.000941931	0.0028963	LC1 vs normal	up-regulation
ZYG11A	0.924102	0.00217987	0.00612777	LC1 vs normal	up-regulation
LENG9	0.922739	2.93323e-06	1.61712e-05	LC1 vs normal	up-regulation
RP4-569M23.2	0.922687	0.00487966	0.0124377	LC1 vs normal	up-regulation
RP11-51J9.6	0.92249	0.0042718	0.0110585	LC1 vs normal	up-regulation
LL22NC03-2H8.4	0.921417	0.00309546	0.00833968	LC1 vs normal	up-regulation
C3AR1	0.916785	1.15774e-06	6.99135e-06	LC1 vs normal	up-regulation
PTPRB	0.916007	7.83809e-06	3.91785e-05	LC1 vs normal	up-regulation
MND1	0.912871	0.0121419	0.0276395	LC1 vs normal	up-regulation
FAM110C	0.912781	7.84777e-05	0.000312629	LC1 vs normal	up-regulation
CENPE	0.912195	2.66814e-13	6.56534e-12	LC1 vs normal	up-regulation
C2	0.911176	0.000141997	0.000533	LC1 vs normal	up-regulation
POLQ	0.910173	4.26018e-10	5.25449e-09	LC1 vs normal	up-regulation
PPP1R17	0.908893	0.00159041	0.00462676	LC1 vs normal	up-regulation
AKR1C3	0.908284	1.94518e-08	1.72044e-07	LC1 vs normal	up-regulation
CTD-2213F21.2	0.908055	5.07617e-07	3.3179e-06	LC1 vs normal	up-regulation
LFNG	0.907191	2.46448e-30	3.04348e-27	LC1 vs normal	up-regulation
RP11-356M20.1	0.907085	0.0145074	0.0322334	LC1 vs normal	up-regulation
CCDC68	0.903548	0.00232164	0.00648661	LC1 vs normal	up-regulation
SPC25	0.903454	0.000556818	0.001806	LC1 vs normal	up-regulation
RP11-456K23.1	0.902497	4.15296e-05	0.00017594	LC1 vs normal	up-regulation
ASPM	0.900149	4.90674e-07	3.21886e-06	LC1 vs normal	up-regulation
CTA-14H9.5	0.89881	0.00776578	0.0187173	LC1 vs normal	up-regulation
RP11-309G3.3	0.898649	1.37871e-07	1.02106e-06	LC1 vs normal	up-regulation
DTL	0.89815	8.23618e-06	4.08686e-05	LC1 vs normal	up-regulation
AL589743.1	0.897897	0.0208696	0.0442289	LC1 vs normal	up-regulation
GIMAP8	0.897727	1.11975e-14	3.77562e-13	LC1 vs normal	up-regulation
RP11-218C14.8	0.893335	0.0114512	0.0262631	LC1 vs normal	up-regulation
INTU	0.89306	0.00163127	0.00473067	LC1 vs normal	up-regulation
RRM2	0.891527	2.2361e-08	1.95328e-07	LC1 vs normal	up-regulation
GFRA2	0.891064	2.89161e-05	0.000126854	LC1 vs normal	up-regulation
ZNF614	0.890177	1.01071e-21	1.69243e-19	LC1 vs normal	up-regulation
FFAR4	0.888471	0.00130941	0.00388829	LC1 vs normal	up-regulation
CTD-3162L10.1	0.886905	0.0077123	0.0186222	LC1 vs normal	up-regulation
RP11-478C6.6	0.884705	0.0182294	0.0393103	LC1 vs normal	up-regulation
PBK	0.88437	0.0208188	0.0441324	LC1 vs normal	up-regulation
FAT4	0.884265	5.71263e-05	0.000235011	LC1 vs normal	up-regulation
RP11-705C15.5	0.881877	2.7763e-06	1.5379e-05	LC1 vs normal	up-regulation
AC104809.3	0.88172	0.000172087	0.000633356	LC1 vs normal	up-regulation
CD180	0.879218	1.58049e-07	1.15749e-06	LC1 vs normal	up-regulation
COL15A1	0.877183	0.00380072	0.00997058	LC1 vs normal	up-regulation
CCR2	0.876488	3.65053e-07	2.4551e-06	LC1 vs normal	up-regulation
CTC-428G20.1	0.875981	0.0035787	0.00946643	LC1 vs normal	up-regulation
RP11-417J8.6	0.875873	0.0118567	0.0270841	LC1 vs normal	up-regulation
CTD-2616J11.10	0.873733	0.000528173	0.00172063	LC1 vs normal	up-regulation
AMPH	0.870819	3.67883e-06	1.97904e-05	LC1 vs normal	up-regulation
RPL7AP64	0.870281	9.82044e-08	7.49487e-07	LC1 vs normal	up-regulation
IGHV3-33	0.870141	0.0138033	0.030888	LC1 vs normal	up-regulation
AC006460.2	0.868342	0.0115336	0.0264346	LC1 vs normal	up-regulation
EOMES	0.866891	1.00999e-10	1.40736e-09	LC1 vs normal	up-regulation
RNF165	0.866807	2.57144e-06	1.43749e-05	LC1 vs normal	up-regulation
TM4SF19	0.866636	4.07948e-06	2.17034e-05	LC1 vs normal	up-regulation
PIK3R3	0.865809	3.00222e-16	1.3421e-14	LC1 vs normal	up-regulation
KIF2C	0.865439	2.30008e-05	0.000103289	LC1 vs normal	up-regulation
RP4-724E16.2	0.860885	3.54599e-10	4.46845e-09	LC1 vs normal	up-regulation
CD38	0.860843	2.21702e-12	4.39821e-11	LC1 vs normal	up-regulation
ZNF772	0.857265	6.59668e-09	6.3894e-08	LC1 vs normal	up-regulation
RDM1	0.856161	0.000138977	0.000522561	LC1 vs normal	up-regulation
ALDH1L2	0.855887	0.000155506	0.000577132	LC1 vs normal	up-regulation
RP11-523H20.3	0.854467	2.11453e-05	9.58938e-05	LC1 vs normal	up-regulation
TIFAB	0.853841	1.05827e-06	6.42607e-06	LC1 vs normal	up-regulation
HAVCR2	0.852652	1.47374e-16	7.06789e-15	LC1 vs normal	up-regulation
MYOF	0.850532	2.73822e-11	4.28649e-10	LC1 vs normal	up-regulation
ANO5	0.850375	5.86951e-05	0.000240954	LC1 vs normal	up-regulation
RIMBP3B	0.850175	0.00157093	0.00457516	LC1 vs normal	up-regulation
RP11-336K24.12	0.847802	1.61231e-07	1.17729e-06	LC1 vs normal	up-regulation
CTD-2006H14.2	0.847716	3.00496e-06	1.65298e-05	LC1 vs normal	up-regulation
MAFB	0.84762	3.29374e-08	2.76705e-07	LC1 vs normal	up-regulation
CTD-2102P23.1	0.847477	0.00380799	0.009987	LC1 vs normal	up-regulation
SPATA9	0.845829	0.00248306	0.00687154	LC1 vs normal	up-regulation
RP11-367J7.3	0.845326	0.00549792	0.013793	LC1 vs normal	up-regulation
MYO5B	0.844066	2.63651e-07	1.8311e-06	LC1 vs normal	up-regulation
NDFIP2	0.841685	4.68269e-10	5.72558e-09	LC1 vs normal	up-regulation
RP11-147L13.8	0.841338	4.82858e-07	3.17603e-06	LC1 vs normal	up-regulation
NMUR1	0.840988	2.02421e-10	2.67534e-09	LC1 vs normal	up-regulation
SH2D1B	0.840954	2.31105e-06	1.31068e-05	LC1 vs normal	up-regulation
ZNF501	0.84025	3.15351e-09	3.2572e-08	LC1 vs normal	up-regulation
RP11-366M4.11	0.840129	2.03327e-06	1.16959e-05	LC1 vs normal	up-regulation
AP4B1-AS1	0.839932	3.40033e-11	5.2083e-10	LC1 vs normal	up-regulation
RP11-366L20.2	0.839418	0.000302692	0.00104689	LC1 vs normal	up-regulation
RTP4	0.838172	1.05672e-06	6.41862e-06	LC1 vs normal	up-regulation
EIF2S2P3	0.837203	0.000539743	0.00175581	LC1 vs normal	up-regulation
RANBP17	0.835711	0.00819198	0.0196248	LC1 vs normal	up-regulation
ACKR3	0.835373	1.91548e-13	4.91532e-12	LC1 vs normal	up-regulation
ITPRIPL2	0.834603	3.46621e-18	2.4905e-16	LC1 vs normal	up-regulation
CALHM1	0.834039	7.67236e-05	0.000306197	LC1 vs normal	up-regulation
SYNC	0.833976	1.45177e-06	8.60136e-06	LC1 vs normal	up-regulation
FBXO43	0.833137	0.0111813	0.0257197	LC1 vs normal	up-regulation
FOXH1	0.832924	0.00806224	0.0193492	LC1 vs normal	up-regulation
RP1-164L12.1	0.832728	0.0144522	0.032148	LC1 vs normal	up-regulation
RP11-589N15.2	0.832465	0.00513763	0.0130013	LC1 vs normal	up-regulation
PTX4	0.831953	0.0138158	0.0308982	LC1 vs normal	up-regulation
PTPRG	0.831573	0.001782	0.00511558	LC1 vs normal	up-regulation
KIF20A	0.830623	0.00153722	0.00449054	LC1 vs normal	up-regulation
RP11-38L15.8	0.829008	0.0210783	0.044606	LC1 vs normal	up-regulation
CDKN2B	0.826477	2.20811e-08	1.93053e-07	LC1 vs normal	up-regulation
ADRB2	0.826466	7.25947e-22	1.22598e-19	LC1 vs normal	up-regulation
PTGDR	0.824664	1.48789e-11	2.46845e-10	LC1 vs normal	up-regulation
IFNA20P	0.824538	0.0092562	0.021825	LC1 vs normal	up-regulation
KIF11	0.823512	4.17136e-12	7.8051e-11	LC1 vs normal	up-regulation
LINGO2	0.822408	0.00086454	0.00268212	LC1 vs normal	up-regulation
RP11-800A3.4	0.822216	1.63348e-07	1.191e-06	LC1 vs normal	up-regulation
ABHD17AP6	0.81952	0.0092036	0.0217191	LC1 vs normal	up-regulation
ENPP5	0.819128	9.14605e-09	8.65916e-08	LC1 vs normal	up-regulation
RP11-77P6.2	0.818763	0.000197833	0.00071685	LC1 vs normal	up-regulation
LPAR6	0.817917	3.29824e-14	1.02147e-12	LC1 vs normal	up-regulation
ERBB2	0.816264	3.08494e-09	3.19807e-08	LC1 vs normal	up-regulation
SENP8	0.815629	6.73606e-06	3.41714e-05	LC1 vs normal	up-regulation
KIF4A	0.814733	0.00043687	0.00144883	LC1 vs normal	up-regulation
RP11-763B22.4	0.814581	0.0037121	0.00976144	LC1 vs normal	up-regulation
HYLS1	0.814276	4.69826e-25	2.01811e-22	LC1 vs normal	up-regulation
RP11-84C10.4	0.814266	0.00335327	0.00893558	LC1 vs normal	up-regulation
ZNF780A	0.814212	6.13497e-11	8.9396e-10	LC1 vs normal	up-regulation
AGGF1P2	0.814196	0.00600628	0.0149056	LC1 vs normal	up-regulation
GPR18	0.81225	1.68651e-11	2.77006e-10	LC1 vs normal	up-regulation
RP11-61A14.3	0.812088	2.35365e-12	4.64592e-11	LC1 vs normal	up-regulation
C1orf220	0.81164	0.000171118	0.000630099	LC1 vs normal	up-regulation
RP11-384P7.7	0.811493	0.0110101	0.0253671	LC1 vs normal	up-regulation
FPR3	0.811234	0.00015957	0.000590881	LC1 vs normal	up-regulation
MKI67	0.809987	2.01366e-06	1.16034e-05	LC1 vs normal	up-regulation
ARMCX1	0.809468	2.0465e-06	1.17583e-05	LC1 vs normal	up-regulation
GOLGA8O	0.809369	0.00502599	0.012758	LC1 vs normal	up-regulation
SPRED1	0.808335	1.29453e-08	1.18686e-07	LC1 vs normal	up-regulation
MS4A7	0.807231	1.51101e-10	2.03935e-09	LC1 vs normal	up-regulation
ZSWIM3	0.806246	7.93118e-17	4.0599e-15	LC1 vs normal	up-regulation
PCDHGA5	0.805681	0.00299241	0.00809183	LC1 vs normal	up-regulation
CTB-113D17.1	0.804571	4.30639e-06	2.2794e-05	LC1 vs normal	up-regulation
AC104809.4	0.804518	6.02316e-06	3.09362e-05	LC1 vs normal	up-regulation
IGF1	0.80424	0.0185696	0.0399126	LC1 vs normal	up-regulation
MLC1	0.803674	1.09838e-09	1.24729e-08	LC1 vs normal	up-regulation
FAM43A	0.802932	1.86191e-11	3.02544e-10	LC1 vs normal	up-regulation
RIMBP3	0.802341	3.96112e-06	2.11249e-05	LC1 vs normal	up-regulation
TRIM36	0.801489	1.72338e-08	1.53735e-07	LC1 vs normal	up-regulation
LIM2	0.801078	4.78608e-05	0.000200272	LC1 vs normal	up-regulation
MOCS3	0.799904	4.67268e-25	2.01811e-22	LC1 vs normal	up-regulation
BUB1B	0.797065	4.94119e-05	0.00020602	LC1 vs normal	up-regulation
RP11-362F19.1	0.796347	9.46227e-05	0.00036935	LC1 vs normal	up-regulation
ENPP4	0.796309	3.79065e-12	7.1265e-11	LC1 vs normal	up-regulation
KIR2DL3	0.796051	0.000285882	0.000996603	LC1 vs normal	up-regulation
CDC25A	0.795813	0.000939293	0.00288999	LC1 vs normal	up-regulation
CYP1B1	0.79531	2.78017e-05	0.000122264	LC1 vs normal	up-regulation
ZNF2	0.794377	2.36016e-13	5.8586e-12	LC1 vs normal	up-regulation
RP11-421E14.2	0.794245	0.000765938	0.00240339	LC1 vs normal	up-regulation
TOP2A	0.794241	2.31717e-06	1.31302e-05	LC1 vs normal	up-regulation
TLR3	0.79374	1.01475e-08	9.53876e-08	LC1 vs normal	up-regulation
TPX2	0.793734	4.26184e-07	2.83249e-06	LC1 vs normal	up-regulation
TYMS	0.793672	4.66401e-07	3.07289e-06	LC1 vs normal	up-regulation
SKA3	0.793402	0.00290461	0.00789114	LC1 vs normal	up-regulation
MIR181A2HG	0.793076	0.000578757	0.00187058	LC1 vs normal	up-regulation
PLCB2-AS1	0.793028	0.0120355	0.027429	LC1 vs normal	up-regulation
NANP	0.792824	6.79533e-12	1.20854e-10	LC1 vs normal	up-regulation
RP11-932O9.10	0.792786	0.00610567	0.0151332	LC1 vs normal	up-regulation
CTD-2616J11.14	0.792443	0.00144555	0.00424976	LC1 vs normal	up-regulation
LL22NC03-N27C7.1	0.792089	2.96641e-05	0.000129963	LC1 vs normal	up-regulation
PARS2	0.792024	3.19138e-07	2.17744e-06	LC1 vs normal	up-regulation
OR7E13P	0.791623	0.00454933	0.0116816	LC1 vs normal	up-regulation
CENPI	0.791235	1.37659e-05	6.49786e-05	LC1 vs normal	up-regulation
AC005082.12	0.790551	0.0182297	0.0393103	LC1 vs normal	up-regulation
MANEA	0.789733	5.33872e-14	1.57444e-12	LC1 vs normal	up-regulation
RP11-297C4.3	0.787102	3.04213e-05	0.000132927	LC1 vs normal	up-regulation
RP11-234B24.2	0.787096	0.00304549	0.00821737	LC1 vs normal	up-regulation
SCIN	0.785363	0.00397245	0.0103743	LC1 vs normal	up-regulation
CMYA5	0.785279	8.02434e-06	3.99951e-05	LC1 vs normal	up-regulation
RAD54L	0.785009	2.76178e-06	1.53115e-05	LC1 vs normal	up-regulation
ZNF57	0.784041	1.61781e-10	2.17015e-09	LC1 vs normal	up-regulation
KIF23	0.783867	1.76207e-06	1.02583e-05	LC1 vs normal	up-regulation
CDC45	0.782523	0.000118104	0.000450768	LC1 vs normal	up-regulation
RP11-37C7.3	0.779125	0.000131568	0.000497159	LC1 vs normal	up-regulation
KLRF1	0.778787	1.13861e-07	8.55753e-07	LC1 vs normal	up-regulation
SYCE2	0.778464	0.00156551	0.00456438	LC1 vs normal	up-regulation
CKS2	0.777309	3.15646e-08	2.66532e-07	LC1 vs normal	up-regulation
CMTR2	0.776466	2.45797e-12	4.80862e-11	LC1 vs normal	up-regulation
PGLYRP2	0.776034	0.00069166	0.00219085	LC1 vs normal	up-regulation
B4GALT6	0.775396	3.02515e-09	3.14434e-08	LC1 vs normal	up-regulation
PALLD	0.775284	7.95941e-10	9.27299e-09	LC1 vs normal	up-regulation
C19orf84	0.77504	3.28291e-05	0.000142534	LC1 vs normal	up-regulation
DEPDC1B	0.773006	6.4123e-06	3.27138e-05	LC1 vs normal	up-regulation
RP11-1109F11.3	0.772761	3.86014e-05	0.000165072	LC1 vs normal	up-regulation
AC096677.1	0.772727	0.0177605	0.0384538	LC1 vs normal	up-regulation
RP11-226L15.5	0.772607	1.32477e-07	9.82953e-07	LC1 vs normal	up-regulation
MELK	0.772047	3.89493e-05	0.000166256	LC1 vs normal	up-regulation
BX255923.1	0.771518	0.00992586	0.0231744	LC1 vs normal	up-regulation
PADI6	0.771032	0.0159271	0.0349593	LC1 vs normal	up-regulation
LAIR2	0.770274	0.0105179	0.0243738	LC1 vs normal	up-regulation
GZMB	0.769058	2.70657e-08	2.32014e-07	LC1 vs normal	up-regulation
IGHA2	0.768957	0.00462332	0.0118578	LC1 vs normal	up-regulation
RAB39A	0.768634	8.68228e-07	5.37448e-06	LC1 vs normal	up-regulation
SLC1A4	0.768189	2.52688e-20	3.0631e-18	LC1 vs normal	up-regulation
TUBG1P	0.768179	0.000269993	0.000946855	LC1 vs normal	up-regulation
TNFRSF17	0.767789	0.0022856	0.00639225	LC1 vs normal	up-regulation
CTD-2376I20.1	0.767078	0.00268265	0.00736611	LC1 vs normal	up-regulation
ZSCAN31	0.766724	4.44127e-05	0.000187031	LC1 vs normal	up-regulation
PLA2G4A	0.766648	5.84308e-09	5.71552e-08	LC1 vs normal	up-regulation
TRIM61	0.766471	1.72193e-06	1.00424e-05	LC1 vs normal	up-regulation
DOC2A	0.766062	0.000313085	0.00107718	LC1 vs normal	up-regulation
RP11-362F19.3	0.76528	0.00139545	0.00411733	LC1 vs normal	up-regulation
MRPL50	0.765248	1.90072e-11	3.07839e-10	LC1 vs normal	up-regulation
SIGLEC20P	0.765231	0.00991472	0.0231539	LC1 vs normal	up-regulation
CTD-2044J15.2	0.765083	8.92774e-13	1.94896e-11	LC1 vs normal	up-regulation
RP11-408O19.5	0.764869	0.00173755	0.00500105	LC1 vs normal	up-regulation
KIF14	0.76462	9.23557e-05	0.000361716	LC1 vs normal	up-regulation
MTND4P23	0.764617	0.000253686	0.00089509	LC1 vs normal	up-regulation
RP11-80H8.4	0.764448	0.00116332	0.00349971	LC1 vs normal	up-regulation
CD163L1	0.763767	0.00131434	0.00390176	LC1 vs normal	up-regulation
ARHGEF28	0.763237	0.000196704	0.000712889	LC1 vs normal	up-regulation
ZNRF2P2	0.761472	0.0136712	0.0306233	LC1 vs normal	up-regulation
IGHV4-59	0.761425	0.00691515	0.0169063	LC1 vs normal	up-regulation
CEBPA-AS1	0.760704	3.1065e-06	1.7022e-05	LC1 vs normal	up-regulation
RP11-313J2.1	0.76067	0.000260247	0.00091531	LC1 vs normal	up-regulation
RP11-322D14.1	0.760058	0.0128242	0.0289758	LC1 vs normal	up-regulation
CTD-2561J22.2	0.759964	8.377e-07	5.20343e-06	LC1 vs normal	up-regulation
RP11-732A19.1	0.759925	0.00269169	0.00738887	LC1 vs normal	up-regulation
PEX11A	0.759326	1.96551e-07	1.40559e-06	LC1 vs normal	up-regulation
NIFKP6	0.758209	0.00280517	0.00765782	LC1 vs normal	up-regulation
RP11-597D13.7	0.7574	0.000792807	0.00247983	LC1 vs normal	up-regulation
RP11-173D3.1	0.756718	0.00923386	0.0217801	LC1 vs normal	up-regulation
CTC-548K16.6	0.756375	3.80891e-09	3.85752e-08	LC1 vs normal	up-regulation
ST8SIA6	0.756345	1.41917e-09	1.5727e-08	LC1 vs normal	up-regulation
LACC1	0.756267	8.74312e-19	7.19814e-17	LC1 vs normal	up-regulation
BTBD7P1	0.755057	0.00291788	0.00792065	LC1 vs normal	up-regulation
THBS2	0.754745	5.76882e-06	2.96761e-05	LC1 vs normal	up-regulation
DEPDC1	0.754571	0.00544225	0.0136793	LC1 vs normal	up-regulation
ZNF215	0.754	0.00985213	0.0230268	LC1 vs normal	up-regulation
HJURP	0.753543	0.000170517	0.000628004	LC1 vs normal	up-regulation
CCR5	0.753233	5.03276e-06	2.62589e-05	LC1 vs normal	up-regulation
TIGD6	0.751455	2.44743e-13	6.05999e-12	LC1 vs normal	up-regulation
NRG1	0.750505	0.00588975	0.0146569	LC1 vs normal	up-regulation
LINC00384	0.750269	0.00216059	0.00608135	LC1 vs normal	up-regulation
FAM124B	0.750215	1.08948e-05	5.25946e-05	LC1 vs normal	up-regulation
ABHD6	0.749811	5.64951e-22	9.82342e-20	LC1 vs normal	up-regulation
ATP8B4	0.749768	5.67804e-11	8.34764e-10	LC1 vs normal	up-regulation
BCDIN3D	0.749216	5.85264e-11	8.57245e-10	LC1 vs normal	up-regulation
AP000654.4	0.74887	0.0116266	0.0266231	LC1 vs normal	up-regulation
FHAD1	0.748834	0.000122472	0.000466266	LC1 vs normal	up-regulation
WNT5B	0.748342	0.00060077	0.0019327	LC1 vs normal	up-regulation
NUP43	0.747517	5.02282e-11	7.41194e-10	LC1 vs normal	up-regulation
FAM201B	0.746911	0.00390687	0.0102178	LC1 vs normal	up-regulation
LINC00707	0.746738	0.0220543	0.0464228	LC1 vs normal	up-regulation
TMEM51	0.746622	0.00265227	0.00729181	LC1 vs normal	up-regulation
APOBEC3H	0.746578	2.17505e-08	1.90331e-07	LC1 vs normal	up-regulation
FPGT	0.746137	3.20396e-13	7.72036e-12	LC1 vs normal	up-regulation
CMKLR1	0.746117	4.20092e-10	5.19111e-09	LC1 vs normal	up-regulation
BBS10	0.745166	3.46871e-11	5.30072e-10	LC1 vs normal	up-regulation
RP11-769O8.3	0.744901	0.00767444	0.0185423	LC1 vs normal	up-regulation
ZNF543	0.744359	7.35224e-09	7.05551e-08	LC1 vs normal	up-regulation
MED18	0.743666	6.77246e-13	1.52585e-11	LC1 vs normal	up-regulation
RP11-932O9.9	0.743594	1.39774e-06	8.29366e-06	LC1 vs normal	up-regulation
LYPD2	0.743135	0.00567155	0.0141853	LC1 vs normal	up-regulation
LRRC43	0.742678	0.00095873	0.00294246	LC1 vs normal	up-regulation
RP5-935K16.1	0.742117	1.04324e-11	1.78472e-10	LC1 vs normal	up-regulation
MSMO1	0.742034	3.25323e-16	1.43804e-14	LC1 vs normal	up-regulation
RP11-332H18.3	0.742011	0.0157757	0.0346847	LC1 vs normal	up-regulation
CTD-2002J20.1	0.741171	0.0109718	0.0252907	LC1 vs normal	up-regulation
AC005041.17	0.74053	0.000708693	0.00224049	LC1 vs normal	up-regulation
RP11-484L8.1	0.739567	0.00161898	0.00469881	LC1 vs normal	up-regulation
AP000476.1	0.739229	3.426e-06	1.8577e-05	LC1 vs normal	up-regulation
TMEM144	0.737422	4.13354e-06	2.19674e-05	LC1 vs normal	up-regulation
ANKRD35	0.737284	0.000243641	0.000863053	LC1 vs normal	up-regulation
RP5-1051J4.6	0.73557	0.0158859	0.0348806	LC1 vs normal	up-regulation
IGHV1OR15-3	0.735133	0.0207063	0.0439364	LC1 vs normal	up-regulation
FBXO45	0.735036	2.77301e-23	7.11584e-21	LC1 vs normal	up-regulation
KIAA1456	0.735013	0.00336424	0.00896116	LC1 vs normal	up-regulation
IGLV7-43	0.734936	0.00845298	0.0201791	LC1 vs normal	up-regulation
ATP8B1	0.733	5.39654e-10	6.53773e-09	LC1 vs normal	up-regulation
BYSL	0.73189	8.08775e-26	4.43905e-23	LC1 vs normal	up-regulation
KIR2DP1	0.731365	0.0183647	0.0395583	LC1 vs normal	up-regulation
SOCS6	0.731253	7.48504e-09	7.17598e-08	LC1 vs normal	up-regulation
B3GALT2	0.731148	0.00114692	0.00345774	LC1 vs normal	up-regulation
FMNL2	0.730988	2.74066e-07	1.89943e-06	LC1 vs normal	up-regulation
KCNN3	0.729454	0.00200139	0.00568183	LC1 vs normal	up-regulation
LRRC37A9P	0.728905	2.73232e-05	0.000120401	LC1 vs normal	up-regulation
PLEKHF1	0.728374	7.6458e-08	5.95245e-07	LC1 vs normal	up-regulation
C9orf163	0.728356	0.00219119	0.00615259	LC1 vs normal	up-regulation
KRT8P34	0.728036	0.0227273	0.0476364	LC1 vs normal	up-regulation
AC010900.2	0.727384	0.014823	0.0328645	LC1 vs normal	up-regulation
MIR17HG	0.725824	5.70389e-06	2.93988e-05	LC1 vs normal	up-regulation
TP53RK	0.725772	5.41879e-31	7.64784e-28	LC1 vs normal	up-regulation
MMAA	0.725587	1.35741e-18	1.07715e-16	LC1 vs normal	up-regulation
KLRD1	0.724626	5.38377e-09	5.28717e-08	LC1 vs normal	up-regulation
AC005083.1	0.724458	0.015627	0.0344115	LC1 vs normal	up-regulation
CDC20	0.724271	0.000470831	0.00155028	LC1 vs normal	up-regulation
LGALS9B	0.724071	0.0162245	0.0355253	LC1 vs normal	up-regulation
S1PR1	0.723939	1.87462e-11	3.0411e-10	LC1 vs normal	up-regulation
CDCA2	0.723872	0.00166878	0.00482492	LC1 vs normal	up-regulation
TRBV7-9	0.723777	0.00124873	0.00372996	LC1 vs normal	up-regulation
TLR7	0.723057	8.93981e-06	4.40503e-05	LC1 vs normal	up-regulation
RP11-170N16.3	0.722998	0.000799541	0.00249931	LC1 vs normal	up-regulation
AC015849.16	0.722755	7.20829e-06	3.62875e-05	LC1 vs normal	up-regulation
MTND5P25	0.722118	0.00415071	0.0107842	LC1 vs normal	up-regulation
PRF1	0.72191	3.02976e-09	3.14748e-08	LC1 vs normal	up-regulation
MIR4458HG	0.720824	0.0016946	0.00489025	LC1 vs normal	up-regulation
KCTD6	0.720089	3.42447e-21	5.03749e-19	LC1 vs normal	up-regulation
ZFP37	0.720083	7.40644e-06	3.71431e-05	LC1 vs normal	up-regulation
GOLGA8I	0.720039	3.90955e-08	3.23487e-07	LC1 vs normal	up-regulation
AF129075.5	0.719134	0.000813947	0.00253912	LC1 vs normal	up-regulation
ARHGAP8	0.718577	0.000323852	0.00110997	LC1 vs normal	up-regulation
LCMT2	0.717525	6.49e-18	4.39164e-16	LC1 vs normal	up-regulation
PKMYT1	0.716261	0.000223318	0.000797784	LC1 vs normal	up-regulation
LINC00299	0.716174	5.85361e-07	3.77239e-06	LC1 vs normal	up-regulation
GPR137B	0.716161	1.34672e-17	8.38651e-16	LC1 vs normal	up-regulation
EHF	0.715891	0.0139807	0.0312282	LC1 vs normal	up-regulation
SPIN4	0.715872	4.34646e-19	3.88605e-17	LC1 vs normal	up-regulation
KB-1460A1.5	0.715765	1.67217e-06	9.79513e-06	LC1 vs normal	up-regulation
AC096579.7	0.715756	0.000324443	0.00111161	LC1 vs normal	up-regulation
BIRC5	0.715556	0.000704675	0.00222921	LC1 vs normal	up-regulation
AC104534.2	0.715067	0.0137207	0.0307273	LC1 vs normal	up-regulation
IGLC1	0.714913	0.00863647	0.0205476	LC1 vs normal	up-regulation
KNDC1	0.711524	0.0010081	0.00307583	LC1 vs normal	up-regulation
RP11-438B23.2	0.711317	0.0149079	0.0330266	LC1 vs normal	up-regulation
MKRN3	0.710165	0.0193173	0.041322	LC1 vs normal	up-regulation
CTD-2616J11.11	0.709948	0.00553031	0.0138672	LC1 vs normal	up-regulation
RP11-488L18.3	0.708881	0.00640516	0.0157787	LC1 vs normal	up-regulation
NEK2	0.70828	0.00286007	0.00779204	LC1 vs normal	up-regulation
FAM32B	0.708228	0.0083968	0.0200595	LC1 vs normal	up-regulation
ELOVL3	0.708118	0.00515544	0.0130381	LC1 vs normal	up-regulation
OR7E126P	0.707695	0.00012306	0.000468235	LC1 vs normal	up-regulation
RP5-1142A6.8	0.707648	8.7979e-06	4.34269e-05	LC1 vs normal	up-regulation
AP001053.11	0.70742	2.46778e-09	2.61313e-08	LC1 vs normal	up-regulation
IGIP	0.70664	1.22748e-07	9.17664e-07	LC1 vs normal	up-regulation
KIFAP3	0.706592	4.66706e-16	2.00471e-14	LC1 vs normal	up-regulation
PPP1R26-AS1	0.706301	0.00401095	0.010461	LC1 vs normal	up-regulation
XCL1	0.704295	0.000275002	0.000962238	LC1 vs normal	up-regulation
ZNF260	0.70402	6.72519e-11	9.71368e-10	LC1 vs normal	up-regulation
ZNF503-AS2	0.703965	0.00032703	0.00111951	LC1 vs normal	up-regulation
ADAMTS14	0.703072	0.00161709	0.004694	LC1 vs normal	up-regulation
RPE	0.702311	1.91146e-22	3.70281e-20	LC1 vs normal	up-regulation
C2orf16	0.702117	8.4828e-05	0.000334621	LC1 vs normal	up-regulation
SIGLEC19P	0.702051	0.00529474	0.0133544	LC1 vs normal	up-regulation
SLC1A3	0.701829	0.000277688	0.000970436	LC1 vs normal	up-regulation
DTWD2	0.701304	1.35506e-17	8.3933e-16	LC1 vs normal	up-regulation
AC108004.3	0.700383	0.000461095	0.00152074	LC1 vs normal	up-regulation
PGBD2	0.700291	8.45243e-16	3.47217e-14	LC1 vs normal	up-regulation
WDR5B	0.700153	5.74792e-13	1.30845e-11	LC1 vs normal	up-regulation
DYNLL1-AS1	0.699072	7.09148e-10	8.38042e-09	LC1 vs normal	up-regulation
CCNB3	0.698731	0.000190009	0.000691288	LC1 vs normal	up-regulation
SMAD9	0.698571	8.14026e-05	0.000322655	LC1 vs normal	up-regulation
EPHB2	0.697858	0.00487429	0.0124272	LC1 vs normal	up-regulation
CTD-2135D7.2	0.69759	0.00365219	0.00963467	LC1 vs normal	up-regulation
FAM92A1	0.69753	2.79238e-08	2.38862e-07	LC1 vs normal	up-regulation
CDK1	0.696675	0.00194732	0.00554345	LC1 vs normal	up-regulation
CCRL2	0.695698	3.95469e-08	3.26675e-07	LC1 vs normal	up-regulation
JAG2	0.695147	2.1765e-05	9.83253e-05	LC1 vs normal	up-regulation
GINS1	0.694791	8.02719e-06	3.99951e-05	LC1 vs normal	up-regulation
YES1	0.69428	1.98995e-09	2.13744e-08	LC1 vs normal	up-regulation
HNMT	0.694223	1.65016e-08	1.47963e-07	LC1 vs normal	up-regulation
PODN	0.693924	0.000533888	0.00173762	LC1 vs normal	up-regulation
ZBTB3	0.693416	2.30249e-16	1.05599e-14	LC1 vs normal	up-regulation
GOLGA8Q	0.693002	0.000840906	0.00261455	LC1 vs normal	up-regulation
CLDN23	0.692998	0.000568726	0.001841	LC1 vs normal	up-regulation
LINC00883	0.692812	5.01668e-05	0.000208815	LC1 vs normal	up-regulation
RP11-350J20.5	0.692721	0.0150516	0.0333078	LC1 vs normal	up-regulation
TMED7-TICAM2	0.692494	0.000299267	0.00103686	LC1 vs normal	up-regulation
CDKN2B-AS1	0.692293	0.000263689	0.000926427	LC1 vs normal	up-regulation
C2orf44	0.692047	1.99938e-13	5.07787e-12	LC1 vs normal	up-regulation
RGS17	0.691956	0.000313893	0.00107977	LC1 vs normal	up-regulation
AC097500.2	0.69121	0.0112933	0.02595	LC1 vs normal	up-regulation
SLC47A1	0.691199	0.0052153	0.0131726	LC1 vs normal	up-regulation
MERTK	0.689618	4.95162e-07	3.24508e-06	LC1 vs normal	up-regulation
ETNK1	0.68953	1.21473e-23	3.47853e-21	LC1 vs normal	up-regulation
KIF15	0.68891	0.000200177	0.000724812	LC1 vs normal	up-regulation
WDHD1	0.688705	5.42304e-12	9.87594e-11	LC1 vs normal	up-regulation
CTC-523E23.1	0.68833	6.10422e-08	4.84196e-07	LC1 vs normal	up-regulation
STK39	0.687648	1.93734e-16	8.98589e-15	LC1 vs normal	up-regulation
CHST2	0.687548	7.18324e-08	5.62114e-07	LC1 vs normal	up-regulation
XCL2	0.687115	1.64875e-06	9.67559e-06	LC1 vs normal	up-regulation
CETN3	0.686604	9.70224e-09	9.15504e-08	LC1 vs normal	up-regulation
CTTNBP2NL	0.686517	3.01954e-08	2.55955e-07	LC1 vs normal	up-regulation
BNC2	0.68642	0.000262003	0.00092083	LC1 vs normal	up-regulation
AC068279.3	0.686173	0.000163128	0.000602702	LC1 vs normal	up-regulation
AP003774.6	0.68531	3.93793e-05	0.000167874	LC1 vs normal	up-regulation
ZNF443	0.685301	1.90677e-08	1.68978e-07	LC1 vs normal	up-regulation
CTD-3222D19.7	0.685188	1.31032e-05	6.22522e-05	LC1 vs normal	up-regulation
MSL3P1	0.684884	3.0291e-05	0.000132445	LC1 vs normal	up-regulation
FAM200A	0.684741	2.28406e-08	1.99077e-07	LC1 vs normal	up-regulation
TAS2R3	0.684659	0.0158715	0.0348604	LC1 vs normal	up-regulation
ELOVL6	0.684578	1.14822e-09	1.29644e-08	LC1 vs normal	up-regulation
AC083843.1	0.683199	8.13476e-05	0.000322502	LC1 vs normal	up-regulation
RP11-16N11.2	0.682809	8.69808e-05	0.000342089	LC1 vs normal	up-regulation
TRBV30	0.68192	0.0192709	0.0412449	LC1 vs normal	up-regulation
ZNF594	0.681245	3.51789e-07	2.3756e-06	LC1 vs normal	up-regulation
RIN2	0.680222	3.41397e-07	2.30779e-06	LC1 vs normal	up-regulation
B3GALNT1	0.68014	0.00103023	0.00313752	LC1 vs normal	up-regulation
KCNIP4	0.680064	5.70449e-06	2.93988e-05	LC1 vs normal	up-regulation
CDKN1C	0.679832	0.000253092	0.000893326	LC1 vs normal	up-regulation
KIFC1	0.679405	0.000180543	0.000661724	LC1 vs normal	up-regulation
CUZD1	0.679386	5.62796e-06	2.90574e-05	LC1 vs normal	up-regulation
ZNF595	0.678914	6.27561e-05	0.000255933	LC1 vs normal	up-regulation
MS4A14	0.678268	6.31812e-09	6.14066e-08	LC1 vs normal	up-regulation
RP11-973H7.4	0.678126	0.00500289	0.0127045	LC1 vs normal	up-regulation
TCTEX1D1	0.677537	0.00951717	0.0223629	LC1 vs normal	up-regulation
ZNF221	0.677345	0.000110743	0.000426046	LC1 vs normal	up-regulation
RBM12B-AS1	0.67595	1.23142e-08	1.13516e-07	LC1 vs normal	up-regulation
PIF1	0.674895	3.73302e-06	2.00382e-05	LC1 vs normal	up-regulation
EPHB3	0.674794	0.00168484	0.00486493	LC1 vs normal	up-regulation
RP11-708J19.2	0.67444	0.0164984	0.0360331	LC1 vs normal	up-regulation
FAM72D	0.673703	0.000342988	0.00116746	LC1 vs normal	up-regulation
CD300E	0.673377	7.50678e-06	3.76081e-05	LC1 vs normal	up-regulation
GINS2	0.673203	4.67009e-05	0.000195833	LC1 vs normal	up-regulation
YAE1D1	0.67319	2.43247e-06	1.37089e-05	LC1 vs normal	up-regulation
ZNF416	0.6731	5.6327e-13	1.28518e-11	LC1 vs normal	up-regulation
SPON2	0.671394	1.08759e-05	5.25292e-05	LC1 vs normal	up-regulation
SLC16A14	0.671	0.00727856	0.0177071	LC1 vs normal	up-regulation
PDE8B	0.670356	8.5921e-06	4.25066e-05	LC1 vs normal	up-regulation
BLM	0.670066	2.17731e-21	3.36104e-19	LC1 vs normal	up-regulation
GOLGA8S	0.669435	6.0862e-07	3.89813e-06	LC1 vs normal	up-regulation
GIMAP5	0.669271	3.43884e-09	3.52794e-08	LC1 vs normal	up-regulation
FANCF	0.669264	2.97565e-19	2.77339e-17	LC1 vs normal	up-regulation
SLFN5	0.668704	8.67371e-11	1.2268e-09	LC1 vs normal	up-regulation
RP11-453E17.3	0.668367	0.00198394	0.00563715	LC1 vs normal	up-regulation
PRMT6	0.666393	9.91665e-18	6.38251e-16	LC1 vs normal	up-regulation
SLITRK4	0.666273	4.27982e-05	0.000180888	LC1 vs normal	up-regulation
SLAMF7	0.665986	4.1448e-13	9.70346e-12	LC1 vs normal	up-regulation
RP6-109B7.2	0.665683	0.00405119	0.010545	LC1 vs normal	up-regulation
CTC-820M8.1	0.665558	0.0150307	0.0332652	LC1 vs normal	up-regulation
CCR8	0.665133	0.00271568	0.00744128	LC1 vs normal	up-regulation
BRIP1	0.664861	1.64323e-08	1.4745e-07	LC1 vs normal	up-regulation
ZNF35	0.663781	1.1799e-12	2.48545e-11	LC1 vs normal	up-regulation
RP11-453F18__B.1	0.663748	0.0073121	0.0177821	LC1 vs normal	up-regulation
RP4-742J24.2	0.662692	0.0230335	0.0481812	LC1 vs normal	up-regulation
AP001007.1	0.662429	7.0025e-10	8.28518e-09	LC1 vs normal	up-regulation
C1orf213	0.662376	0.000113368	0.000434876	LC1 vs normal	up-regulation
WNK3	0.661736	0.00851031	0.0202964	LC1 vs normal	up-regulation
SATB2	0.661604	0.000302794	0.00104706	LC1 vs normal	up-regulation
RAD51	0.661531	1.00715e-05	4.90396e-05	LC1 vs normal	up-regulation
ADRB1	0.661016	0.00762555	0.0184445	LC1 vs normal	up-regulation
PIGM	0.660341	5.87261e-13	1.33376e-11	LC1 vs normal	up-regulation
ZNF234	0.660303	2.09225e-10	2.75788e-09	LC1 vs normal	up-regulation
TRIM17	0.660159	1.30711e-10	1.78118e-09	LC1 vs normal	up-regulation
RP11-685N10.1	0.660049	0.0012664	0.00377532	LC1 vs normal	up-regulation
RP11-810M2.2	0.659918	0.00142093	0.00418299	LC1 vs normal	up-regulation
C18orf54	0.658892	9.92451e-13	2.13615e-11	LC1 vs normal	up-regulation
RP11-214C8.2	0.658382	6.93718e-05	0.000280024	LC1 vs normal	up-regulation
TTC38	0.657392	7.03554e-12	1.24454e-10	LC1 vs normal	up-regulation
MIR155HG	0.657294	2.19143e-05	9.89726e-05	LC1 vs normal	up-regulation
MINPP1	0.657114	4.65499e-17	2.51306e-15	LC1 vs normal	up-regulation
FZD4	0.657015	0.00019411	0.00070478	LC1 vs normal	up-regulation
TBX21	0.656948	2.2467e-09	2.38927e-08	LC1 vs normal	up-regulation
UBE2T	0.656782	1.97471e-06	1.13989e-05	LC1 vs normal	up-regulation
DUSP19	0.656764	7.50356e-06	3.76015e-05	LC1 vs normal	up-regulation
PSAT1	0.656648	1.18031e-06	7.11245e-06	LC1 vs normal	up-regulation
PRSS30P	0.656549	4.85076e-05	0.000202634	LC1 vs normal	up-regulation
SCARNA2	0.656523	0.00740441	0.0179911	LC1 vs normal	up-regulation
CTD-2086O20.3	0.656429	3.44549e-05	0.000149035	LC1 vs normal	up-regulation
CASC5	0.656142	5.94749e-09	5.80902e-08	LC1 vs normal	up-regulation
FAM179A	0.65566	6.18239e-10	7.40799e-09	LC1 vs normal	up-regulation
RP11-214O1.3	0.655516	0.000610645	0.00196159	LC1 vs normal	up-regulation
MRPL35	0.655487	2.38393e-14	7.59742e-13	LC1 vs normal	up-regulation
ZNF816	0.655351	1.42318e-08	1.2935e-07	LC1 vs normal	up-regulation
LINC00925	0.654046	2.60012e-05	0.00011527	LC1 vs normal	up-regulation
POP1	0.653628	2.08304e-13	5.25827e-12	LC1 vs normal	up-regulation
SPTLC3	0.653375	0.0112084	0.0257759	LC1 vs normal	up-regulation
KBTBD8	0.65333	1.01338e-09	1.15943e-08	LC1 vs normal	up-regulation
RP11-686D22.4	0.653066	0.000630989	0.00201939	LC1 vs normal	up-regulation
ASCL2	0.652607	2.26495e-06	1.28638e-05	LC1 vs normal	up-regulation
FBXO5	0.65202	2.12982e-17	1.25247e-15	LC1 vs normal	up-regulation
ID3	0.651948	0.000245119	0.000867977	LC1 vs normal	up-regulation
RP11-10N23.2	0.651448	0.000357237	0.0012095	LC1 vs normal	up-regulation
SUV39H2	0.650492	8.9072e-14	2.47493e-12	LC1 vs normal	up-regulation
ZC3H10	0.650448	5.83806e-15	2.10117e-13	LC1 vs normal	up-regulation
DHFRL1	0.650226	3.37171e-13	8.06056e-12	LC1 vs normal	up-regulation
PCGF2	0.650064	0.00201212	0.00570819	LC1 vs normal	up-regulation
LPAR5	0.649475	4.83928e-08	3.92043e-07	LC1 vs normal	up-regulation
GIMAP6	0.649225	9.21257e-13	2.00034e-11	LC1 vs normal	up-regulation
BHLHE40-AS1	0.649119	2.33275e-06	1.32071e-05	LC1 vs normal	up-regulation
ZNF304	0.648375	2.02652e-10	2.67661e-09	LC1 vs normal	up-regulation
SPN	0.648088	1.87215e-17	1.11284e-15	LC1 vs normal	up-regulation
LYNX1	0.647699	0.000380495	0.00128035	LC1 vs normal	up-regulation
CTD-2514K5.2	0.647532	1.52061e-08	1.37572e-07	LC1 vs normal	up-regulation
AC026740.1	0.64708	0.00132453	0.00393081	LC1 vs normal	up-regulation
NACAD	0.647074	0.000456941	0.0015088	LC1 vs normal	up-regulation
GPR82	0.646914	9.6074e-06	4.70115e-05	LC1 vs normal	up-regulation
LRRC69	0.646211	5.87051e-05	0.000240954	LC1 vs normal	up-regulation
HMGB3P32	0.646194	0.000425716	0.00141731	LC1 vs normal	up-regulation
RP11-359J14.2	0.646091	1.61185e-05	7.46565e-05	LC1 vs normal	up-regulation
C17orf58	0.645865	3.7532e-09	3.80891e-08	LC1 vs normal	up-regulation
P2RY6	0.645725	0.000516261	0.00168608	LC1 vs normal	up-regulation
GPR56	0.645649	1.71181e-07	1.24352e-06	LC1 vs normal	up-regulation
RP11-119F7.5	0.644866	0.00011638	0.000444786	LC1 vs normal	up-regulation
RP11-262H14.4	0.643567	4.55466e-06	2.4006e-05	LC1 vs normal	up-regulation
RP11-424C20.2	0.643053	0.00670778	0.0164604	LC1 vs normal	up-regulation
NUDT11	0.641439	0.00298083	0.00806824	LC1 vs normal	up-regulation
FZD2	0.641369	1.45765e-05	6.83637e-05	LC1 vs normal	up-regulation
C12orf73	0.639716	1.14497e-12	2.42222e-11	LC1 vs normal	up-regulation
RP11-421F16.3	0.63955	5.71917e-13	1.3034e-11	LC1 vs normal	up-regulation
CCL4	0.639456	3.40194e-08	2.85067e-07	LC1 vs normal	up-regulation
SNAPC3	0.639169	6.51724e-22	1.11977e-19	LC1 vs normal	up-regulation
ERI2	0.638866	1.15229e-09	1.30029e-08	LC1 vs normal	up-regulation
MSANTD4	0.638672	2.91996e-19	2.73439e-17	LC1 vs normal	up-regulation
SLC28A3	0.636051	0.00513099	0.0129895	LC1 vs normal	up-regulation
CCDC152	0.635606	9.05952e-06	4.45735e-05	LC1 vs normal	up-regulation
ARVCF	0.635546	0.000104754	0.000404892	LC1 vs normal	up-regulation
ZNF470	0.635212	4.36587e-06	2.30717e-05	LC1 vs normal	up-regulation
EPB41L4A	0.635121	0.000105194	0.000406281	LC1 vs normal	up-regulation
RAP2A	0.635095	3.28176e-09	3.37731e-08	LC1 vs normal	up-regulation
AASDHPPT	0.634989	2.0693e-16	9.57547e-15	LC1 vs normal	up-regulation
FCRLB	0.634236	5.68676e-09	5.57041e-08	LC1 vs normal	up-regulation
NCR1	0.633939	1.31261e-05	6.23311e-05	LC1 vs normal	up-regulation
IGLL5	0.633846	0.00895038	0.0212127	LC1 vs normal	up-regulation
HGF	0.633817	1.44176e-06	8.5446e-06	LC1 vs normal	up-regulation
CCDC127	0.633606	7.50474e-17	3.8717e-15	LC1 vs normal	up-regulation
ZNF680	0.633601	1.91081e-09	2.06315e-08	LC1 vs normal	up-regulation
C3orf14	0.633509	0.000113537	0.000435423	LC1 vs normal	up-regulation
PDP2	0.632963	8.04827e-14	2.26532e-12	LC1 vs normal	up-regulation
GEMIN6	0.632114	7.80781e-09	7.46731e-08	LC1 vs normal	up-regulation
SLFN11	0.631956	6.82292e-21	9.17102e-19	LC1 vs normal	up-regulation
MYO6	0.631829	6.96179e-05	0.000280702	LC1 vs normal	up-regulation
ZNF132	0.631826	1.72924e-07	1.25387e-06	LC1 vs normal	up-regulation
RP11-452D12.1	0.631608	1.60069e-05	7.4227e-05	LC1 vs normal	up-regulation
MFAP4	0.631384	0.000801239	0.00250422	LC1 vs normal	up-regulation
POLE2	0.630373	0.000147982	0.000553189	LC1 vs normal	up-regulation
DSCR9	0.629877	0.00213559	0.00601871	LC1 vs normal	up-regulation
C8orf46	0.629846	0.000242684	0.000860435	LC1 vs normal	up-regulation
S1PR5	0.629803	7.6139e-08	5.92996e-07	LC1 vs normal	up-regulation
KLHL9	0.629081	2.1363e-23	5.70421e-21	LC1 vs normal	up-regulation
AC004381.6	0.628284	1.40013e-05	6.59164e-05	LC1 vs normal	up-regulation
SAMD4A	0.627139	0.000643162	0.0020517	LC1 vs normal	up-regulation
RP11-390P2.4	0.627101	0.00134935	0.00399606	LC1 vs normal	up-regulation
MB21D1	0.626977	8.42056e-18	5.49115e-16	LC1 vs normal	up-regulation
EXO1	0.626652	0.00132739	0.00393695	LC1 vs normal	up-regulation
KIAA1161	0.626412	9.85494e-07	6.03607e-06	LC1 vs normal	up-regulation
IGFBP7	0.626349	7.29074e-08	5.70074e-07	LC1 vs normal	up-regulation
ZNF322	0.626171	1.08915e-10	1.50518e-09	LC1 vs normal	up-regulation
SMIM15	0.625889	3.9172e-19	3.55046e-17	LC1 vs normal	up-regulation
ZNF780B	0.625727	3.85558e-10	4.80343e-09	LC1 vs normal	up-regulation
METTL18	0.62523	2.37664e-08	2.06418e-07	LC1 vs normal	up-regulation
SEPP1	0.625061	0.000374723	0.00126222	LC1 vs normal	up-regulation
SCD5	0.625011	0.000265898	0.000933194	LC1 vs normal	up-regulation
CLEC10A	0.624345	2.85628e-06	1.57911e-05	LC1 vs normal	up-regulation
RP11-39K24.9	0.623897	0.00271524	0.00744111	LC1 vs normal	up-regulation
ESCO2	0.623811	0.000319022	0.00109494	LC1 vs normal	up-regulation
RP11-112J3.16	0.623576	0.00314019	0.00844408	LC1 vs normal	up-regulation
MSC	0.623454	0.00182241	0.00522298	LC1 vs normal	up-regulation
CALHM2	0.623063	1.02841e-13	2.80667e-12	LC1 vs normal	up-regulation
RP11-389C8.2	0.62306	0.000244174	0.000864786	LC1 vs normal	up-regulation
ZNF691	0.622834	1.31962e-12	2.74466e-11	LC1 vs normal	up-regulation
TRAV23DV6	0.622517	0.0181781	0.0392162	LC1 vs normal	up-regulation
RP11-796G6.2	0.622132	0.00188136	0.00537193	LC1 vs normal	up-regulation
PTGFRN	0.622009	3.76201e-05	0.000161437	LC1 vs normal	up-regulation
SPC24	0.621853	0.00269614	0.00739902	LC1 vs normal	up-regulation
C9orf64	0.620909	2.841e-10	3.64751e-09	LC1 vs normal	up-regulation
DNAJC28	0.620288	0.00579526	0.0144534	LC1 vs normal	up-regulation
B9D1	0.619719	0.000413336	0.00137958	LC1 vs normal	up-regulation
HAVCR1	0.619173	0.000624751	0.00200169	LC1 vs normal	up-regulation
ZNF835	0.619143	0.00539466	0.0135787	LC1 vs normal	up-regulation
ABI3	0.618732	1.17517e-13	3.13364e-12	LC1 vs normal	up-regulation
CLSPN	0.618693	6.55657e-08	5.17378e-07	LC1 vs normal	up-regulation
TNFSF15	0.618344	0.00364469	0.00961615	LC1 vs normal	up-regulation
ISPD	0.61789	0.0132243	0.0297742	LC1 vs normal	up-regulation
SUGT1P3	0.617801	0.00272083	0.00745406	LC1 vs normal	up-regulation
RP11-381K20.2	0.617743	0.000435898	0.00144661	LC1 vs normal	up-regulation
C17orf51	0.61715	6.0618e-09	5.90607e-08	LC1 vs normal	up-regulation
ZNF17	0.61542	2.48756e-12	4.8521e-11	LC1 vs normal	up-regulation
ARHGEF33	0.615158	0.0183621	0.039557	LC1 vs normal	up-regulation
CTC-459F4.3	0.615012	7.09203e-12	1.25117e-10	LC1 vs normal	up-regulation
NPY6R	0.6142	0.0127814	0.0288956	LC1 vs normal	up-regulation
DOLK	0.614144	2.8631e-16	1.28664e-14	LC1 vs normal	up-regulation
NTAN1P2	0.614102	0.00561139	0.0140473	LC1 vs normal	up-regulation
RPS15AP10	0.613789	0.0107184	0.0247875	LC1 vs normal	up-regulation
IDH1	0.613681	1.26103e-11	2.13328e-10	LC1 vs normal	up-regulation
PRSS1	0.613177	0.00924774	0.0218102	LC1 vs normal	up-regulation
SMG8	0.612363	1.09288e-21	1.79951e-19	LC1 vs normal	up-regulation
RP11-532F6.2	0.611526	0.0158955	0.0348968	LC1 vs normal	up-regulation
AC069278.4	0.611339	0.0019115	0.00545011	LC1 vs normal	up-regulation
RP11-166O4.6	0.610819	4.10016e-05	0.000173964	LC1 vs normal	up-regulation
MMP23A	0.610546	0.0070594	0.0172218	LC1 vs normal	up-regulation
RP11-763B22.3	0.60954	0.00312765	0.00841493	LC1 vs normal	up-regulation
RP11-486G15.2	0.609357	0.0159341	0.0349709	LC1 vs normal	up-regulation
APOL4	0.608949	0.0144703	0.0321731	LC1 vs normal	up-regulation
USP43	0.608886	0.000392122	0.00131343	LC1 vs normal	up-regulation
DHCR24	0.608804	1.38552e-06	8.23106e-06	LC1 vs normal	up-regulation
NUF2	0.608245	1.06973e-05	5.17934e-05	LC1 vs normal	up-regulation
DDX43	0.608221	0.0226187	0.0474391	LC1 vs normal	up-regulation
JRKL	0.607018	1.19824e-11	2.03054e-10	LC1 vs normal	up-regulation
ABHD10	0.606649	4.06943e-16	1.7711e-14	LC1 vs normal	up-regulation
SUCNR1	0.605784	0.00748476	0.0181506	LC1 vs normal	up-regulation
CTD-2369P2.2	0.605334	1.90138e-08	1.68775e-07	LC1 vs normal	up-regulation
NCAM1	0.605125	1.88752e-05	8.6372e-05	LC1 vs normal	up-regulation
KCTD9P1	0.604587	0.0023489	0.00654702	LC1 vs normal	up-regulation
ZNF879	0.604126	4.14176e-08	3.40704e-07	LC1 vs normal	up-regulation
FAM98B	0.603265	6.11042e-13	1.383e-11	LC1 vs normal	up-regulation
IRF6	0.603131	0.00591879	0.0147162	LC1 vs normal	up-regulation
GNPTAB	0.602962	3.82242e-14	1.17096e-12	LC1 vs normal	up-regulation
RAD51AP1	0.602764	1.45442e-05	6.82612e-05	LC1 vs normal	up-regulation
TTK	0.602402	0.00354649	0.00939093	LC1 vs normal	up-regulation
TROAP	0.601806	0.00446489	0.0114932	LC1 vs normal	up-regulation
RFK	0.601696	3.93757e-17	2.1672e-15	LC1 vs normal	up-regulation
SMAD7	0.601571	2.09573e-08	1.83797e-07	LC1 vs normal	up-regulation
EIF5A2	0.60148	2.29267e-09	2.43684e-08	LC1 vs normal	up-regulation
RASD1	0.600867	0.00433311	0.011189	LC1 vs normal	up-regulation
TGDS	0.600519	4.10083e-14	1.24659e-12	LC1 vs normal	up-regulation
TICRR	0.600342	0.00786659	0.018921	LC1 vs normal	up-regulation
TRIM60P18	0.600106	0.000890358	0.00275702	LC1 vs normal	up-regulation
RP4-714D9.5	0.599997	3.28562e-06	1.79091e-05	LC1 vs normal	up-regulation
HIC1	0.599866	5.40031e-05	0.000223185	LC1 vs normal	up-regulation
CENPM	0.599141	0.000705279	0.00223077	LC1 vs normal	up-regulation
PTPN4	0.599015	1.09162e-11	1.86104e-10	LC1 vs normal	up-regulation
SHCBP1	0.598731	1.21763e-05	5.82405e-05	LC1 vs normal	up-regulation
RAB30-AS1	0.598507	2.22859e-07	1.57548e-06	LC1 vs normal	up-regulation
FZD1	0.598448	1.78125e-06	1.03639e-05	LC1 vs normal	up-regulation
EVC	0.598424	0.000957119	0.00293888	LC1 vs normal	up-regulation
RBM12B	0.598314	8.58406e-18	5.57936e-16	LC1 vs normal	up-regulation
QPRT	0.598062	3.68048e-10	4.61438e-09	LC1 vs normal	up-regulation
CALCRL	0.597954	0.00130162	0.00386807	LC1 vs normal	up-regulation
RP11-713M15.2	0.59759	6.53867e-07	4.1556e-06	LC1 vs normal	up-regulation
CPED1	0.597156	2.76035e-05	0.00012142	LC1 vs normal	up-regulation
GTSE1	0.596897	0.000325944	0.00111617	LC1 vs normal	up-regulation
SLC37A2	0.596486	4.01106e-07	2.68024e-06	LC1 vs normal	up-regulation
RP11-549B18.1	0.596452	0.00257622	0.00710149	LC1 vs normal	up-regulation
RP11-84C10.2	0.596388	0.00540709	0.0136048	LC1 vs normal	up-regulation
ZNF28	0.596307	1.2977e-08	1.18874e-07	LC1 vs normal	up-regulation
RP11-81H14.2	0.596003	0.00524839	0.0132481	LC1 vs normal	up-regulation
ZNF491	0.595942	4.34299e-05	0.000183283	LC1 vs normal	up-regulation
FCRL6	0.59574	1.63068e-06	9.57239e-06	LC1 vs normal	up-regulation
CD86	0.595598	3.2485e-08	2.73486e-07	LC1 vs normal	up-regulation
MTHFD2	0.595014	4.7834e-12	8.84974e-11	LC1 vs normal	up-regulation
PDGFD	0.594283	8.20056e-06	4.07327e-05	LC1 vs normal	up-regulation
DDO	0.593872	0.00120154	0.00360206	LC1 vs normal	up-regulation
RHOU	0.593331	4.38397e-09	4.39394e-08	LC1 vs normal	up-regulation
LINC00484	0.592687	0.0126832	0.02869	LC1 vs normal	up-regulation
STRIP2	0.59266	8.56045e-06	4.23712e-05	LC1 vs normal	up-regulation
RP11-638I2.2	0.592543	0.0143129	0.0318694	LC1 vs normal	up-regulation
AC073130.3	0.591802	0.00330559	0.00882519	LC1 vs normal	up-regulation
PTPRM	0.59137	0.00187632	0.00535909	LC1 vs normal	up-regulation
CTB-36H16.2	0.591134	4.15845e-05	0.000176097	LC1 vs normal	up-regulation
ZNF285B	0.590675	0.00802117	0.0192623	LC1 vs normal	up-regulation
RP11-66D17.5	-0.590224	0.0196763	0.0419989	LC1 vs normal	down-regulation
RP11-415F23.3	-0.590294	0.00036937	0.00124567	LC1 vs normal	down-regulation
C8orf58	-0.59033	1.08998e-10	1.50518e-09	LC1 vs normal	down-regulation
TMEM40	-0.590565	0.00910338	0.021516	LC1 vs normal	down-regulation
HIST1H3D	-0.590582	0.000459729	0.00151705	LC1 vs normal	down-regulation
NHSL2	-0.590745	4.2625e-06	2.25798e-05	LC1 vs normal	down-regulation
ABCA7	-0.591008	1.69895e-14	5.54869e-13	LC1 vs normal	down-regulation
IRF1	-0.592213	0.000101211	0.000392738	LC1 vs normal	down-regulation
CDC42EP2	-0.592426	0.000960791	0.00294649	LC1 vs normal	down-regulation
PTX3	-0.592567	0.00726231	0.0176741	LC1 vs normal	down-regulation
SEMA4D	-0.592644	1.53073e-15	6.04913e-14	LC1 vs normal	down-regulation
SLC13A5	-0.592866	0.00577533	0.0144084	LC1 vs normal	down-regulation
CRLF1	-0.593474	3.94675e-05	0.000168123	LC1 vs normal	down-regulation
DTX1	-0.593771	4.73304e-05	0.000198284	LC1 vs normal	down-regulation
TBC1D3	-0.59404	0.0160725	0.035251	LC1 vs normal	down-regulation
TUBA4A	-0.594075	2.9998e-09	3.12128e-08	LC1 vs normal	down-regulation
CUEDC1	-0.594216	3.31252e-07	2.25076e-06	LC1 vs normal	down-regulation
EGLN2	-0.594335	1.11492e-11	1.89585e-10	LC1 vs normal	down-regulation
ABHD4	-0.594348	4.847e-13	1.12014e-11	LC1 vs normal	down-regulation
CTB-41I6.2	-0.594605	0.00056676	0.00183554	LC1 vs normal	down-regulation
CTD-2666L21.2	-0.594673	1.36145e-07	1.00866e-06	LC1 vs normal	down-regulation
ETS2	-0.594819	1.93637e-06	1.11972e-05	LC1 vs normal	down-regulation
RP1-40E16.12	-0.594967	2.06683e-06	1.18559e-05	LC1 vs normal	down-regulation
DAZAP2	-0.595518	6.95835e-16	2.91292e-14	LC1 vs normal	down-regulation
TAB2	-0.595694	1.4606e-17	8.93497e-16	LC1 vs normal	down-regulation
MLLT1	-0.597059	1.16064e-09	1.30747e-08	LC1 vs normal	down-regulation
ARAP1-AS2	-0.597238	2.96213e-05	0.000129804	LC1 vs normal	down-regulation
MAP1LC3B	-0.597532	5.41636e-12	9.87286e-11	LC1 vs normal	down-regulation
TSHZ3	-0.597712	9.2439e-07	5.69891e-06	LC1 vs normal	down-regulation
PXN	-0.597816	1.80787e-11	2.95017e-10	LC1 vs normal	down-regulation
GADD45B	-0.598048	2.39026e-05	0.000106999	LC1 vs normal	down-regulation
SLC22A17	-0.598718	0.00107495	0.00326066	LC1 vs normal	down-regulation
MAP3K11	-0.598831	9.08935e-11	1.28009e-09	LC1 vs normal	down-regulation
WNT7A	-0.59908	0.000572356	0.00185184	LC1 vs normal	down-regulation
NIPAL4	-0.599221	0.0105775	0.0244961	LC1 vs normal	down-regulation
HNRNPA3P15	-0.599269	0.00234554	0.0065395	LC1 vs normal	down-regulation
HIST1H3A	-0.599287	0.0226496	0.0474887	LC1 vs normal	down-regulation
GPR37L1	-0.59931	0.00232858	0.00650047	LC1 vs normal	down-regulation
ZSCAN18	-0.599791	1.61017e-05	7.45964e-05	LC1 vs normal	down-regulation
CD55	-0.600354	8.12222e-05	0.000322294	LC1 vs normal	down-regulation
HECA	-0.600442	1.65693e-29	1.72312e-26	LC1 vs normal	down-regulation
FGD3	-0.600661	2.94046e-12	5.65731e-11	LC1 vs normal	down-regulation
BAIAP3	-0.600833	0.00156822	0.00457026	LC1 vs normal	down-regulation
CACNA1A	-0.601005	0.00183784	0.00526288	LC1 vs normal	down-regulation
CTD-2562J15.4	-0.601327	0.00233669	0.00651853	LC1 vs normal	down-regulation
SPAG9	-0.60154	6.31049e-10	7.5432e-09	LC1 vs normal	down-regulation
RILPL1	-0.601681	8.43282e-08	6.5113e-07	LC1 vs normal	down-regulation
SLC4A10	-0.601848	0.0147248	0.0326614	LC1 vs normal	down-regulation
DNAJB1	-0.60185	1.12813e-09	1.27741e-08	LC1 vs normal	down-regulation
CSF2RA	-0.601904	2.37576e-05	0.000106422	LC1 vs normal	down-regulation
LRRC25	-0.602156	3.087e-08	2.61337e-07	LC1 vs normal	down-regulation
ENKD1	-0.602199	1.04699e-09	1.19373e-08	LC1 vs normal	down-regulation
IRF2	-0.602476	1.53714e-10	2.0732e-09	LC1 vs normal	down-regulation
AKIRIN2	-0.602488	1.77453e-11	2.90496e-10	LC1 vs normal	down-regulation
TYROBP	-0.602604	2.1547e-07	1.52652e-06	LC1 vs normal	down-regulation
TSPAN2	-0.602645	1.91082e-06	1.10559e-05	LC1 vs normal	down-regulation
DTX4	-0.60272	1.00807e-06	6.15334e-06	LC1 vs normal	down-regulation
RP11-415F23.4	-0.6028	0.000322205	0.00110471	LC1 vs normal	down-regulation
HCLS1	-0.602909	3.16923e-14	9.87709e-13	LC1 vs normal	down-regulation
MAL	-0.603133	0.00047848	0.00157362	LC1 vs normal	down-regulation
CTC-492K19.4	-0.603228	0.000962033	0.00294939	LC1 vs normal	down-regulation
MAP4K4	-0.603292	5.54392e-13	1.26638e-11	LC1 vs normal	down-regulation
ZFAND3	-0.603306	1.84223e-16	8.68751e-15	LC1 vs normal	down-regulation
RGPD6	-0.603378	0.0167745	0.0365675	LC1 vs normal	down-regulation
P2RX1	-0.60359	5.14377e-07	3.35986e-06	LC1 vs normal	down-regulation
FNDC3B	-0.603633	7.83837e-08	6.08799e-07	LC1 vs normal	down-regulation
RP11-417F21.1	-0.603879	3.45358e-05	0.000149353	LC1 vs normal	down-regulation
SHISA5	-0.603979	4.77965e-08	3.8769e-07	LC1 vs normal	down-regulation
ZNF687	-0.604134	3.92363e-12	7.35551e-11	LC1 vs normal	down-regulation
RP11-188P20.3	-0.604745	5.67797e-07	3.67237e-06	LC1 vs normal	down-regulation
MMP24	-0.60484	2.32104e-05	0.000104136	LC1 vs normal	down-regulation
RP11-574K11.31	-0.6052	4.07237e-10	5.03857e-09	LC1 vs normal	down-regulation
OPLAH	-0.60532	0.000996919	0.00304689	LC1 vs normal	down-regulation
ERBB3	-0.606401	0.00955947	0.022441	LC1 vs normal	down-regulation
S100A12	-0.606496	0.0019188	0.00546778	LC1 vs normal	down-regulation
MAP3K2	-0.606575	1.36121e-12	2.81635e-11	LC1 vs normal	down-regulation
TMUB2	-0.606655	1.46142e-16	7.02583e-15	LC1 vs normal	down-regulation
RP4-789D17.5	-0.606773	0.0048266	0.0123215	LC1 vs normal	down-regulation
KCNE1L	-0.606952	0.00920621	0.0217227	LC1 vs normal	down-regulation
COL11A2	-0.606994	0.000563294	0.00182491	LC1 vs normal	down-regulation
SAMD8	-0.607123	3.13049e-14	9.78724e-13	LC1 vs normal	down-regulation
SP110	-0.607182	1.65944e-08	1.48609e-07	LC1 vs normal	down-regulation
CARD17	-0.607396	0.0142114	0.0316755	LC1 vs normal	down-regulation
METTL15P1	-0.60777	0.0176699	0.0382912	LC1 vs normal	down-regulation
RP11-254B13.3	-0.608102	5.09927e-06	2.65848e-05	LC1 vs normal	down-regulation
CDS2	-0.608113	1.34972e-17	8.38651e-16	LC1 vs normal	down-regulation
MUC1	-0.608158	3.07812e-05	0.000134286	LC1 vs normal	down-regulation
DXO	-0.608422	3.87478e-12	7.27082e-11	LC1 vs normal	down-regulation
CRTC2	-0.608569	2.84912e-18	2.07734e-16	LC1 vs normal	down-regulation
PTPRE	-0.608691	1.26611e-08	1.16304e-07	LC1 vs normal	down-regulation
SGPP2	-0.609004	8.47621e-09	8.052e-08	LC1 vs normal	down-regulation
USP3-AS1	-0.609081	3.80201e-10	4.74567e-09	LC1 vs normal	down-regulation
CSGALNACT1	-0.609211	3.63024e-07	2.44229e-06	LC1 vs normal	down-regulation
FAM101B	-0.609364	4.2726e-07	2.83868e-06	LC1 vs normal	down-regulation
TKT	-0.609481	5.23946e-09	5.15827e-08	LC1 vs normal	down-regulation
ZNF438	-0.609623	2.41729e-06	1.36311e-05	LC1 vs normal	down-regulation
SCLT1	-0.60967	4.94728e-10	6.01189e-09	LC1 vs normal	down-regulation
KCNJ2	-0.609964	0.00360612	0.00952712	LC1 vs normal	down-regulation
MED12L	-0.610159	8.356e-05	0.000330477	LC1 vs normal	down-regulation
AC092811.1	-0.610442	0.000271459	0.000950852	LC1 vs normal	down-regulation
SCYL1	-0.610538	1.19485e-16	5.81503e-15	LC1 vs normal	down-regulation
NR3C2	-0.610607	1.54662e-08	1.3967e-07	LC1 vs normal	down-regulation
LAMTOR4	-0.610809	3.76506e-10	4.70549e-09	LC1 vs normal	down-regulation
LAT2	-0.611167	1.42682e-08	1.29621e-07	LC1 vs normal	down-regulation
KIAA0232	-0.611286	2.40858e-10	3.14756e-09	LC1 vs normal	down-regulation
RP11-533E19.7	-0.611475	0.000260236	0.00091531	LC1 vs normal	down-regulation
TBC1D1	-0.611672	1.75959e-12	3.57326e-11	LC1 vs normal	down-regulation
RN7SL600P	-0.611684	0.0152597	0.0337266	LC1 vs normal	down-regulation
GBP5	-0.61188	0.00108658	0.0032924	LC1 vs normal	down-regulation
RP11-344B5.2	-0.611945	0.000369595	0.00124622	LC1 vs normal	down-regulation
CCDC13-AS1	-0.612339	0.00287192	0.00781736	LC1 vs normal	down-regulation
ETV6	-0.612385	3.88852e-13	9.15773e-12	LC1 vs normal	down-regulation
RTFDC1	-0.612557	1.05465e-12	2.24556e-11	LC1 vs normal	down-regulation
AC022007.5	-0.612563	0.000358296	0.00121267	LC1 vs normal	down-regulation
LAPTM5	-0.612574	3.16878e-14	9.87709e-13	LC1 vs normal	down-regulation
AC125232.1	-0.612751	8.50587e-14	2.38056e-12	LC1 vs normal	down-regulation
RP11-195F19.5	-0.612828	0.000191506	0.000696223	LC1 vs normal	down-regulation
UBR2	-0.613558	4.32312e-10	5.32216e-09	LC1 vs normal	down-regulation
AL133245.2	-0.613927	0.000141406	0.000530883	LC1 vs normal	down-regulation
SOX5	-0.614209	0.0102152	0.0237545	LC1 vs normal	down-regulation
LA16c-OS12.2	-0.614893	0.0156677	0.0344771	LC1 vs normal	down-regulation
RP11-504P24.8	-0.614902	3.72144e-07	2.49854e-06	LC1 vs normal	down-regulation
LRRC6	-0.615008	0.0136513	0.0305859	LC1 vs normal	down-regulation
SLC12A9	-0.615737	2.52093e-09	2.66369e-08	LC1 vs normal	down-regulation
CTD-2410N18.4	-0.615955	0.00175191	0.00503799	LC1 vs normal	down-regulation
APOA1	-0.616411	0.0213212	0.0450381	LC1 vs normal	down-regulation
CTB-41I6.1	-0.6167	0.000181905	0.000665426	LC1 vs normal	down-regulation
TOM1	-0.616861	7.1198e-09	6.84242e-08	LC1 vs normal	down-regulation
OSBPL2	-0.617312	2.77555e-11	4.3285e-10	LC1 vs normal	down-regulation
TMX4	-0.61757	9.78393e-14	2.68874e-12	LC1 vs normal	down-regulation
HN1	-0.618084	1.83254e-09	1.98624e-08	LC1 vs normal	down-regulation
KMT2E-AS1	-0.618257	3.00055e-06	1.65101e-05	LC1 vs normal	down-regulation
TUBB4B	-0.618449	3.85636e-14	1.17953e-12	LC1 vs normal	down-regulation
RP11-92K15.3	-0.618592	0.00571892	0.0142894	LC1 vs normal	down-regulation
CD274	-0.618756	0.00287706	0.00782811	LC1 vs normal	down-regulation
NRGN	-0.618959	0.014713	0.0326388	LC1 vs normal	down-regulation
RELA	-0.619153	5.09568e-14	1.51179e-12	LC1 vs normal	down-regulation
AC018890.6	-0.619191	0.00529644	0.013357	LC1 vs normal	down-regulation
SPATA2L	-0.619531	7.59638e-07	4.75562e-06	LC1 vs normal	down-regulation
MTSS1L	-0.619812	0.000216476	0.000776783	LC1 vs normal	down-regulation
RP4-673M15.1	-0.619847	3.07314e-05	0.000134104	LC1 vs normal	down-regulation
TNXB	-0.61997	3.14869e-07	2.15202e-06	LC1 vs normal	down-regulation
PLAGL1	-0.620788	1.44643e-08	1.31222e-07	LC1 vs normal	down-regulation
RP11-434P11.2	-0.621131	0.000277472	0.00096985	LC1 vs normal	down-regulation
FAM49B	-0.621152	8.91948e-12	1.53848e-10	LC1 vs normal	down-regulation
ACTG1P3	-0.621324	0.000115782	0.00044293	LC1 vs normal	down-regulation
GNB3	-0.622195	0.0122907	0.0279333	LC1 vs normal	down-regulation
TMEM120A	-0.622252	2.22816e-09	2.3721e-08	LC1 vs normal	down-regulation
RBPJ	-0.622677	1.05102e-11	1.79647e-10	LC1 vs normal	down-regulation
RP3-496C20.1	-0.622746	0.00389664	0.0101965	LC1 vs normal	down-regulation
PACS1	-0.622806	2.09567e-18	1.58653e-16	LC1 vs normal	down-regulation
RP11-275F13.3	-0.623004	0.000195526	0.000709662	LC1 vs normal	down-regulation
CNN2P9	-0.62348	4.41882e-05	0.000186245	LC1 vs normal	down-regulation
CTRC	-0.624095	9.07143e-05	0.000355569	LC1 vs normal	down-regulation
RP11-326C3.11	-0.62417	1.44397e-05	6.78349e-05	LC1 vs normal	down-regulation
TRBV29-1	-0.624575	0.0090647	0.02144	LC1 vs normal	down-regulation
RP4-657D16.3	-0.624664	7.93075e-10	9.25051e-09	LC1 vs normal	down-regulation
OSCP1	-0.624801	0.0132503	0.0298259	LC1 vs normal	down-regulation
BIN3	-0.625252	6.9045e-12	1.22355e-10	LC1 vs normal	down-regulation
LOH12CR2	-0.625299	0.00543775	0.0136698	LC1 vs normal	down-regulation
CTC-303L1.1	-0.625431	0.0108866	0.0251178	LC1 vs normal	down-regulation
CYB5R4	-0.625515	2.57443e-10	3.34e-09	LC1 vs normal	down-regulation
RP11-552F3.4	-0.625566	8.05877e-05	0.00032026	LC1 vs normal	down-regulation
TSC22D3	-0.625776	2.79242e-07	1.93056e-06	LC1 vs normal	down-regulation
LDHAP2	-0.626197	0.000191152	0.000695192	LC1 vs normal	down-regulation
PRKD2	-0.626463	3.9794e-11	6.00221e-10	LC1 vs normal	down-regulation
RP11-471L13.3	-0.626513	0.0129167	0.0291548	LC1 vs normal	down-regulation
ING2	-0.626653	1.36003e-09	1.51141e-08	LC1 vs normal	down-regulation
SRPK1	-0.626863	8.47713e-08	6.54295e-07	LC1 vs normal	down-regulation
HAUS4	-0.627061	7.2058e-09	6.91834e-08	LC1 vs normal	down-regulation
RP11-460I13.6	-0.627141	0.00712732	0.0173627	LC1 vs normal	down-regulation
LAMB3	-0.627233	0.00442681	0.0114086	LC1 vs normal	down-regulation
PHBP9	-0.627273	4.6883e-08	3.80905e-07	LC1 vs normal	down-regulation
PRRG2	-0.627523	0.013531	0.0303576	LC1 vs normal	down-regulation
RAB5C	-0.627664	3.42873e-16	1.50218e-14	LC1 vs normal	down-regulation
INPP5A	-0.628339	1.46781e-12	3.02739e-11	LC1 vs normal	down-regulation
CAMK2G	-0.628715	3.99236e-15	1.4828e-13	LC1 vs normal	down-regulation
CHKB-CPT1B	-0.628955	0.000802405	0.00250667	LC1 vs normal	down-regulation
CMTM5	-0.628969	0.0178425	0.0386103	LC1 vs normal	down-regulation
C14orf159	-0.629612	6.51812e-12	1.16659e-10	LC1 vs normal	down-regulation
NAPA	-0.629684	1.01362e-05	4.93184e-05	LC1 vs normal	down-regulation
MGRN1	-0.629769	7.64092e-10	8.95396e-09	LC1 vs normal	down-regulation
RP11-173A16.1	-0.629883	0.00322391	0.00863862	LC1 vs normal	down-regulation
SOS2	-0.630604	9.93513e-09	9.35246e-08	LC1 vs normal	down-regulation
LRCH4	-0.630826	7.12691e-15	2.4924e-13	LC1 vs normal	down-regulation
UBE2J1	-0.631019	4.08035e-09	4.11345e-08	LC1 vs normal	down-regulation
ANGPTL1	-0.63181	0.0104546	0.0242428	LC1 vs normal	down-regulation
CWC25	-0.631943	9.03648e-10	1.04173e-08	LC1 vs normal	down-regulation
SF1	-0.632408	4.00677e-19	3.61506e-17	LC1 vs normal	down-regulation
PLCL1	-0.632427	3.11771e-06	1.7074e-05	LC1 vs normal	down-regulation
RP11-709D24.6	-0.632509	0.000628642	0.00201286	LC1 vs normal	down-regulation
RIT1	-0.632728	5.05436e-10	6.13446e-09	LC1 vs normal	down-regulation
TDP2	-0.632765	2.38459e-09	2.52775e-08	LC1 vs normal	down-regulation
C12orf55	-0.63284	0.00118045	0.00354639	LC1 vs normal	down-regulation
AGO4	-0.633231	1.80059e-09	1.9559e-08	LC1 vs normal	down-regulation
C1orf116	-0.633465	0.0103123	0.0239466	LC1 vs normal	down-regulation
MARK2	-0.633475	8.94888e-15	3.0805e-13	LC1 vs normal	down-regulation
MPZL3	-0.634021	3.13925e-05	0.000136687	LC1 vs normal	down-regulation
FOXO4	-0.634046	2.46368e-16	1.12166e-14	LC1 vs normal	down-regulation
AHCTF1	-0.634122	1.1072e-10	1.52455e-09	LC1 vs normal	down-regulation
EVI2B	-0.634144	1.3113e-08	1.20009e-07	LC1 vs normal	down-regulation
YIPF3	-0.63418	3.51923e-14	1.08144e-12	LC1 vs normal	down-regulation
C16orf54	-0.634222	1.90409e-09	2.05702e-08	LC1 vs normal	down-regulation
CHCHD10	-0.634371	0.000122698	0.000466946	LC1 vs normal	down-regulation
KLF16	-0.634694	2.91467e-09	3.04553e-08	LC1 vs normal	down-regulation
RP4-803A2.1	-0.634771	0.0216124	0.0455801	LC1 vs normal	down-regulation
UBXN2B	-0.634809	1.44551e-07	1.06654e-06	LC1 vs normal	down-regulation
PIGHP1	-0.635554	0.000294298	0.00102287	LC1 vs normal	down-regulation
PPP1R14A	-0.635822	0.00294252	0.00798206	LC1 vs normal	down-regulation
DYNC1LI1	-0.636033	7.99518e-13	1.76708e-11	LC1 vs normal	down-regulation
RP11-78B10.2	-0.636315	0.0076805	0.0185502	LC1 vs normal	down-regulation
LST1	-0.636499	2.9934e-08	2.54066e-07	LC1 vs normal	down-regulation
RP11-266L9.1	-0.636801	0.000428931	0.00142609	LC1 vs normal	down-regulation
RP11-670E13.2	-0.637219	0.00632849	0.0156091	LC1 vs normal	down-regulation
RP11-452H21.4	-0.637256	0.000203882	0.000737011	LC1 vs normal	down-regulation
NSFL1C	-0.637534	3.29288e-13	7.90572e-12	LC1 vs normal	down-regulation
RP11-981G7.6	-0.637739	5.15709e-05	0.000214118	LC1 vs normal	down-regulation
C3orf35	-0.63785	5.31954e-05	0.000219985	LC1 vs normal	down-regulation
EPOR	-0.637922	4.13889e-12	7.7517e-11	LC1 vs normal	down-regulation
RP11-37E23.5	-0.637932	0.00182285	0.00522298	LC1 vs normal	down-regulation
AP000692.10	-0.638054	0.0153836	0.0339664	LC1 vs normal	down-regulation
PLXNA2	-0.638253	6.18379e-06	3.16789e-05	LC1 vs normal	down-regulation
SSTR3	-0.638275	0.00100054	0.00305654	LC1 vs normal	down-regulation
SCARNA12	-0.638484	0.00771641	0.018624	LC1 vs normal	down-regulation
DBNDD1	-0.638889	0.00588669	0.0146511	LC1 vs normal	down-regulation
ATP6V1A	-0.639023	6.0815e-08	4.82781e-07	LC1 vs normal	down-regulation
GADD45G	-0.639039	0.0178888	0.0386893	LC1 vs normal	down-regulation
PRKACA	-0.639152	9.69419e-13	2.09342e-11	LC1 vs normal	down-regulation
RP11-430B1.2	-0.639324	0.000810208	0.00252905	LC1 vs normal	down-regulation
AC007278.3	-0.639673	0.00610887	0.0151392	LC1 vs normal	down-regulation
IL27	-0.639853	0.00282985	0.00771668	LC1 vs normal	down-regulation
JAK3	-0.639864	5.88281e-12	1.06445e-10	LC1 vs normal	down-regulation
MARCKSL1	-0.64001	3.12555e-14	9.78724e-13	LC1 vs normal	down-regulation
AGAP2-AS1	-0.64003	0.000287562	0.00100193	LC1 vs normal	down-regulation
DUSP2	-0.640087	0.000810206	0.00252905	LC1 vs normal	down-regulation
CMTM1	-0.640396	9.20485e-06	4.52322e-05	LC1 vs normal	down-regulation
RP11-20B24.6	-0.640824	0.00113714	0.00342981	LC1 vs normal	down-regulation
CNIH2	-0.641042	7.16542e-05	0.000287767	LC1 vs normal	down-regulation
RFWD2	-0.641249	1.05369e-10	1.46002e-09	LC1 vs normal	down-regulation
TCF7	-0.641599	1.57879e-06	9.28154e-06	LC1 vs normal	down-regulation
LINC00610	-0.641756	0.000242388	0.000859537	LC1 vs normal	down-regulation
RP11-356I2.4	-0.641914	0.001574	0.00458239	LC1 vs normal	down-regulation
LZTS1	-0.642076	0.0053051	0.013372	LC1 vs normal	down-regulation
NFYA	-0.642181	7.96294e-15	2.7652e-13	LC1 vs normal	down-regulation
RP11-96K19.4	-0.642295	7.84505e-05	0.000312584	LC1 vs normal	down-regulation
KIAA1551	-0.642764	4.05415e-09	4.09122e-08	LC1 vs normal	down-regulation
PKN2	-0.642815	2.70537e-10	3.49839e-09	LC1 vs normal	down-regulation
NTN4	-0.642933	0.0101821	0.0236899	LC1 vs normal	down-regulation
DDX11L5	-0.643449	0.0105633	0.024469	LC1 vs normal	down-regulation
RP11-75L1.1	-0.643566	0.000521593	0.00170153	LC1 vs normal	down-regulation
CDKL5	-0.643957	2.38822e-07	1.67813e-06	LC1 vs normal	down-regulation
PHF12	-0.644145	1.07313e-15	4.31855e-14	LC1 vs normal	down-regulation
ZSWIM8-AS1	-0.644488	7.35704e-06	3.69235e-05	LC1 vs normal	down-regulation
ANP32A	-0.644625	4.01952e-15	1.49009e-13	LC1 vs normal	down-regulation
PAQR6	-0.64488	0.000255829	0.000901378	LC1 vs normal	down-regulation
NMI	-0.644985	3.28338e-07	2.23557e-06	LC1 vs normal	down-regulation
UHRF1BP1L	-0.645512	1.63511e-10	2.19187e-09	LC1 vs normal	down-regulation
IL6R	-0.645798	1.4172e-08	1.28865e-07	LC1 vs normal	down-regulation
LRRC70	-0.64665	6.44809e-06	3.28794e-05	LC1 vs normal	down-regulation
AC100830.5	-0.646674	0.0188877	0.040517	LC1 vs normal	down-regulation
RP1-225E12.2	-0.647107	2.06709e-06	1.18559e-05	LC1 vs normal	down-regulation
KDM6A	-0.647141	2.26823e-11	3.61144e-10	LC1 vs normal	down-regulation
AC097724.3	-0.647205	0.0231826	0.0484468	LC1 vs normal	down-regulation
ARHGAP19-SLIT1	-0.647447	0.000995923	0.00304431	LC1 vs normal	down-regulation
DCST2	-0.647605	8.75296e-06	4.32266e-05	LC1 vs normal	down-regulation
PCSK1N	-0.647705	0.00240158	0.00667598	LC1 vs normal	down-regulation
IMPDH1	-0.64775	2.41644e-10	3.15366e-09	LC1 vs normal	down-regulation
RP11-219B17.1	-0.647958	0.00261222	0.00718971	LC1 vs normal	down-regulation
FAM212B-AS1	-0.648727	0.00496734	0.0126302	LC1 vs normal	down-regulation
COL9A2	-0.649191	1.06678e-05	5.16791e-05	LC1 vs normal	down-regulation
FCHO2	-0.64921	6.43062e-07	4.09615e-06	LC1 vs normal	down-regulation
TNFRSF1A	-0.649764	1.95812e-07	1.40081e-06	LC1 vs normal	down-regulation
HLA-E	-0.649965	6.56641e-17	3.44153e-15	LC1 vs normal	down-regulation
NCK2	-0.650015	5.65241e-20	6.20477e-18	LC1 vs normal	down-regulation
LIMS2	-0.650164	0.000133579	0.000504084	LC1 vs normal	down-regulation
CDK19	-0.650214	2.38673e-12	4.684e-11	LC1 vs normal	down-regulation
ST3GAL4	-0.650478	2.80884e-08	2.40155e-07	LC1 vs normal	down-regulation
AP001885.1	-0.650612	0.000470836	0.00155028	LC1 vs normal	down-regulation
NEDD9	-0.651196	4.84838e-11	7.19213e-10	LC1 vs normal	down-regulation
PPP4R1L	-0.651554	3.81567e-10	4.75971e-09	LC1 vs normal	down-regulation
RP11-750H9.5	-0.651638	3.50807e-08	2.93339e-07	LC1 vs normal	down-regulation
HSPB9	-0.651829	0.000644377	0.00205524	LC1 vs normal	down-regulation
CD81-AS1	-0.652059	0.00350009	0.009283	LC1 vs normal	down-regulation
FAR1-IT1	-0.652289	0.0104533	0.0242427	LC1 vs normal	down-regulation
RP11-195F19.30	-0.652472	0.000905604	0.00279853	LC1 vs normal	down-regulation
ZCCHC6	-0.652601	6.02475e-09	5.87622e-08	LC1 vs normal	down-regulation
AC225613.7	-0.653628	4.21851e-05	0.000178525	LC1 vs normal	down-regulation
PSMD10P1	-0.654561	1.89095e-05	8.64891e-05	LC1 vs normal	down-regulation
PGS1	-0.654619	1.6858e-08	1.50765e-07	LC1 vs normal	down-regulation
TBXA2R	-0.654856	0.000511195	0.00167073	LC1 vs normal	down-regulation
ARHGEF4	-0.655009	3.18178e-05	0.000138356	LC1 vs normal	down-regulation
GLI1	-0.655228	3.61319e-06	1.9485e-05	LC1 vs normal	down-regulation
ACPP	-0.655314	6.89786e-07	4.36143e-06	LC1 vs normal	down-regulation
ANXA11	-0.655366	4.25659e-17	2.3106e-15	LC1 vs normal	down-regulation
RP11-540B6.6	-0.655529	5.22954e-19	4.59246e-17	LC1 vs normal	down-regulation
PPP1R18	-0.656052	8.85713e-11	1.25006e-09	LC1 vs normal	down-regulation
SUSD2	-0.656071	3.5988e-06	1.94392e-05	LC1 vs normal	down-regulation
AC139099.3	-0.656762	0.00118229	0.00355083	LC1 vs normal	down-regulation
ELOVL5	-0.657153	1.55876e-14	5.12471e-13	LC1 vs normal	down-regulation
RP11-495K9.5	-0.657557	0.000154669	0.00057489	LC1 vs normal	down-regulation
TMEM91	-0.657808	1.13336e-09	1.28259e-08	LC1 vs normal	down-regulation
RNF141	-0.658104	3.51146e-08	2.93498e-07	LC1 vs normal	down-regulation
RP11-274B21.4	-0.65821	3.91005e-10	4.86516e-09	LC1 vs normal	down-regulation
GAB1	-0.658952	1.09321e-09	1.24214e-08	LC1 vs normal	down-regulation
STXBP5	-0.658964	3.13267e-10	3.98317e-09	LC1 vs normal	down-regulation
FUZ	-0.659103	1.98498e-13	5.05428e-12	LC1 vs normal	down-regulation
SPTB	-0.659118	2.01803e-08	1.77613e-07	LC1 vs normal	down-regulation
CD46	-0.659458	5.81675e-10	6.99959e-09	LC1 vs normal	down-regulation
PPP4C	-0.659816	1.09522e-16	5.42367e-15	LC1 vs normal	down-regulation
NLRP12	-0.660508	9.45899e-06	4.63198e-05	LC1 vs normal	down-regulation
HEBP2	-0.660599	6.12765e-14	1.78053e-12	LC1 vs normal	down-regulation
MAP2K3	-0.660826	1.29702e-12	2.70621e-11	LC1 vs normal	down-regulation
AC005042.4	-0.661093	6.80025e-05	0.000274778	LC1 vs normal	down-regulation
LZTS3	-0.661431	0.000117292	0.000447841	LC1 vs normal	down-regulation
SLC9A8	-0.661509	1.80456e-11	2.94924e-10	LC1 vs normal	down-regulation
GLIS3	-0.661777	0.00943271	0.0221803	LC1 vs normal	down-regulation
SEC63P1	-0.66196	0.00225638	0.00631947	LC1 vs normal	down-regulation
RP3-355L5.4	-0.662638	1.04847e-07	7.93744e-07	LC1 vs normal	down-regulation
FMNL1	-0.66343	7.47318e-14	2.11248e-12	LC1 vs normal	down-regulation
RP11-430C7.5	-0.663643	1.14001e-10	1.56754e-09	LC1 vs normal	down-regulation
RP11-574K11.5	-0.664381	1.11717e-05	5.38002e-05	LC1 vs normal	down-regulation
PIPSL	-0.6648	0.00909353	0.0214953	LC1 vs normal	down-regulation
TP53INP1	-0.664998	3.94934e-13	9.26782e-12	LC1 vs normal	down-regulation
YRDCP2	-0.665235	0.00828733	0.019834	LC1 vs normal	down-regulation
UBC	-0.66571	2.08114e-20	2.55412e-18	LC1 vs normal	down-regulation
CCDC13	-0.666691	2.30198e-06	1.30591e-05	LC1 vs normal	down-regulation
RP11-818O24.3	-0.666755	0.000429709	0.00142844	LC1 vs normal	down-regulation
AC100830.3	-0.666902	0.00473015	0.0120988	LC1 vs normal	down-regulation
DCBLD2	-0.667012	1.6858e-05	7.77717e-05	LC1 vs normal	down-regulation
RP11-173B14.4	-0.667445	0.0138034	0.030888	LC1 vs normal	down-regulation
CDH4	-0.667723	0.000760004	0.00238629	LC1 vs normal	down-regulation
CTD-2260A17.3	-0.668062	0.015416	0.0340265	LC1 vs normal	down-regulation
OFD1P17	-0.668224	0.00845766	0.0201831	LC1 vs normal	down-regulation
PPP1R15B	-0.668373	3.73663e-08	3.10349e-07	LC1 vs normal	down-regulation
NODAL	-0.668508	5.31217e-06	2.75638e-05	LC1 vs normal	down-regulation
DDX60L	-0.668525	6.0258e-05	0.000246816	LC1 vs normal	down-regulation
MAPRE3	-0.668624	3.65661e-09	3.72428e-08	LC1 vs normal	down-regulation
PRR24	-0.668908	6.53716e-09	6.33797e-08	LC1 vs normal	down-regulation
PPFIA4	-0.669022	0.00911272	0.0215329	LC1 vs normal	down-regulation
RUNX2	-0.669201	9.83806e-21	1.29594e-18	LC1 vs normal	down-regulation
FTH1P16	-0.669355	0.00316886	0.00850843	LC1 vs normal	down-regulation
RP11-468E2.4	-0.669374	3.48402e-06	1.8876e-05	LC1 vs normal	down-regulation
PRDM8	-0.669428	6.60609e-12	1.1802e-10	LC1 vs normal	down-regulation
RP3-354N19.3	-0.669447	0.0212964	0.045	LC1 vs normal	down-regulation
PTOV1-AS1	-0.669705	1.63734e-13	4.25128e-12	LC1 vs normal	down-regulation
PPAP2B	-0.669903	0.0020693	0.00585525	LC1 vs normal	down-regulation
RP11-290F20.3	-0.670006	8.23344e-07	5.12231e-06	LC1 vs normal	down-regulation
U2AF1	-0.670073	1.00281e-11	1.72001e-10	LC1 vs normal	down-regulation
RAPGEFL1	-0.670147	6.33875e-10	7.57239e-09	LC1 vs normal	down-regulation
RP11-761I4.3	-0.670161	0.0172313	0.037427	LC1 vs normal	down-regulation
WDR11-AS1	-0.670205	0.0082749	0.019809	LC1 vs normal	down-regulation
TFEB	-0.670416	1.64773e-11	2.70861e-10	LC1 vs normal	down-regulation
KIRREL3	-0.670525	0.00200415	0.00568802	LC1 vs normal	down-regulation
RP11-804H8.6	-0.670591	1.03427e-09	1.17992e-08	LC1 vs normal	down-regulation
IRF2BPL	-0.670639	2.6082e-10	3.37909e-09	LC1 vs normal	down-regulation
PLEKHG3	-0.670646	4.39552e-09	4.39965e-08	LC1 vs normal	down-regulation
STAT3	-0.671229	1.65498e-13	4.29144e-12	LC1 vs normal	down-regulation
CCL4L2	-0.671516	0.0211627	0.0447607	LC1 vs normal	down-regulation
HSPA1A	-0.671642	3.42982e-07	2.31771e-06	LC1 vs normal	down-regulation
CYB5D1	-0.671799	6.0174e-06	3.09147e-05	LC1 vs normal	down-regulation
PTP4A3	-0.671948	1.03559e-08	9.72074e-08	LC1 vs normal	down-regulation
FBXL5	-0.67216	3.71182e-10	4.65072e-09	LC1 vs normal	down-regulation
ATP8A2P2	-0.672191	0.00290639	0.00789488	LC1 vs normal	down-regulation
CPD	-0.672589	6.24534e-08	4.94002e-07	LC1 vs normal	down-regulation
DEF8	-0.672802	4.71512e-10	5.75099e-09	LC1 vs normal	down-regulation
CTA-250D10.23	-0.672854	0.000294423	0.00102313	LC1 vs normal	down-regulation
CTD-2278I10.4	-0.673193	0.00216778	0.00609725	LC1 vs normal	down-regulation
AC008964.1	-0.673825	2.04452e-07	1.45682e-06	LC1 vs normal	down-regulation
GNAQ	-0.673841	1.43468e-10	1.94296e-09	LC1 vs normal	down-regulation
HHLA2	-0.674239	0.00269362	0.00739315	LC1 vs normal	down-regulation
43898	-0.674507	1.07666e-21	1.7877e-19	LC1 vs normal	down-regulation
LTB	-0.6746	3.29119e-15	1.23164e-13	LC1 vs normal	down-regulation
GAL3ST4	-0.674617	1.43969e-07	1.06303e-06	LC1 vs normal	down-regulation
RP11-205M20.7	-0.675159	3.19871e-06	1.7474e-05	LC1 vs normal	down-regulation
CSAD	-0.67569	3.42067e-12	6.48646e-11	LC1 vs normal	down-regulation
RP11-345P4.9	-0.676346	5.69221e-19	4.85855e-17	LC1 vs normal	down-regulation
VDAC1P8	-0.676742	0.00114738	0.0034586	LC1 vs normal	down-regulation
TLR9	-0.67698	7.12975e-08	5.58149e-07	LC1 vs normal	down-regulation
RP4-607J23.2	-0.677184	1.56722e-06	9.2245e-06	LC1 vs normal	down-regulation
RP4-800J21.3	-0.67735	0.000107707	0.000415541	LC1 vs normal	down-regulation
PISD	-0.677417	2.21827e-07	1.56874e-06	LC1 vs normal	down-regulation
RP11-61L19.3	-0.677643	0.000526771	0.00171729	LC1 vs normal	down-regulation
RPL7AP65	-0.677785	0.00926568	0.0218395	LC1 vs normal	down-regulation
CCDC96	-0.67829	1.54624e-10	2.08263e-09	LC1 vs normal	down-regulation
RP11-39K24.2	-0.678398	0.0175602	0.0380744	LC1 vs normal	down-regulation
LETM2	-0.678748	1.69635e-09	1.85212e-08	LC1 vs normal	down-regulation
PRR13	-0.679071	2.2813e-15	8.7357e-14	LC1 vs normal	down-regulation
HSD17B11	-0.67911	3.86483e-10	4.81192e-09	LC1 vs normal	down-regulation
RP11-415F23.2	-0.679835	7.12774e-05	0.000286545	LC1 vs normal	down-regulation
SNX10	-0.680007	4.21523e-09	4.24077e-08	LC1 vs normal	down-regulation
THEMIS2	-0.680064	2.41607e-08	2.09107e-07	LC1 vs normal	down-regulation
CTC-563A5.2	-0.680274	0.00242233	0.00672513	LC1 vs normal	down-regulation
UBE2FP1	-0.680468	0.00118699	0.00356331	LC1 vs normal	down-regulation
HIST2H2AC	-0.680622	7.31463e-05	0.000293224	LC1 vs normal	down-regulation
NARF	-0.680794	1.82184e-12	3.68452e-11	LC1 vs normal	down-regulation
AC021016.6	-0.681592	0.00573581	0.0143243	LC1 vs normal	down-regulation
CDK14	-0.68161	3.61688e-10	4.54328e-09	LC1 vs normal	down-regulation
IFITM1	-0.681774	2.64626e-06	1.47371e-05	LC1 vs normal	down-regulation
USP6	-0.68197	8.68668e-07	5.37552e-06	LC1 vs normal	down-regulation
RP13-890H12.2	-0.68217	8.57507e-05	0.000337856	LC1 vs normal	down-regulation
XXbac-BPG249D20.9	-0.682515	0.000814664	0.00254095	LC1 vs normal	down-regulation
RPS20P31	-0.682799	0.0233008	0.0486526	LC1 vs normal	down-regulation
BAZ2B	-0.683071	4.06376e-08	3.35124e-07	LC1 vs normal	down-regulation
RP11-277L2.4	-0.68348	3.6587e-07	2.45975e-06	LC1 vs normal	down-regulation
MPPE1	-0.683898	6.37398e-12	1.14598e-10	LC1 vs normal	down-regulation
CCDC135	-0.684052	0.000968238	0.00296565	LC1 vs normal	down-regulation
DNAJB7	-0.6844	0.00426856	0.0110555	LC1 vs normal	down-regulation
ISL2	-0.685037	0.000135288	0.000509754	LC1 vs normal	down-regulation
LSP1	-0.685805	8.12109e-14	2.28257e-12	LC1 vs normal	down-regulation
BOD1L1	-0.686677	8.18092e-11	1.16042e-09	LC1 vs normal	down-regulation
PGAP2	-0.687438	3.30865e-16	1.45603e-14	LC1 vs normal	down-regulation
FCGR1C	-0.688237	0.0110186	0.0253839	LC1 vs normal	down-regulation
FAM65B	-0.689084	1.05388e-13	2.86039e-12	LC1 vs normal	down-regulation
PAK1	-0.689341	7.50619e-11	1.07319e-09	LC1 vs normal	down-regulation
SRXN1	-0.69	5.72175e-07	3.69757e-06	LC1 vs normal	down-regulation
HORMAD1	-0.690379	0.00243851	0.00676436	LC1 vs normal	down-regulation
SIGLEC10	-0.690649	1.18117e-07	8.85723e-07	LC1 vs normal	down-regulation
OSGIN2	-0.690764	1.34756e-08	1.22873e-07	LC1 vs normal	down-regulation
RP11-582J16.5	-0.691337	2.13002e-11	3.41063e-10	LC1 vs normal	down-regulation
KCNH7	-0.691363	0.0186411	0.0400402	LC1 vs normal	down-regulation
BX470102.3	-0.691853	0.00959514	0.022506	LC1 vs normal	down-regulation
CCPG1	-0.692221	2.04998e-09	2.19542e-08	LC1 vs normal	down-regulation
AP001189.4	-0.692269	0.00831283	0.0198902	LC1 vs normal	down-regulation
TSPAN15	-0.692318	0.00033926	0.00115636	LC1 vs normal	down-regulation
CCNG2	-0.692674	2.52313e-10	3.28422e-09	LC1 vs normal	down-regulation
PINK1	-0.692732	2.33212e-11	3.70124e-10	LC1 vs normal	down-regulation
PPM1F	-0.693052	2.16201e-10	2.84415e-09	LC1 vs normal	down-regulation
IGF2R	-0.693156	3.08725e-07	2.11369e-06	LC1 vs normal	down-regulation
F5	-0.693159	3.01645e-05	0.00013198	LC1 vs normal	down-regulation
KRTAP16-1	-0.693288	0.0204167	0.0433917	LC1 vs normal	down-regulation
NFKB2	-0.693411	6.94019e-15	2.44006e-13	LC1 vs normal	down-regulation
RP11-382A20.1	-0.693552	0.00595913	0.0148016	LC1 vs normal	down-regulation
MRS2P2	-0.694434	0.0031485	0.00846066	LC1 vs normal	down-regulation
RP11-325K4.2	-0.695368	4.86485e-06	2.54904e-05	LC1 vs normal	down-regulation
AVIL	-0.695753	2.04105e-05	9.28386e-05	LC1 vs normal	down-regulation
C7orf60	-0.695845	3.72063e-18	2.62459e-16	LC1 vs normal	down-regulation
SHKBP1	-0.696142	7.28546e-10	8.57887e-09	LC1 vs normal	down-regulation
CICP27	-0.696453	3.80133e-06	2.03551e-05	LC1 vs normal	down-regulation
CACNA1I	-0.696625	0.000206252	0.000744489	LC1 vs normal	down-regulation
FAS	-0.697981	1.22273e-09	1.36883e-08	LC1 vs normal	down-regulation
LINC00641	-0.698232	2.68723e-18	1.98123e-16	LC1 vs normal	down-regulation
RP11-333J10.3	-0.699407	0.00139516	0.00411733	LC1 vs normal	down-regulation
MIR497HG	-0.699585	0.000188507	0.000687344	LC1 vs normal	down-regulation
C9orf89	-0.699598	1.58045e-10	2.12581e-09	LC1 vs normal	down-regulation
CTD-2031P19.3	-0.699653	0.0199084	0.042444	LC1 vs normal	down-regulation
PTPRF	-0.699751	0.0178643	0.0386448	LC1 vs normal	down-regulation
PBXIP1	-0.699806	3.95439e-20	4.46484e-18	LC1 vs normal	down-regulation
NQO2	-0.700117	4.95031e-06	2.58834e-05	LC1 vs normal	down-regulation
IGDCC4	-0.700695	0.0225784	0.0473646	LC1 vs normal	down-regulation
MYO1F	-0.702066	3.36539e-11	5.15878e-10	LC1 vs normal	down-regulation
CD97	-0.702508	4.67626e-11	6.95246e-10	LC1 vs normal	down-regulation
PARK2	-0.702774	0.00120699	0.00361621	LC1 vs normal	down-regulation
UBE2R2	-0.70322	1.06551e-13	2.88735e-12	LC1 vs normal	down-regulation
APOBR	-0.703411	5.09589e-09	5.02694e-08	LC1 vs normal	down-regulation
UBAP1	-0.703422	9.26921e-17	4.66031e-15	LC1 vs normal	down-regulation
AC079305.10	-0.704039	0.00357236	0.00945436	LC1 vs normal	down-regulation
RP3-508I15.21	-0.704531	1.66027e-05	7.67373e-05	LC1 vs normal	down-regulation
CTD-3094K11.1	-0.7052	0.00979119	0.0228952	LC1 vs normal	down-regulation
EIF4A3	-0.706208	0.00130194	0.00386841	LC1 vs normal	down-regulation
RP11-372K14.2	-0.706273	0.00111167	0.00336223	LC1 vs normal	down-regulation
RAB11FIP1	-0.706366	1.41848e-09	1.5727e-08	LC1 vs normal	down-regulation
RP11-826N14.2	-0.706532	0.0215917	0.0455412	LC1 vs normal	down-regulation
PRPH2	-0.706626	0.000459746	0.00151705	LC1 vs normal	down-regulation
COL27A1	-0.707153	0.00556939	0.0139545	LC1 vs normal	down-regulation
CYP2T2P	-0.707201	0.01004	0.0234105	LC1 vs normal	down-regulation
BID	-0.707514	3.8057e-13	8.9841e-12	LC1 vs normal	down-regulation
HSD17B1P1	-0.709152	0.0154812	0.0341322	LC1 vs normal	down-regulation
APBB1IP	-0.709273	2.99322e-11	4.63867e-10	LC1 vs normal	down-regulation
RP11-216N14.7	-0.709414	0.000167107	0.000616364	LC1 vs normal	down-regulation
ARHGAP26	-0.710095	4.86755e-11	7.21515e-10	LC1 vs normal	down-regulation
C19orf35	-0.710199	1.96592e-08	1.73491e-07	LC1 vs normal	down-regulation
KRT18	-0.711011	4.75544e-05	0.000199031	LC1 vs normal	down-regulation
CTB-43P18.1	-0.71114	0.00215245	0.00606362	LC1 vs normal	down-regulation
DFNB31	-0.711448	5.20521e-07	3.39775e-06	LC1 vs normal	down-regulation
KLF7	-0.711821	1.54079e-13	4.01113e-12	LC1 vs normal	down-regulation
SLC18A2	-0.711829	1.70975e-11	2.80356e-10	LC1 vs normal	down-regulation
RP11-2C24.5	-0.712238	0.0114475	0.0262586	LC1 vs normal	down-regulation
RP11-611O2.3	-0.71254	5.71691e-06	2.94551e-05	LC1 vs normal	down-regulation
RP5-902P8.12	-0.712777	0.000140825	0.000529002	LC1 vs normal	down-regulation
FSTL1	-0.713289	0.00885013	0.0209928	LC1 vs normal	down-regulation
FRY	-0.713983	1.60623e-08	1.44459e-07	LC1 vs normal	down-regulation
RNF144B	-0.714098	7.0017e-09	6.73547e-08	LC1 vs normal	down-regulation
TNNC1	-0.714387	0.00467445	0.0119687	LC1 vs normal	down-regulation
FAM174B	-0.714735	0.000430803	0.00143135	LC1 vs normal	down-regulation
RP1-3J17.3	-0.714804	0.00289623	0.00787052	LC1 vs normal	down-regulation
RP11-428K3.1	-0.715104	9.05239e-05	0.000354964	LC1 vs normal	down-regulation
RP11-186N15.3	-0.715225	1.31758e-09	1.46836e-08	LC1 vs normal	down-regulation
HCG4P5	-0.715627	0.00479574	0.0122523	LC1 vs normal	down-regulation
RNF157-AS1	-0.716022	0.000341684	0.00116342	LC1 vs normal	down-regulation
RP3-468B3.2	-0.716299	0.00367812	0.00968755	LC1 vs normal	down-regulation
MAP2K4	-0.716782	2.47986e-12	4.84186e-11	LC1 vs normal	down-regulation
ATP2A1	-0.71762	2.42951e-05	0.000108412	LC1 vs normal	down-regulation
ULK1	-0.71763	2.47657e-12	4.84021e-11	LC1 vs normal	down-regulation
HIST2H2BE	-0.717842	3.06535e-06	1.68241e-05	LC1 vs normal	down-regulation
B4GALT5	-0.717874	1.21885e-08	1.12486e-07	LC1 vs normal	down-regulation
RP4-680D5.2	-0.71824	0.0193039	0.0413021	LC1 vs normal	down-regulation
FAM214B	-0.718855	5.74022e-10	6.92014e-09	LC1 vs normal	down-regulation
CTD-2105E13.13	-0.719845	0.00749391	0.0181661	LC1 vs normal	down-regulation
TNNT3	-0.720304	0.00094671	0.00291009	LC1 vs normal	down-regulation
CANT1	-0.720414	1.98188e-11	3.19673e-10	LC1 vs normal	down-regulation
RGPD1	-0.722244	0.0159907	0.0350833	LC1 vs normal	down-regulation
CASC3	-0.722511	5.95429e-18	4.04299e-16	LC1 vs normal	down-regulation
SIK1	-0.72327	0.00580581	0.0144738	LC1 vs normal	down-regulation
UIMC1	-0.724118	2.02914e-21	3.18204e-19	LC1 vs normal	down-regulation
HPN	-0.724442	0.0154774	0.0341277	LC1 vs normal	down-regulation
THOC5	-0.725077	6.06083e-16	2.55889e-14	LC1 vs normal	down-regulation
LINC00544	-0.725712	0.00465707	0.0119319	LC1 vs normal	down-regulation
STAT5B	-0.726119	1.91675e-16	8.94745e-15	LC1 vs normal	down-regulation
RP11-473O4.5	-0.726256	7.96381e-06	3.97382e-05	LC1 vs normal	down-regulation
INMT	-0.727305	0.0234173	0.0488582	LC1 vs normal	down-regulation
NOD2	-0.72746	3.99009e-06	2.12679e-05	LC1 vs normal	down-regulation
TSC22D4	-0.727575	8.21222e-15	2.84177e-13	LC1 vs normal	down-regulation
BST1	-0.727692	2.07622e-07	1.47622e-06	LC1 vs normal	down-regulation
SLC16A5	-0.728347	4.41845e-11	6.60395e-10	LC1 vs normal	down-regulation
CICP7	-0.728673	0.000104619	0.000404535	LC1 vs normal	down-regulation
ESR2	-0.7291	6.22293e-08	4.92623e-07	LC1 vs normal	down-regulation
RP11-473M20.9	-0.729507	1.14058e-08	1.06105e-07	LC1 vs normal	down-regulation
HSD17B3	-0.730121	0.0112829	0.0259291	LC1 vs normal	down-regulation
C20orf24	-0.730303	9.44181e-12	1.62509e-10	LC1 vs normal	down-regulation
FAR2	-0.73095	6.72288e-09	6.50208e-08	LC1 vs normal	down-regulation
WNK2	-0.730982	0.00533852	0.0134528	LC1 vs normal	down-regulation
RALBP1	-0.731867	6.52774e-14	1.87473e-12	LC1 vs normal	down-regulation
CHST15	-0.732559	4.50094e-08	3.67041e-07	LC1 vs normal	down-regulation
BAIAP2	-0.732956	2.28703e-08	1.99248e-07	LC1 vs normal	down-regulation
RP1-13D10.2	-0.733385	0.00560568	0.0140348	LC1 vs normal	down-regulation
RNF175	-0.733554	1.82359e-07	1.31553e-06	LC1 vs normal	down-regulation
RP11-430C7.4	-0.733599	8.69435e-05	0.00034201	LC1 vs normal	down-regulation
HSH2D	-0.734146	3.81305e-09	3.85974e-08	LC1 vs normal	down-regulation
C16orf3	-0.735789	0.0156647	0.0344751	LC1 vs normal	down-regulation
CTC-250P20.2	-0.735872	0.00844936	0.0201729	LC1 vs normal	down-regulation
DNTTIP1	-0.736277	1.33562e-12	2.77502e-11	LC1 vs normal	down-regulation
TBC1D14	-0.736674	6.69397e-12	1.19374e-10	LC1 vs normal	down-regulation
ABCG1	-0.736835	1.96129e-06	1.13313e-05	LC1 vs normal	down-regulation
IFRG15	-0.738527	1.0772e-05	5.21167e-05	LC1 vs normal	down-regulation
TST	-0.738551	1.54415e-10	2.08123e-09	LC1 vs normal	down-regulation
RP11-65E22.2	-0.738681	0.00785936	0.0189082	LC1 vs normal	down-regulation
VWA7	-0.738761	2.75518e-10	3.55118e-09	LC1 vs normal	down-regulation
RP11-611D20.2	-0.739196	0.00109467	0.00331487	LC1 vs normal	down-regulation
LRMP	-0.73952	4.46212e-13	1.03726e-11	LC1 vs normal	down-regulation
RILPL2	-0.740638	2.44598e-13	6.05999e-12	LC1 vs normal	down-regulation
TRBV5-5	-0.740835	0.00938669	0.0220799	LC1 vs normal	down-regulation
CAMK1D	-0.741052	2.22304e-12	4.40572e-11	LC1 vs normal	down-regulation
RP11-498D10.5	-0.741325	2.9044e-06	1.60302e-05	LC1 vs normal	down-regulation
RP11-245J9.5	-0.741951	3.661e-09	3.72431e-08	LC1 vs normal	down-regulation
B9D2	-0.742128	7.53687e-11	1.0755e-09	LC1 vs normal	down-regulation
CFLAR	-0.742657	2.08372e-13	5.25827e-12	LC1 vs normal	down-regulation
NCOA1	-0.74273	1.79384e-16	8.47955e-15	LC1 vs normal	down-regulation
GFPT2	-0.744141	0.00817039	0.0195802	LC1 vs normal	down-regulation
SLC7A9	-0.744959	0.0071052	0.0173195	LC1 vs normal	down-regulation
AC016700.5	-0.745304	0.00593721	0.0147537	LC1 vs normal	down-regulation
TGFB1I1	-0.746065	0.00174057	0.0050083	LC1 vs normal	down-regulation
RP11-59D5__B.2	-0.746137	2.5972e-05	0.000115166	LC1 vs normal	down-regulation
AC013394.2	-0.746432	3.38096e-14	1.04219e-12	LC1 vs normal	down-regulation
ENTPD1	-0.74652	1.09725e-10	1.51295e-09	LC1 vs normal	down-regulation
RP11-327P2.5	-0.747124	1.3326e-05	6.31588e-05	LC1 vs normal	down-regulation
PRR7-AS1	-0.74737	5.14426e-06	2.6777e-05	LC1 vs normal	down-regulation
MICALCL	-0.747537	1.78388e-07	1.29065e-06	LC1 vs normal	down-regulation
SH3RF3	-0.747549	0.000159778	0.000591542	LC1 vs normal	down-regulation
TMIE	-0.747695	0.00139394	0.00411456	LC1 vs normal	down-regulation
TUFT1	-0.747735	3.77893e-11	5.73729e-10	LC1 vs normal	down-regulation
CLCN4	-0.748199	1.81326e-06	1.05223e-05	LC1 vs normal	down-regulation
TIAM2	-0.748874	3.20452e-09	3.3047e-08	LC1 vs normal	down-regulation
MID1IP1	-0.749137	1.25631e-09	1.40343e-08	LC1 vs normal	down-regulation
RGL2	-0.749368	3.33624e-14	1.03162e-12	LC1 vs normal	down-regulation
RP4-635A23.4	-0.749496	0.000188645	0.000687591	LC1 vs normal	down-regulation
AC022532.1	-0.749753	6.67706e-11	9.65827e-10	LC1 vs normal	down-regulation
FUT7	-0.749772	1.47248e-08	1.33429e-07	LC1 vs normal	down-regulation
KLK1	-0.75037	0.000468667	0.00154417	LC1 vs normal	down-regulation
RP5-1065J22.8	-0.751463	7.983e-07	4.97904e-06	LC1 vs normal	down-regulation
GPX3	-0.751583	2.04132e-06	1.17354e-05	LC1 vs normal	down-regulation
CYP2D7P	-0.751667	2.01309e-09	2.1606e-08	LC1 vs normal	down-regulation
CTB-13F3.1	-0.75178	0.000457428	0.00151016	LC1 vs normal	down-regulation
LMTK2	-0.751994	7.85114e-12	1.37405e-10	LC1 vs normal	down-regulation
CBX3P2	-0.752131	2.1464e-08	1.88074e-07	LC1 vs normal	down-regulation
NOP10	-0.752298	5.52157e-13	1.26274e-11	LC1 vs normal	down-regulation
RP11-180P8.1	-0.752303	0.0171907	0.0373635	LC1 vs normal	down-regulation
RP11-274B21.8	-0.752454	0.00358962	0.0094886	LC1 vs normal	down-regulation
AC093609.1	-0.752549	0.0113292	0.0260205	LC1 vs normal	down-regulation
TNNI2	-0.752636	2.31813e-07	1.6341e-06	LC1 vs normal	down-regulation
PRRT4	-0.75265	0.00491316	0.0125086	LC1 vs normal	down-regulation
ANXA9	-0.752736	7.89009e-08	6.12334e-07	LC1 vs normal	down-regulation
SHROOM4	-0.753057	0.000631729	0.0020211	LC1 vs normal	down-regulation
TPD52L2	-0.75344	9.57065e-13	2.07126e-11	LC1 vs normal	down-regulation
CSNK1G2-AS1	-0.753724	1.16146e-05	5.57835e-05	LC1 vs normal	down-regulation
TMEM132A	-0.754762	0.000184383	0.000673299	LC1 vs normal	down-regulation
ATF4P1	-0.755364	0.00327125	0.00874767	LC1 vs normal	down-regulation
ATF4P2	-0.755364	0.00327125	0.00874767	LC1 vs normal	down-regulation
C10orf91	-0.755622	4.81376e-05	0.000201344	LC1 vs normal	down-regulation
ZFP36L1	-0.75588	5.88056e-11	8.60696e-10	LC1 vs normal	down-regulation
RHOG	-0.756267	1.74489e-13	4.50096e-12	LC1 vs normal	down-regulation
TNFAIP3	-0.756759	0.000954144	0.00293066	LC1 vs normal	down-regulation
EDN1	-0.757014	1.07745e-06	6.53446e-06	LC1 vs normal	down-regulation
C1RL	-0.75704	1.78872e-11	2.92577e-10	LC1 vs normal	down-regulation
ISM1	-0.757257	0.00290944	0.00789991	LC1 vs normal	down-regulation
LINC01094	-0.757773	0.00104264	0.0031719	LC1 vs normal	down-regulation
DDX39A	-0.758128	7.41314e-16	3.07078e-14	LC1 vs normal	down-regulation
IKBIP	-0.758266	2.53866e-07	1.77186e-06	LC1 vs normal	down-regulation
ANKRD13A	-0.758484	1.43676e-17	8.84392e-16	LC1 vs normal	down-regulation
USP15	-0.759374	1.27896e-11	2.15991e-10	LC1 vs normal	down-regulation
RP5-1000K24.2	-0.759555	8.73769e-08	6.73092e-07	LC1 vs normal	down-regulation
RICTOR	-0.760286	4.78416e-14	1.42795e-12	LC1 vs normal	down-regulation
LINC-PINT	-0.760388	1.45722e-10	1.97078e-09	LC1 vs normal	down-regulation
KDM4B	-0.760544	8.24436e-13	1.81808e-11	LC1 vs normal	down-regulation
PHKA1P1	-0.760592	0.00094659	0.00291009	LC1 vs normal	down-regulation
RP5-1049G16.4	-0.76076	0.0097722	0.0228616	LC1 vs normal	down-regulation
RP6-99M1.2	-0.760763	0.00112947	0.0034098	LC1 vs normal	down-regulation
OXER1	-0.761229	7.0719e-07	4.46006e-06	LC1 vs normal	down-regulation
LINC00877	-0.761413	1.81804e-09	1.97268e-08	LC1 vs normal	down-regulation
C9orf84	-0.762522	0.000213768	0.000768811	LC1 vs normal	down-regulation
CPEB2	-0.762563	2.81446e-12	5.44138e-11	LC1 vs normal	down-regulation
RP11-73E17.2	-0.763558	9.97987e-09	9.39011e-08	LC1 vs normal	down-regulation
SIPA1L1	-0.764144	6.12636e-12	1.10549e-10	LC1 vs normal	down-regulation
AC011558.5	-0.764206	3.3732e-08	2.82779e-07	LC1 vs normal	down-regulation
RP11-325K4.3	-0.764664	2.2755e-06	1.29163e-05	LC1 vs normal	down-regulation
RNASET2	-0.764734	6.73202e-11	9.71643e-10	LC1 vs normal	down-regulation
TNIP1	-0.764887	1.3118e-20	1.66153e-18	LC1 vs normal	down-regulation
IPMK	-0.765079	7.89371e-10	9.21798e-09	LC1 vs normal	down-regulation
LAMP2	-0.765273	3.21492e-11	4.94732e-10	LC1 vs normal	down-regulation
OR52K1	-0.765691	0.00454609	0.0116748	LC1 vs normal	down-regulation
PHF21A	-0.76686	1.15924e-14	3.88227e-13	LC1 vs normal	down-regulation
AC097658.1	-0.766917	1.71575e-05	7.90063e-05	LC1 vs normal	down-regulation
CCNL1	-0.767421	3.16014e-09	3.26234e-08	LC1 vs normal	down-regulation
MLF2	-0.767508	4.7456e-18	3.26719e-16	LC1 vs normal	down-regulation
RP11-512M8.3	-0.767658	0.00524197	0.0132349	LC1 vs normal	down-regulation
ADORA2A	-0.767792	2.07892e-13	5.25827e-12	LC1 vs normal	down-regulation
KATNBL1	-0.768149	1.4586e-11	2.43006e-10	LC1 vs normal	down-regulation
MYO7B	-0.768332	2.68464e-06	1.49299e-05	LC1 vs normal	down-regulation
GABRR2	-0.768337	5.26427e-05	0.000217973	LC1 vs normal	down-regulation
ST3GAL2	-0.768837	9.86679e-13	2.12604e-11	LC1 vs normal	down-regulation
ZYX	-0.769003	6.53249e-12	1.1681e-10	LC1 vs normal	down-regulation
PIGX	-0.769169	5.83912e-14	1.7069e-12	LC1 vs normal	down-regulation
AMICA1	-0.769357	3.7839e-09	3.83612e-08	LC1 vs normal	down-regulation
AC137932.1	-0.769469	5.03853e-12	9.22672e-11	LC1 vs normal	down-regulation
WBP2	-0.769842	6.64187e-18	4.45368e-16	LC1 vs normal	down-regulation
SLCO3A1	-0.76993	7.25702e-17	3.76356e-15	LC1 vs normal	down-regulation
RP11-139K1.2	-0.769947	0.0209072	0.0442913	LC1 vs normal	down-regulation
CREBBP	-0.769998	4.1967e-18	2.93012e-16	LC1 vs normal	down-regulation
RP11-367J11.2	-0.770175	1.2601e-06	7.55322e-06	LC1 vs normal	down-regulation
KRT18P34	-0.770222	0.000243495	0.000862702	LC1 vs normal	down-regulation
MTX1	-0.77054	1.13108e-12	2.39539e-11	LC1 vs normal	down-regulation
RP11-553K8.5	-0.771086	0.0015159	0.00443492	LC1 vs normal	down-regulation
CTD-2007L18.5	-0.771328	2.52966e-06	1.41717e-05	LC1 vs normal	down-regulation
RP11-422P24.9	-0.771612	0.00851876	0.0203116	LC1 vs normal	down-regulation
BATF2	-0.772828	0.00923192	0.0217781	LC1 vs normal	down-regulation
MAP1B	-0.772854	0.000280881	0.000980206	LC1 vs normal	down-regulation
EFHC2	-0.773519	9.37262e-09	8.8567e-08	LC1 vs normal	down-regulation
RP11-1081L13.4	-0.773833	0.00757755	0.0183419	LC1 vs normal	down-regulation
HIST1H4H	-0.773925	5.33469e-07	3.47309e-06	LC1 vs normal	down-regulation
RP11-373D23.2	-0.77394	0.00801637	0.0192555	LC1 vs normal	down-regulation
IGSF22	-0.773955	0.0057612	0.0143859	LC1 vs normal	down-regulation
CIR1	-0.774578	4.5845e-14	1.37458e-12	LC1 vs normal	down-regulation
RP4-803A2.2	-0.774961	0.00244919	0.00679016	LC1 vs normal	down-regulation
KANK1	-0.775059	4.87239e-05	0.000203495	LC1 vs normal	down-regulation
TTC9	-0.775159	2.88496e-14	9.1499e-13	LC1 vs normal	down-regulation
MTMR3	-0.77557	3.20533e-14	9.97388e-13	LC1 vs normal	down-regulation
AL592284.1	-0.776132	1.0615e-05	5.14575e-05	LC1 vs normal	down-regulation
AC078883.3	-0.776675	1.68974e-05	7.79278e-05	LC1 vs normal	down-regulation
CACNA1D	-0.776854	0.000701949	0.00222095	LC1 vs normal	down-regulation
RASSF3	-0.776888	4.23297e-14	1.28085e-12	LC1 vs normal	down-regulation
RNF13	-0.776893	7.64068e-14	2.15675e-12	LC1 vs normal	down-regulation
RP11-396K3.1	-0.777496	1.39536e-07	1.03262e-06	LC1 vs normal	down-regulation
RP11-560J1.2	-0.777578	0.00234829	0.00654627	LC1 vs normal	down-regulation
RP11-358B23.5	-0.778382	0.00011269	0.000432527	LC1 vs normal	down-regulation
ST20-MTHFS	-0.778828	0.000142684	0.000535071	LC1 vs normal	down-regulation
RP11-330O11.3	-0.779184	4.45546e-05	0.000187469	LC1 vs normal	down-regulation
ADIPOR1	-0.779729	1.81144e-17	1.09123e-15	LC1 vs normal	down-regulation
AC069547.1	-0.779871	2.26186e-07	1.59614e-06	LC1 vs normal	down-regulation
RP11-51J9.5	-0.780417	1.52308e-07	1.11834e-06	LC1 vs normal	down-regulation
KB-431C1.4	-0.780561	1.94645e-09	2.10023e-08	LC1 vs normal	down-regulation
PDZD8	-0.781087	2.15038e-13	5.38522e-12	LC1 vs normal	down-regulation
RP1-30M3.6	-0.781354	0.00111539	0.00337143	LC1 vs normal	down-regulation
FLOT2	-0.781603	1.2626e-12	2.64838e-11	LC1 vs normal	down-regulation
RP1-102E24.8	-0.782145	0.000949634	0.00291771	LC1 vs normal	down-regulation
FAM8A1	-0.782256	3.74928e-11	5.70301e-10	LC1 vs normal	down-regulation
ACOX1	-0.782637	6.70651e-10	7.96837e-09	LC1 vs normal	down-regulation
CTD-3195I5.5	-0.78266	1.67285e-08	1.49701e-07	LC1 vs normal	down-regulation
CYTIP	-0.782666	4.55385e-16	1.96034e-14	LC1 vs normal	down-regulation
HLA-C	-0.78353	1.50514e-09	1.66146e-08	LC1 vs normal	down-regulation
RP11-247I13.3	-0.783583	0.00333077	0.00888161	LC1 vs normal	down-regulation
FAM185BP	-0.783906	0.00132719	0.00393693	LC1 vs normal	down-regulation
CPEB4	-0.78439	1.47675e-14	4.87945e-13	LC1 vs normal	down-regulation
LINC00304	-0.784556	0.000776942	0.00243406	LC1 vs normal	down-regulation
SEMA4B	-0.784655	1.13454e-16	5.59035e-15	LC1 vs normal	down-regulation
PEBP1P3	-0.784741	1.87231e-06	1.08522e-05	LC1 vs normal	down-regulation
RP11-61F12.1	-0.784825	7.00759e-08	5.49456e-07	LC1 vs normal	down-regulation
NHS	-0.785557	2.73169e-09	2.86646e-08	LC1 vs normal	down-regulation
KLLN	-0.785798	2.90361e-07	1.99974e-06	LC1 vs normal	down-regulation
F11R	-0.786223	2.01123e-13	5.10141e-12	LC1 vs normal	down-regulation
RTN2	-0.786241	5.86541e-10	7.05384e-09	LC1 vs normal	down-regulation
FAM13A-AS1	-0.786271	2.31183e-15	8.8355e-14	LC1 vs normal	down-regulation
DACT3-AS1	-0.786322	0.00374479	0.009833	LC1 vs normal	down-regulation
AC093110.3	-0.786422	0.00209178	0.0059104	LC1 vs normal	down-regulation
NIPAL1	-0.786496	0.000123171	0.000468566	LC1 vs normal	down-regulation
GMFG	-0.787094	2.63429e-16	1.19383e-14	LC1 vs normal	down-regulation
AL109806.1	-0.788083	6.96249e-05	0.000280702	LC1 vs normal	down-regulation
RP11-104O19.2	-0.788373	0.000164972	0.000608945	LC1 vs normal	down-regulation
TMEM71	-0.789172	8.41352e-13	1.85126e-11	LC1 vs normal	down-regulation
CKLF	-0.789668	6.15213e-12	1.10811e-10	LC1 vs normal	down-regulation
RASSF2	-0.790954	2.74723e-10	3.54325e-09	LC1 vs normal	down-regulation
SERPINA1	-0.791033	1.05677e-09	1.2035e-08	LC1 vs normal	down-regulation
OGFRL1	-0.791358	2.87065e-11	4.46273e-10	LC1 vs normal	down-regulation
ARHGAP9	-0.791662	2.149e-09	2.29277e-08	LC1 vs normal	down-regulation
DNAJB5	-0.792383	5.73395e-07	3.70373e-06	LC1 vs normal	down-regulation
TMEM163	-0.793936	7.2641e-05	0.000291434	LC1 vs normal	down-regulation
GMIP	-0.794288	9.23491e-14	2.55206e-12	LC1 vs normal	down-regulation
MXD3	-0.794814	1.3465e-11	2.26623e-10	LC1 vs normal	down-regulation
CHSY1	-0.795095	1.35001e-10	1.83585e-09	LC1 vs normal	down-regulation
AC011385.1	-0.795648	0.000653642	0.00207909	LC1 vs normal	down-regulation
RP11-840I19.3	-0.795856	3.52797e-06	1.90868e-05	LC1 vs normal	down-regulation
RP11-326C3.13	-0.796016	0.016416	0.0358969	LC1 vs normal	down-regulation
CHMP2A	-0.796256	8.91821e-14	2.47493e-12	LC1 vs normal	down-regulation
EIF1	-0.79628	3.69576e-21	5.33026e-19	LC1 vs normal	down-regulation
C16orf72	-0.796296	1.9701e-15	7.61786e-14	LC1 vs normal	down-regulation
ZNF746	-0.796467	5.90358e-13	1.33925e-11	LC1 vs normal	down-regulation
PREX1	-0.796848	5.95578e-14	1.73826e-12	LC1 vs normal	down-regulation
CCDC9	-0.796885	1.74337e-11	2.85633e-10	LC1 vs normal	down-regulation
ZFAND2A	-0.797486	6.48495e-14	1.86518e-12	LC1 vs normal	down-regulation
PELI2	-0.798987	2.71859e-14	8.63612e-13	LC1 vs normal	down-regulation
CCIN	-0.799806	3.16841e-05	0.000137835	LC1 vs normal	down-regulation
EPS15L1	-0.800108	3.88604e-19	3.53845e-17	LC1 vs normal	down-regulation
NCOA4	-0.801219	8.40733e-12	1.45858e-10	LC1 vs normal	down-regulation
PPP1R27	-0.802404	0.00469491	0.0120164	LC1 vs normal	down-regulation
RP11-390B4.3	-0.802724	0.0168184	0.036655	LC1 vs normal	down-regulation
IER2	-0.802896	5.87562e-07	3.78287e-06	LC1 vs normal	down-regulation
PLAU	-0.803219	0.00112726	0.00340419	LC1 vs normal	down-regulation
HCCAT3	-0.804131	0.000427581	0.00142256	LC1 vs normal	down-regulation
SLC12A6	-0.804217	2.25897e-11	3.6033e-10	LC1 vs normal	down-regulation
RP11-589C21.5	-0.805464	0.00128194	0.00381704	LC1 vs normal	down-regulation
NBPF9	-0.805719	1.61835e-11	2.66254e-10	LC1 vs normal	down-regulation
LAMB1	-0.805918	1.26184e-06	7.55993e-06	LC1 vs normal	down-regulation
PPP1R12B	-0.806395	8.56577e-10	9.92675e-09	LC1 vs normal	down-regulation
GRAMD1A	-0.806761	8.40344e-19	6.94743e-17	LC1 vs normal	down-regulation
CSPG5	-0.80812	0.00490873	0.0125005	LC1 vs normal	down-regulation
UPK3B	-0.808403	3.24222e-05	0.000140829	LC1 vs normal	down-regulation
SEMA4A	-0.808758	4.93431e-10	5.99982e-09	LC1 vs normal	down-regulation
SPEG	-0.809238	3.92984e-07	2.62863e-06	LC1 vs normal	down-regulation
XXbac-BPG299F13.17	-0.809657	1.07457e-14	3.62947e-13	LC1 vs normal	down-regulation
GPC2	-0.810448	9.03692e-11	1.27427e-09	LC1 vs normal	down-regulation
SLX1B	-0.810943	0.0082285	0.0197051	LC1 vs normal	down-regulation
RAB43	-0.812144	6.37855e-17	3.35196e-15	LC1 vs normal	down-regulation
FCGRT	-0.81231	6.88173e-13	1.54694e-11	LC1 vs normal	down-regulation
CBX4	-0.812601	2.78128e-12	5.38251e-11	LC1 vs normal	down-regulation
KIF13A	-0.812684	2.41152e-10	3.14932e-09	LC1 vs normal	down-regulation
SLC44A2	-0.81275	7.24295e-20	7.77791e-18	LC1 vs normal	down-regulation
COL6A1	-0.813111	8.09325e-05	0.000321436	LC1 vs normal	down-regulation
NOXRED1	-0.813313	8.83968e-06	4.36004e-05	LC1 vs normal	down-regulation
FLOT1	-0.81374	8.18667e-13	1.80738e-11	LC1 vs normal	down-regulation
LRRC18	-0.81416	0.00453857	0.0116599	LC1 vs normal	down-regulation
ALPK3	-0.814471	2.86226e-07	1.97194e-06	LC1 vs normal	down-regulation
BRI3	-0.814852	2.27907e-10	2.98622e-09	LC1 vs normal	down-regulation
RP11-196G11.2	-0.815455	3.58192e-05	0.00015443	LC1 vs normal	down-regulation
ZNF608	-0.815949	5.59367e-06	2.89106e-05	LC1 vs normal	down-regulation
FRAT1	-0.816486	3.27907e-10	4.15328e-09	LC1 vs normal	down-regulation
RP11-2B6.2	-0.81664	5.81886e-06	2.99258e-05	LC1 vs normal	down-regulation
KIAA0247	-0.816683	1.84747e-16	8.69147e-15	LC1 vs normal	down-regulation
CEBPD	-0.816976	9.34657e-08	7.16365e-07	LC1 vs normal	down-regulation
DOK4	-0.81707	3.46397e-08	2.90143e-07	LC1 vs normal	down-regulation
C10orf105	-0.817198	6.81073e-09	6.5806e-08	LC1 vs normal	down-regulation
AC012314.2	-0.817581	0.0131048	0.0295254	LC1 vs normal	down-regulation
CNNM2	-0.81773	7.51143e-16	3.10499e-14	LC1 vs normal	down-regulation
ZC3H12A	-0.817794	2.28438e-07	1.61089e-06	LC1 vs normal	down-regulation
NFE2	-0.817999	4.13716e-08	3.40467e-07	LC1 vs normal	down-regulation
AP3B2	-0.818094	0.0101438	0.0236275	LC1 vs normal	down-regulation
SEMA5A	-0.818121	0.000389551	0.00130637	LC1 vs normal	down-regulation
SULT1B1	-0.818529	6.91875e-09	6.67517e-08	LC1 vs normal	down-regulation
AC005264.2	-0.819138	0.000527536	0.00171898	LC1 vs normal	down-regulation
COL7A1	-0.819233	4.19388e-06	2.22759e-05	LC1 vs normal	down-regulation
CTD-2173L22.4	-0.821139	5.44317e-05	0.000224862	LC1 vs normal	down-regulation
N4BP1	-0.821192	4.74433e-18	3.26719e-16	LC1 vs normal	down-regulation
CTB-75G16.1	-0.821562	4.7594e-07	3.13261e-06	LC1 vs normal	down-regulation
CPQ	-0.822178	9.44766e-11	1.32677e-09	LC1 vs normal	down-regulation
ASF1B	-0.822337	3.19306e-09	3.2946e-08	LC1 vs normal	down-regulation
7SK	-0.822872	2.59205e-17	1.49319e-15	LC1 vs normal	down-regulation
RP11-474N24.2	-0.822945	0.00613075	0.0151877	LC1 vs normal	down-regulation
TLR1	-0.823391	2.68788e-08	2.30612e-07	LC1 vs normal	down-regulation
PADI4	-0.823439	1.47757e-05	6.91669e-05	LC1 vs normal	down-regulation
RP11-126K1.2	-0.824434	6.079e-06	3.11744e-05	LC1 vs normal	down-regulation
HCK	-0.824859	2.33875e-11	3.70877e-10	LC1 vs normal	down-regulation
UBE2D1	-0.825002	7.69434e-07	4.81116e-06	LC1 vs normal	down-regulation
TNFAIP2	-0.825367	2.40133e-11	3.79583e-10	LC1 vs normal	down-regulation
CLEC7A	-0.82596	5.50468e-08	4.41066e-07	LC1 vs normal	down-regulation
SLC16A3	-0.825995	6.88081e-10	8.15095e-09	LC1 vs normal	down-regulation
SDK2	-0.82625	0.000108517	0.000418296	LC1 vs normal	down-regulation
FKBP8	-0.826576	4.78944e-17	2.57159e-15	LC1 vs normal	down-regulation
IL4R	-0.826833	4.69029e-15	1.71304e-13	LC1 vs normal	down-regulation
RP11-288H12.4	-0.827321	1.82359e-10	2.42642e-09	LC1 vs normal	down-regulation
LXN	-0.827437	1.63445e-12	3.33971e-11	LC1 vs normal	down-regulation
SVIL	-0.827727	2.36182e-12	4.65741e-11	LC1 vs normal	down-regulation
C8orf88	-0.827929	0.000134271	0.000506404	LC1 vs normal	down-regulation
CNN3	-0.828046	0.00568129	0.014206	LC1 vs normal	down-regulation
RP1-28O10.1	-0.828291	0.00670274	0.0164501	LC1 vs normal	down-regulation
ADAM8	-0.828522	1.15055e-13	3.08462e-12	LC1 vs normal	down-regulation
GPR162	-0.828578	9.02186e-07	5.57072e-06	LC1 vs normal	down-regulation
RP4-781K5.2	-0.828695	7.08298e-12	1.25069e-10	LC1 vs normal	down-regulation
PYGM	-0.829794	1.23482e-15	4.92906e-14	LC1 vs normal	down-regulation
RP11-196G11.4	-0.829885	2.38225e-10	3.11728e-09	LC1 vs normal	down-regulation
CREG2	-0.830335	0.0080472	0.0193201	LC1 vs normal	down-regulation
RP11-7F17.5	-0.830505	0.000117281	0.000447841	LC1 vs normal	down-regulation
AP000295.9	-0.830871	0.00568564	0.0142134	LC1 vs normal	down-regulation
AFAP1-AS1	-0.83138	0.00100987	0.00308028	LC1 vs normal	down-regulation
ARRB2	-0.831433	7.19437e-15	2.50712e-13	LC1 vs normal	down-regulation
FKSG52	-0.831747	2.37631e-09	2.52031e-08	LC1 vs normal	down-regulation
LRWD1	-0.832346	7.86889e-11	1.11777e-09	LC1 vs normal	down-regulation
LOXL4	-0.832788	1.00844e-06	6.15375e-06	LC1 vs normal	down-regulation
NADK	-0.833525	3.15165e-12	6.01096e-11	LC1 vs normal	down-regulation
AC004471.10	-0.833922	0.0015627	0.00455889	LC1 vs normal	down-regulation
RP11-100G15.3	-0.833961	0.00480703	0.0122779	LC1 vs normal	down-regulation
C8orf17	-0.835394	0.0102973	0.0239201	LC1 vs normal	down-regulation
RP11-338I21.1	-0.836037	2.63267e-10	3.40661e-09	LC1 vs normal	down-regulation
PTPN20B	-0.836709	0.0181505	0.0391751	LC1 vs normal	down-regulation
ASPH	-0.836957	5.03219e-12	9.22366e-11	LC1 vs normal	down-regulation
CYTH4	-0.838061	6.85739e-16	2.87676e-14	LC1 vs normal	down-regulation
HLF	-0.838816	2.24429e-06	1.27611e-05	LC1 vs normal	down-regulation
ZNF628	-0.839521	1.89981e-12	3.811e-11	LC1 vs normal	down-regulation
RCVRN	-0.839856	0.000959713	0.00294456	LC1 vs normal	down-regulation
AC000068.10	-0.840673	0.0090083	0.0213193	LC1 vs normal	down-regulation
GPC4	-0.841195	0.00161685	0.004694	LC1 vs normal	down-regulation
AC017081.1	-0.841235	6.45795e-05	0.000262503	LC1 vs normal	down-regulation
RRM2P3	-0.842005	0.00014776	0.000552639	LC1 vs normal	down-regulation
APOBEC3A	-0.842047	2.65741e-05	0.000117599	LC1 vs normal	down-regulation
NECAB1	-0.842506	2.08757e-05	9.47148e-05	LC1 vs normal	down-regulation
RP11-134P9.3	-0.842542	0.000301768	0.00104406	LC1 vs normal	down-regulation
DNAH14	-0.842554	1.68287e-05	7.76727e-05	LC1 vs normal	down-regulation
SPNS2	-0.842794	1.04603e-07	7.92203e-07	LC1 vs normal	down-regulation
RP11-981P6.1	-0.843158	8.7165e-10	1.00896e-08	LC1 vs normal	down-regulation
RP11-544A12.8	-0.844355	4.19969e-06	2.22889e-05	LC1 vs normal	down-regulation
TRIM25	-0.844369	7.12464e-10	8.41457e-09	LC1 vs normal	down-regulation
RP5-1024G6.7	-0.844549	0.0115987	0.0265653	LC1 vs normal	down-regulation
TOPORS	-0.844599	6.82787e-16	2.87047e-14	LC1 vs normal	down-regulation
FNIP1	-0.844859	1.929e-16	8.96826e-15	LC1 vs normal	down-regulation
PSMD6-AS2	-0.844862	6.27366e-15	2.22952e-13	LC1 vs normal	down-regulation
RP11-46D6.1	-0.844896	5.57145e-16	2.35903e-14	LC1 vs normal	down-regulation
MATN1	-0.844928	3.59968e-05	0.000155094	LC1 vs normal	down-regulation
BACH1	-0.844978	6.82668e-12	1.21302e-10	LC1 vs normal	down-regulation
RAB3D	-0.845355	3.78053e-11	5.73729e-10	LC1 vs normal	down-regulation
GPR160	-0.845453	2.64244e-09	2.78316e-08	LC1 vs normal	down-regulation
SLC15A3	-0.845457	2.02272e-12	4.04115e-11	LC1 vs normal	down-regulation
FCGR1A	-0.847317	0.000219035	0.000784183	LC1 vs normal	down-regulation
AC007879.5	-0.847434	0.000735417	0.00231608	LC1 vs normal	down-regulation
RN7SL834P	-0.847694	6.0571e-06	3.10863e-05	LC1 vs normal	down-regulation
RPGR	-0.848166	1.72008e-13	4.44856e-12	LC1 vs normal	down-regulation
FLJ45079	-0.848173	0.0138086	0.0308927	LC1 vs normal	down-regulation
RP5-1042I8.7	-0.848846	8.51027e-17	4.33388e-15	LC1 vs normal	down-regulation
DDX3X	-0.849139	6.81263e-20	7.3962e-18	LC1 vs normal	down-regulation
C1QTNF4	-0.84966	0.00117416	0.00352961	LC1 vs normal	down-regulation
ASAP1	-0.84979	4.45197e-15	1.63203e-13	LC1 vs normal	down-regulation
PPP1R2P1	-0.850222	0.00118924	0.003569	LC1 vs normal	down-regulation
RRAGD	-0.850229	6.445e-13	1.45539e-11	LC1 vs normal	down-regulation
TRBV4-1	-0.852689	0.000887515	0.00274995	LC1 vs normal	down-regulation
AL133458.1	-0.852826	1.21883e-13	3.23694e-12	LC1 vs normal	down-regulation
RP11-12A20.7	-0.853174	0.00359681	0.00950508	LC1 vs normal	down-regulation
ATG16L2	-0.853607	1.37133e-12	2.83432e-11	LC1 vs normal	down-regulation
TMEM55A	-0.854005	2.83301e-12	5.47188e-11	LC1 vs normal	down-regulation
ADAMTS7P3	-0.854711	0.00081059	0.00252973	LC1 vs normal	down-regulation
C1orf95	-0.855603	0.0026777	0.00735455	LC1 vs normal	down-regulation
NDEL1	-0.85581	4.08952e-13	9.58539e-12	LC1 vs normal	down-regulation
CYP2D8P	-0.855873	2.84686e-09	2.98098e-08	LC1 vs normal	down-regulation
RP11-392O18.2	-0.855923	2.1766e-05	9.83253e-05	LC1 vs normal	down-regulation
ATP7B	-0.856117	1.87338e-07	1.34849e-06	LC1 vs normal	down-regulation
PLXNC1	-0.857424	3.66436e-10	4.6e-09	LC1 vs normal	down-regulation
DDX10P1	-0.857528	0.000105174	0.000406281	LC1 vs normal	down-regulation
CCDC125	-0.857634	3.11912e-11	4.81489e-10	LC1 vs normal	down-regulation
CTB-31O20.8	-0.859141	0.0116556	0.0266832	LC1 vs normal	down-regulation
NPL	-0.859236	1.14298e-09	1.29125e-08	LC1 vs normal	down-regulation
CITED4	-0.860498	1.2614e-08	1.15979e-07	LC1 vs normal	down-regulation
AC132186.1	-0.862141	0.00859451	0.0204601	LC1 vs normal	down-regulation
BCRP3	-0.862292	0.000916834	0.00282749	LC1 vs normal	down-regulation
IGSF6	-0.862404	9.27758e-10	1.06641e-08	LC1 vs normal	down-regulation
NDE1	-0.862859	9.47158e-18	6.13603e-16	LC1 vs normal	down-regulation
AC090587.2	-0.862898	8.56138e-10	9.92675e-09	LC1 vs normal	down-regulation
EPB42	-0.863259	2.35006e-12	4.64349e-11	LC1 vs normal	down-regulation
RP11-34P13.14	-0.863511	0.000109341	0.00042098	LC1 vs normal	down-regulation
CTD-2020K17.3	-0.863847	1.17457e-09	1.32021e-08	LC1 vs normal	down-regulation
CCR12P	-0.864841	0.0106197	0.0245794	LC1 vs normal	down-regulation
AP000769.1	-0.865592	0.0238372	0.0495958	LC1 vs normal	down-regulation
NOS1AP	-0.865807	0.0142377	0.0317197	LC1 vs normal	down-regulation
SYT2	-0.866063	0.000227858	0.000812681	LC1 vs normal	down-regulation
CFLAR-AS1	-0.866207	3.50437e-09	3.58215e-08	LC1 vs normal	down-regulation
RP11-703I16.1	-0.866445	5.22523e-05	0.000216447	LC1 vs normal	down-regulation
JUND	-0.867248	7.76049e-12	1.36181e-10	LC1 vs normal	down-regulation
ALOX5	-0.86859	9.40688e-11	1.32198e-09	LC1 vs normal	down-regulation
HLA-ABC	-0.868829	2.78141e-05	0.000122292	LC1 vs normal	down-regulation
INPP5J	-0.869087	0.012893	0.029108	LC1 vs normal	down-regulation
UBE2B	-0.869245	1.2034e-15	4.81335e-14	LC1 vs normal	down-regulation
GTF2IP1	-0.869433	6.64242e-10	7.90647e-09	LC1 vs normal	down-regulation
PTPRN2	-0.869476	2.23505e-05	0.000100552	LC1 vs normal	down-regulation
RP11-544M22.13	-0.869562	8.90464e-10	1.02893e-08	LC1 vs normal	down-regulation
CXCL16	-0.870361	4.68775e-09	4.66626e-08	LC1 vs normal	down-regulation
F12	-0.870558	9.86678e-08	7.52732e-07	LC1 vs normal	down-regulation
RCN3	-0.871389	7.75903e-10	9.07164e-09	LC1 vs normal	down-regulation
AC147651.3	-0.871898	0.00177174	0.00509056	LC1 vs normal	down-regulation
RTN3	-0.87307	8.74497e-14	2.44056e-12	LC1 vs normal	down-regulation
HIST1H2AC	-0.873297	2.82346e-09	2.95804e-08	LC1 vs normal	down-regulation
AP006222.2	-0.873688	7.31413e-06	3.67268e-05	LC1 vs normal	down-regulation
FAM126B	-0.873699	2.45502e-10	3.19767e-09	LC1 vs normal	down-regulation
ZEB1	-0.874197	1.01261e-25	5.2653e-23	LC1 vs normal	down-regulation
RP11-111E14.1	-0.875121	0.0011522	0.00346994	LC1 vs normal	down-regulation
CCDC17	-0.875319	2.0457e-12	4.08293e-11	LC1 vs normal	down-regulation
PARD3B	-0.875406	0.00362954	0.00958259	LC1 vs normal	down-regulation
TAS1R1	-0.875448	9.30765e-05	0.000363962	LC1 vs normal	down-regulation
ETV7	-0.876131	0.00761702	0.0184288	LC1 vs normal	down-regulation
RN7SL1	-0.876481	0.0124577	0.0282543	LC1 vs normal	down-regulation
HSD17B13	-0.876574	1.62617e-07	1.18654e-06	LC1 vs normal	down-regulation
LINC00936	-0.876771	4.0528e-10	5.0175e-09	LC1 vs normal	down-regulation
RELB	-0.877334	3.47604e-19	3.17977e-17	LC1 vs normal	down-regulation
AC008982.2	-0.877416	3.34429e-07	2.26923e-06	LC1 vs normal	down-regulation
RP11-446E9.2	-0.878278	2.12293e-07	1.50672e-06	LC1 vs normal	down-regulation
DEDD2	-0.87872	1.3887e-17	8.57481e-16	LC1 vs normal	down-regulation
RAPSN	-0.879439	0.000169695	0.000625328	LC1 vs normal	down-regulation
RP1-187B23.1	-0.8799	0.000491479	0.00161207	LC1 vs normal	down-regulation
RP11-415J8.3	-0.88016	2.21388e-06	1.26136e-05	LC1 vs normal	down-regulation
CAMKK1	-0.880939	1.59274e-10	2.13872e-09	LC1 vs normal	down-regulation
ZNF467	-0.880988	5.89968e-11	8.62217e-10	LC1 vs normal	down-regulation
NLGN3	-0.881026	4.68229e-17	2.52091e-15	LC1 vs normal	down-regulation
TLR4	-0.881342	1.17235e-08	1.086e-07	LC1 vs normal	down-regulation
APOA2	-0.881365	0.000824617	0.00256835	LC1 vs normal	down-regulation
RP11-288H12.3	-0.881405	1.64381e-09	1.80045e-08	LC1 vs normal	down-regulation
DPEP2	-0.88197	1.52007e-13	3.96241e-12	LC1 vs normal	down-regulation
AC015971.2	-0.882042	4.5968e-10	5.62752e-09	LC1 vs normal	down-regulation
COL5A1	-0.882969	0.00171198	0.0049361	LC1 vs normal	down-regulation
NUP210L	-0.884701	2.71377e-05	0.000119823	LC1 vs normal	down-regulation
CTA-29F11.1	-0.884904	4.60517e-08	3.74459e-07	LC1 vs normal	down-regulation
JMJD1C	-0.886384	2.90733e-13	7.08336e-12	LC1 vs normal	down-regulation
RP11-42I10.1	-0.886472	0.00646085	0.0159033	LC1 vs normal	down-regulation
CTD-2258A20.5	-0.886713	0.000638407	0.00203818	LC1 vs normal	down-regulation
ITGAX	-0.886864	6.26836e-11	9.12051e-10	LC1 vs normal	down-regulation
MCL1	-0.887123	2.2765e-12	4.50264e-11	LC1 vs normal	down-regulation
RP5-1115A15.1	-0.887314	0.000580226	0.00187362	LC1 vs normal	down-regulation
GPR3	-0.88798	2.13356e-07	1.51209e-06	LC1 vs normal	down-regulation
EMR2	-0.888078	2.90802e-08	2.47777e-07	LC1 vs normal	down-regulation
WWC3	-0.888384	2.38708e-17	1.38069e-15	LC1 vs normal	down-regulation
AC117395.1	-0.888399	0.0118303	0.02703	LC1 vs normal	down-regulation
VSIG8	-0.88851	0.000443502	0.00146811	LC1 vs normal	down-regulation
TRBV9	-0.888624	0.00384863	0.0100856	LC1 vs normal	down-regulation
JDP2	-0.889028	1.34856e-11	2.26776e-10	LC1 vs normal	down-regulation
GPSM3	-0.8891	6.66674e-20	7.2778e-18	LC1 vs normal	down-regulation
NOTCH1	-0.889459	1.24887e-12	2.62236e-11	LC1 vs normal	down-regulation
PTEN	-0.889575	2.61221e-17	1.50043e-15	LC1 vs normal	down-regulation
TET2	-0.889595	1.16107e-13	3.10021e-12	LC1 vs normal	down-regulation
SBNO2	-0.889713	2.76786e-13	6.77696e-12	LC1 vs normal	down-regulation
RP11-261C10.3	-0.889877	4.69906e-08	3.81623e-07	LC1 vs normal	down-regulation
SYDE1	-0.890128	0.0104898	0.0243186	LC1 vs normal	down-regulation
P2RY13	-0.890146	3.52698e-07	2.38092e-06	LC1 vs normal	down-regulation
MEGF6	-0.891459	4.64583e-14	1.39086e-12	LC1 vs normal	down-regulation
ZNF117	-0.891827	6.04663e-09	5.8942e-08	LC1 vs normal	down-regulation
USP32	-0.89216	4.85825e-13	1.12143e-11	LC1 vs normal	down-regulation
COL9A3	-0.892412	4.28233e-05	0.000180955	LC1 vs normal	down-regulation
AC135050.5	-0.893059	0.00846573	0.0201998	LC1 vs normal	down-regulation
TCP11L2	-0.894197	3.73253e-18	2.62459e-16	LC1 vs normal	down-regulation
MKNK2	-0.894387	1.86102e-16	8.73442e-15	LC1 vs normal	down-regulation
RP11-246A10.1	-0.894678	0.00563053	0.0140917	LC1 vs normal	down-regulation
RP11-557C18.3	-0.895467	0.00240345	0.00668024	LC1 vs normal	down-regulation
MEF2B	-0.895741	1.55846e-07	1.14304e-06	LC1 vs normal	down-regulation
ETF1P2	-0.896696	1.38124e-05	6.51513e-05	LC1 vs normal	down-regulation
SORL1	-0.896716	8.93648e-13	1.94896e-11	LC1 vs normal	down-regulation
FAM41C	-0.896907	4.93353e-05	0.000205875	LC1 vs normal	down-regulation
RP13-131K19.6	-0.897267	1.06952e-07	8.08132e-07	LC1 vs normal	down-regulation
RP11-12J10.3	-0.897518	2.73568e-13	6.71482e-12	LC1 vs normal	down-regulation
DYX1C1	-0.897686	0.00225224	0.00631054	LC1 vs normal	down-regulation
NPM1P37	-0.897935	5.75366e-05	0.000236502	LC1 vs normal	down-regulation
JMJD6	-0.898166	1.57222e-11	2.59311e-10	LC1 vs normal	down-regulation
WAS	-0.898885	1.10358e-16	5.45141e-15	LC1 vs normal	down-regulation
PCAT6	-0.899149	0.00065186	0.00207476	LC1 vs normal	down-regulation
HOTAIRM1	-0.899766	2.53861e-07	1.77186e-06	LC1 vs normal	down-regulation
ATG2A	-0.899848	4.83546e-12	8.92933e-11	LC1 vs normal	down-regulation
RPS10P16	-0.900161	0.000676076	0.00214355	LC1 vs normal	down-regulation
ID1	-0.901895	0.00207228	0.00586117	LC1 vs normal	down-regulation
RP11-347P5.1	-0.901935	5.59812e-08	4.48008e-07	LC1 vs normal	down-regulation
C7orf61	-0.902447	1.46359e-07	1.07786e-06	LC1 vs normal	down-regulation
TCN1	-0.90258	0.000657821	0.00209137	LC1 vs normal	down-regulation
TIGD3	-0.902785	4.17716e-08	3.43187e-07	LC1 vs normal	down-regulation
SH2B2	-0.903483	6.4358e-15	2.27486e-13	LC1 vs normal	down-regulation
DHRS9	-0.903636	6.97313e-06	3.52745e-05	LC1 vs normal	down-regulation
DPYD-AS2	-0.903709	0.000920313	0.00283512	LC1 vs normal	down-regulation
SNORA53	-0.904173	0.000217606	0.000780339	LC1 vs normal	down-regulation
RNF39	-0.904302	8.74689e-06	4.32075e-05	LC1 vs normal	down-regulation
DNAH17	-0.904461	1.57623e-09	1.73219e-08	LC1 vs normal	down-regulation
AC008277.1	-0.904529	0.0161859	0.0354801	LC1 vs normal	down-regulation
RALB	-0.904572	1.35621e-13	3.56348e-12	LC1 vs normal	down-regulation
RP5-1041C10.3	-0.905463	2.41601e-05	0.00010798	LC1 vs normal	down-regulation
NFKBID	-0.90573	4.08632e-11	6.14472e-10	LC1 vs normal	down-regulation
AC006942.4	-0.905848	1.4406e-08	1.30812e-07	LC1 vs normal	down-regulation
TESK2	-0.9059	1.29446e-22	2.60993e-20	LC1 vs normal	down-regulation
RP11-258F1.1	-0.906791	0.000228409	0.000814497	LC1 vs normal	down-regulation
MTHFS	-0.906842	2.10862e-12	4.20001e-11	LC1 vs normal	down-regulation
MEF2BNB-MEF2B	-0.907091	2.22709e-20	2.71637e-18	LC1 vs normal	down-regulation
CNN2	-0.907709	4.49766e-22	8.00623e-20	LC1 vs normal	down-regulation
AP006621.8	-0.908062	0.000220377	0.000788416	LC1 vs normal	down-regulation
RP1-12G14.6	-0.908216	0.000299059	0.0010365	LC1 vs normal	down-regulation
AP1M2	-0.908277	1.51091e-05	7.05437e-05	LC1 vs normal	down-regulation
DBN1	-0.908286	7.3008e-13	1.63186e-11	LC1 vs normal	down-regulation
RP11-960L18.1	-0.908427	3.62732e-07	2.44115e-06	LC1 vs normal	down-regulation
CTD-2540L5.6	-0.908998	0.0169923	0.0369924	LC1 vs normal	down-regulation
TFE3	-0.90936	7.36305e-17	3.80855e-15	LC1 vs normal	down-regulation
CHMP4BP1	-0.909744	0.000392525	0.00131456	LC1 vs normal	down-regulation
RP4-669L17.10	-0.909869	8.97928e-09	8.51351e-08	LC1 vs normal	down-regulation
RELL1	-0.910184	3.97579e-10	4.93762e-09	LC1 vs normal	down-regulation
TLR6	-0.910977	2.89277e-09	3.02424e-08	LC1 vs normal	down-regulation
MMP28	-0.911922	0.0012565	0.00375146	LC1 vs normal	down-regulation
UBTD1	-0.912278	3.15981e-12	6.02071e-11	LC1 vs normal	down-regulation
FTCD	-0.912483	0.024007	0.0499053	LC1 vs normal	down-regulation
ORAI2	-0.912993	1.30382e-15	5.19397e-14	LC1 vs normal	down-regulation
RP11-24C3.2	-0.913013	4.43595e-05	0.000186887	LC1 vs normal	down-regulation
ISG20	-0.913417	2.12972e-10	2.80354e-09	LC1 vs normal	down-regulation
HERC5	-0.913841	0.0026559	0.00729976	LC1 vs normal	down-regulation
TACC3	-0.913873	1.42734e-18	1.12812e-16	LC1 vs normal	down-regulation
ZCCHC2	-0.914267	4.43052e-08	3.62496e-07	LC1 vs normal	down-regulation
CR759784.2	-0.915324	0.000239427	0.000850106	LC1 vs normal	down-regulation
C1R	-0.915455	1.78922e-12	3.62598e-11	LC1 vs normal	down-regulation
PTPRN	-0.91575	0.00381859	0.0100108	LC1 vs normal	down-regulation
CD83	-0.916203	0.000119097	0.000454117	LC1 vs normal	down-regulation
KIF28P	-0.916255	0.00580987	0.0144802	LC1 vs normal	down-regulation
FAM63A	-0.916294	3.06918e-14	9.65669e-13	LC1 vs normal	down-regulation
HMGB1P8	-0.916742	0.00296687	0.00803707	LC1 vs normal	down-regulation
RP1L1	-0.917302	0.0178972	0.0386946	LC1 vs normal	down-regulation
RP11-452K12.4	-0.918222	2.12008e-05	9.61235e-05	LC1 vs normal	down-regulation
SERTAD3	-0.918331	6.9585e-12	1.23202e-10	LC1 vs normal	down-regulation
STK40	-0.919173	5.21259e-17	2.78366e-15	LC1 vs normal	down-regulation
RP11-318K15.2	-0.919432	3.71639e-05	0.000159704	LC1 vs normal	down-regulation
RP11-430C7.2	-0.919817	0.00213289	0.0060128	LC1 vs normal	down-regulation
C9orf131	-0.920336	1.79658e-09	1.95261e-08	LC1 vs normal	down-regulation
DHRSX-IT1	-0.920363	0.000652486	0.00207642	LC1 vs normal	down-regulation
NFAM1	-0.921597	4.5877e-12	8.51158e-11	LC1 vs normal	down-regulation
PACSIN2	-0.921905	1.82086e-17	1.09357e-15	LC1 vs normal	down-regulation
IFITM3	-0.922061	0.000217842	0.000780904	LC1 vs normal	down-regulation
LINC00963	-0.922579	2.83586e-18	2.07533e-16	LC1 vs normal	down-regulation
CTD-2013N17.1	-0.922625	0.00101657	0.00309832	LC1 vs normal	down-regulation
CTRL	-0.922961	1.58939e-14	5.21674e-13	LC1 vs normal	down-regulation
RP5-940J5.6	-0.924293	7.86116e-10	9.18561e-09	LC1 vs normal	down-regulation
RP1-85F18.5	-0.924588	0.000314173	0.00108055	LC1 vs normal	down-regulation
SDHDP6	-0.924853	3.29553e-07	2.24153e-06	LC1 vs normal	down-regulation
TP53I11	-0.9252	1.48732e-11	2.46845e-10	LC1 vs normal	down-regulation
KCNJ1	-0.925574	1.89158e-07	1.35862e-06	LC1 vs normal	down-regulation
GBP2	-0.926405	2.51441e-12	4.89962e-11	LC1 vs normal	down-regulation
RELT	-0.927851	3.44205e-11	5.26812e-10	LC1 vs normal	down-regulation
GSN	-0.927989	1.94767e-13	4.9721e-12	LC1 vs normal	down-regulation
SH2D4A	-0.928045	0.0153329	0.0338657	LC1 vs normal	down-regulation
KIT	-0.928166	9.69694e-07	5.94667e-06	LC1 vs normal	down-regulation
MYH11	-0.928718	1.14164e-11	1.93795e-10	LC1 vs normal	down-regulation
LPAR2	-0.928731	9.13599e-13	1.9859e-11	LC1 vs normal	down-regulation
MFSD6L	-0.928887	2.63226e-06	1.46675e-05	LC1 vs normal	down-regulation
RAPGEF2	-0.929355	1.89241e-18	1.45929e-16	LC1 vs normal	down-regulation
AZU1	-0.929609	0.00774717	0.0186838	LC1 vs normal	down-regulation
RP11-165F24.3	-0.930015	1.19713e-14	3.99562e-13	LC1 vs normal	down-regulation
CELF2-AS1	-0.930871	1.0478e-12	2.23579e-11	LC1 vs normal	down-regulation
NINJ2	-0.931318	5.60839e-19	4.8181e-17	LC1 vs normal	down-regulation
RP11-493K19.3	-0.93178	1.04608e-13	2.85097e-12	LC1 vs normal	down-regulation
PRRG4	-0.932046	2.36321e-08	2.05341e-07	LC1 vs normal	down-regulation
C3orf62	-0.932737	2.3685e-18	1.7727e-16	LC1 vs normal	down-regulation
SEZ6	-0.933005	8.10328e-05	0.00032177	LC1 vs normal	down-regulation
ELL	-0.933069	3.08303e-13	7.4757e-12	LC1 vs normal	down-regulation
SCN5A	-0.933885	0.00472423	0.0120852	LC1 vs normal	down-regulation
HLA-W	-0.934234	0.0166701	0.0363598	LC1 vs normal	down-regulation
ERV3-1	-0.934554	1.11593e-09	1.26577e-08	LC1 vs normal	down-regulation
CNTD2	-0.934679	4.93849e-05	0.00020602	LC1 vs normal	down-regulation
GNB2	-0.934843	6.81667e-19	5.75601e-17	LC1 vs normal	down-regulation
NRBF2	-0.936217	1.5625e-09	1.71901e-08	LC1 vs normal	down-regulation
B3GNTL1	-0.936798	5.41994e-15	1.9614e-13	LC1 vs normal	down-regulation
RP5-892K4.1	-0.936918	1.25789e-06	7.54545e-06	LC1 vs normal	down-regulation
LINC00189	-0.937213	0.00219107	0.00615259	LC1 vs normal	down-regulation
H3F3AP4	-0.937389	2.3897e-07	1.67857e-06	LC1 vs normal	down-regulation
MTND4P15	-0.937529	1.08466e-05	5.2439e-05	LC1 vs normal	down-regulation
ATHL1	-0.939368	1.20756e-13	3.21133e-12	LC1 vs normal	down-regulation
PIM3	-0.940966	1.54497e-08	1.39584e-07	LC1 vs normal	down-regulation
AC005387.2	-0.942042	0.00775844	0.0187018	LC1 vs normal	down-regulation
HRH2	-0.942336	1.1827e-09	1.32778e-08	LC1 vs normal	down-regulation
CICP3	-0.943577	2.94179e-05	0.000128942	LC1 vs normal	down-regulation
GRIP2	-0.943695	2.62749e-05	0.000116353	LC1 vs normal	down-regulation
SLC7A11	-0.943823	1.92371e-05	8.78857e-05	LC1 vs normal	down-regulation
RP11-34P13.9	-0.944341	0.000903881	0.00279452	LC1 vs normal	down-regulation
UBN1	-0.944682	8.80062e-17	4.45876e-15	LC1 vs normal	down-regulation
AC003104.1	-0.946422	7.53871e-11	1.0755e-09	LC1 vs normal	down-regulation
MBD6	-0.948829	1.64864e-16	7.86849e-15	LC1 vs normal	down-regulation
TPI1P2	-0.948906	0.000904362	0.00279513	LC1 vs normal	down-regulation
FLT4	-0.949391	9.96988e-07	6.09137e-06	LC1 vs normal	down-regulation
RP5-892F13.2	-0.950705	0.0193768	0.0414358	LC1 vs normal	down-regulation
SSH2	-0.950844	1.69246e-16	8.05814e-15	LC1 vs normal	down-regulation
LINC00167	-0.950958	1.1295e-05	5.43673e-05	LC1 vs normal	down-regulation
GATSL2	-0.951542	4.61768e-09	4.59882e-08	LC1 vs normal	down-regulation
CTD-2583P5.3	-0.9526	5.33104e-05	0.000220368	LC1 vs normal	down-regulation
CD248	-0.953099	0.000151162	0.000563335	LC1 vs normal	down-regulation
TG	-0.953257	2.28201e-08	1.98986e-07	LC1 vs normal	down-regulation
MPL	-0.953415	0.000206514	0.000745163	LC1 vs normal	down-regulation
MEGF9	-0.953438	3.60963e-12	6.80559e-11	LC1 vs normal	down-regulation
RP11-114M5.1	-0.953526	4.31924e-08	3.54271e-07	LC1 vs normal	down-regulation
RP11-138A9.1	-0.953902	5.82381e-05	0.000239236	LC1 vs normal	down-regulation
HSPA6	-0.954096	1.02008e-08	9.5843e-08	LC1 vs normal	down-regulation
IFITM10	-0.954957	5.90036e-08	4.69723e-07	LC1 vs normal	down-regulation
ZNF516	-0.955187	3.0713e-15	1.15458e-13	LC1 vs normal	down-regulation
DHRS12	-0.955236	2.35903e-14	7.5424e-13	LC1 vs normal	down-regulation
RP11-489E7.4	-0.955365	2.70465e-06	1.50327e-05	LC1 vs normal	down-regulation
RP11-575A19.2	-0.955499	0.000227229	0.000810583	LC1 vs normal	down-regulation
CYP2A6	-0.955645	0.00316431	0.00849736	LC1 vs normal	down-regulation
MRVI1-AS1	-0.955814	0.000115602	0.000442412	LC1 vs normal	down-regulation
LGALSL	-0.955938	6.20336e-07	3.96802e-06	LC1 vs normal	down-regulation
TRPC5	-0.956556	0.00331174	0.00883803	LC1 vs normal	down-regulation
KIAA1211L	-0.957306	1.44047e-07	1.06322e-06	LC1 vs normal	down-regulation
RP11-11N7.4	-0.957402	0.000315795	0.00108556	LC1 vs normal	down-regulation
WDFY3	-0.957412	5.05437e-09	4.99097e-08	LC1 vs normal	down-regulation
RP11-295K3.1	-0.957606	0.000143278	0.000537196	LC1 vs normal	down-regulation
AC116407.2	-0.957787	6.67001e-07	4.22955e-06	LC1 vs normal	down-regulation
PLEKHH2	-0.958154	0.000217106	0.000778689	LC1 vs normal	down-regulation
MX2	-0.958248	2.06672e-08	1.81576e-07	LC1 vs normal	down-regulation
GRK7	-0.958382	0.00248074	0.00686608	LC1 vs normal	down-regulation
PBX2	-0.958581	3.24166e-24	1.0331e-21	LC1 vs normal	down-regulation
TCEB1P19	-0.958863	7.44366e-13	1.66004e-11	LC1 vs normal	down-regulation
MOK	-0.959577	6.86041e-11	9.86571e-10	LC1 vs normal	down-regulation
CLDN4	-0.959637	0.00248607	0.00687793	LC1 vs normal	down-regulation
MEFV	-0.960573	1.86344e-12	3.74946e-11	LC1 vs normal	down-regulation
CTD-3093M3.1	-0.960687	1.58659e-05	7.3625e-05	LC1 vs normal	down-regulation
CTD-3032J10.3	-0.961052	0.000172869	0.000635954	LC1 vs normal	down-regulation
FN1	-0.961238	0.00745607	0.0180944	LC1 vs normal	down-regulation
RAI2	-0.961661	0.00527677	0.0133142	LC1 vs normal	down-regulation
AC073052.1	-0.961908	7.19254e-06	3.62175e-05	LC1 vs normal	down-regulation
ITPK1	-0.962137	1.35258e-18	1.07715e-16	LC1 vs normal	down-regulation
CTB-114C7.3	-0.962405	0.00875639	0.0207954	LC1 vs normal	down-regulation
RP11-695J4.2	-0.962459	0.000224181	0.000800576	LC1 vs normal	down-regulation
RP1-55C23.7	-0.963204	4.41521e-07	2.93047e-06	LC1 vs normal	down-regulation
CTD-2373H9.5	-0.963573	0.000275864	0.000964914	LC1 vs normal	down-regulation
ITM2BP1	-0.963693	0.00208837	0.00590247	LC1 vs normal	down-regulation
RP11-304F15.7	-0.964933	0.000953378	0.00292876	LC1 vs normal	down-regulation
RP11-58H15.1	-0.964988	6.20772e-08	4.91616e-07	LC1 vs normal	down-regulation
FAM209A	-0.965267	9.33214e-17	4.68005e-15	LC1 vs normal	down-regulation
PXDNL	-0.966248	0.00485776	0.0123931	LC1 vs normal	down-regulation
RP11-425L10.1	-0.966252	0.0184213	0.0396586	LC1 vs normal	down-regulation
APBB2	-0.966462	2.47311e-05	0.00011014	LC1 vs normal	down-regulation
FAM209B	-0.967095	1.28294e-10	1.7542e-09	LC1 vs normal	down-regulation
TMCC3	-0.967846	5.56524e-12	1.00792e-10	LC1 vs normal	down-regulation
RN7SKP26	-0.968007	0.0148264	0.0328682	LC1 vs normal	down-regulation
PROC	-0.968951	5.87778e-07	3.78303e-06	LC1 vs normal	down-regulation
FDX1P1	-0.968999	0.000544764	0.00176981	LC1 vs normal	down-regulation
MIR371B	-0.969412	0.00111321	0.00336586	LC1 vs normal	down-regulation
CCDC64B	-0.970328	0.000444715	0.00147163	LC1 vs normal	down-regulation
RP11-678G14.3	-0.970592	0.0136258	0.0305355	LC1 vs normal	down-regulation
FAM27E3	-0.970964	0.000318697	0.00109401	LC1 vs normal	down-regulation
DHRS13	-0.971776	7.42666e-11	1.06336e-09	LC1 vs normal	down-regulation
TLR2	-0.971805	1.6794e-12	3.42448e-11	LC1 vs normal	down-regulation
VASP	-0.971951	2.00106e-17	1.1838e-15	LC1 vs normal	down-regulation
RERE	-0.972015	5.20907e-21	7.35186e-19	LC1 vs normal	down-regulation
MSL1	-0.972119	2.3617e-19	2.26528e-17	LC1 vs normal	down-regulation
RP11-779O18.2	-0.974075	0.000233524	0.000831086	LC1 vs normal	down-regulation
PXN-AS1	-0.97517	1.62687e-19	1.6235e-17	LC1 vs normal	down-regulation
CYP2F1	-0.975177	7.08146e-06	3.57493e-05	LC1 vs normal	down-regulation
H3F3A	-0.976005	2.57266e-11	4.05368e-10	LC1 vs normal	down-regulation
ATP6V0B	-0.976294	1.28602e-17	8.09251e-16	LC1 vs normal	down-regulation
RP11-465L10.10	-0.976295	0.000513921	0.00167927	LC1 vs normal	down-regulation
LYN	-0.977051	9.65643e-16	3.91789e-14	LC1 vs normal	down-regulation
RP11-456P18.2	-0.977811	1.34476e-17	8.38651e-16	LC1 vs normal	down-regulation
IGSF9	-0.977961	0.000385006	0.00129288	LC1 vs normal	down-regulation
NT5DC4	-0.978975	0.000641883	0.00204828	LC1 vs normal	down-regulation
ANGPTL2	-0.979657	0.0117311	0.0268312	LC1 vs normal	down-regulation
DKK3	-0.979802	0.000201635	0.000729555	LC1 vs normal	down-regulation
CTD-3065J16.9	-0.980199	4.39185e-09	4.39831e-08	LC1 vs normal	down-regulation
PRR7	-0.980393	3.01674e-11	4.6678e-10	LC1 vs normal	down-regulation
RP5-1071N3.1	-0.981151	1.39767e-12	2.88575e-11	LC1 vs normal	down-regulation
LINC00514	-0.981257	0.00100562	0.00306872	LC1 vs normal	down-regulation
NUAK2	-0.981451	1.65572e-10	2.21649e-09	LC1 vs normal	down-regulation
STX11	-0.981546	8.80299e-11	1.24419e-09	LC1 vs normal	down-regulation
RP11-365H22.2	-0.981619	0.00245473	0.00680361	LC1 vs normal	down-regulation
RP11-8H2.1	-0.981991	1.59861e-05	7.41478e-05	LC1 vs normal	down-regulation
NCF2	-0.982198	5.52189e-14	1.6212e-12	LC1 vs normal	down-regulation
MCAM	-0.98248	1.28017e-07	9.53087e-07	LC1 vs normal	down-regulation
CR1	-0.983464	3.94503e-08	3.26014e-07	LC1 vs normal	down-regulation
SH3D19	-0.983498	9.88398e-07	6.04657e-06	LC1 vs normal	down-regulation
LIF	-0.983615	0.00796034	0.0191302	LC1 vs normal	down-regulation
FAM27A	-0.983943	0.00513965	0.0130048	LC1 vs normal	down-regulation
CTB-193M12.3	-0.983957	0.00022493	0.00080296	LC1 vs normal	down-regulation
ICAM3	-0.983999	1.02756e-15	4.16055e-14	LC1 vs normal	down-regulation
MAPK3	-0.984091	9.85473e-23	2.13978e-20	LC1 vs normal	down-regulation
OSER1	-0.984138	3.39052e-20	3.91774e-18	LC1 vs normal	down-regulation
LITAF	-0.984607	1.9462e-15	7.54018e-14	LC1 vs normal	down-regulation
RP11-318C24.2	-0.985986	3.42778e-05	0.000148334	LC1 vs normal	down-regulation
AC009061.1	-0.986263	1.57312e-05	7.3051e-05	LC1 vs normal	down-regulation
RPL39P	-0.986371	0.0088214	0.0209372	LC1 vs normal	down-regulation
LINC00222	-0.986547	0.00180061	0.0051645	LC1 vs normal	down-regulation
RTDR1	-0.987352	8.6175e-05	0.000339122	LC1 vs normal	down-regulation
DIRAS1	-0.987582	1.91672e-06	1.10868e-05	LC1 vs normal	down-regulation
KIAA1683	-0.988519	2.92139e-14	9.23579e-13	LC1 vs normal	down-regulation
GABARAPL1	-0.988557	9.41429e-15	3.22946e-13	LC1 vs normal	down-regulation
INSC	-0.988628	0.00744362	0.0180731	LC1 vs normal	down-regulation
RP11-212I21.4	-0.988696	1.33219e-08	1.21751e-07	LC1 vs normal	down-regulation
RP11-231D20.2	-0.989603	0.00104287	0.00317191	LC1 vs normal	down-regulation
RP11-182I10.3	-0.991724	2.38028e-06	1.34339e-05	LC1 vs normal	down-regulation
SIRPA	-0.991962	2.38718e-11	3.77648e-10	LC1 vs normal	down-regulation
RAB3C	-0.992688	0.00995582	0.0232306	LC1 vs normal	down-regulation
SLC11A1	-0.993256	1.01391e-10	1.41182e-09	LC1 vs normal	down-regulation
HIST1H2BE	-0.993511	0.00813951	0.0195133	LC1 vs normal	down-regulation
GFAP	-0.994439	0.0154952	0.0341575	LC1 vs normal	down-regulation
AC009506.1	-0.9948	1.27145e-07	9.47668e-07	LC1 vs normal	down-regulation
LPCAT2	-0.995123	2.66729e-11	4.18943e-10	LC1 vs normal	down-regulation
ALOX5AP	-0.995236	4.40402e-12	8.19389e-11	LC1 vs normal	down-regulation
FOXO3	-0.996305	8.1429e-21	1.08713e-18	LC1 vs normal	down-regulation
SLC5A9	-0.996414	4.89134e-09	4.84937e-08	LC1 vs normal	down-regulation
RP11-326C3.2	-0.997507	1.56503e-09	1.72084e-08	LC1 vs normal	down-regulation
RP11-452K12.3	-0.998585	0.00107741	0.00326763	LC1 vs normal	down-regulation
DDC8	-0.998658	4.49579e-08	3.66773e-07	LC1 vs normal	down-regulation
RP11-631M6.3	-0.999738	4.05218e-06	2.15698e-05	LC1 vs normal	down-regulation
AC008753.4	-1.00036	1.49691e-06	8.85552e-06	LC1 vs normal	down-regulation
SLC43A2	-1.00145	8.92961e-17	4.51254e-15	LC1 vs normal	down-regulation
ERF	-1.00201	2.61485e-20	3.13133e-18	LC1 vs normal	down-regulation
RP11-400F19.18	-1.00285	2.96465e-12	5.68724e-11	LC1 vs normal	down-regulation
C1QTNF7	-1.00371	0.00954817	0.0224217	LC1 vs normal	down-regulation
SECTM1	-1.00405	5.99193e-11	8.75053e-10	LC1 vs normal	down-regulation
ABCA1	-1.00414	1.3967e-08	1.27177e-07	LC1 vs normal	down-regulation
RP11-555K12.1	-1.00704	0.000126723	0.000480783	LC1 vs normal	down-regulation
RP11-401P9.4	-1.00775	1.42694e-09	1.58043e-08	LC1 vs normal	down-regulation
CSF1	-1.00808	4.40298e-10	5.41372e-09	LC1 vs normal	down-regulation
CA14	-1.00826	2.23275e-14	7.16184e-13	LC1 vs normal	down-regulation
S100A11	-1.00881	1.22123e-13	3.23896e-12	LC1 vs normal	down-regulation
C10orf54	-1.00882	9.8972e-18	6.38251e-16	LC1 vs normal	down-regulation
RAF1	-1.00897	3.99601e-23	9.52754e-21	LC1 vs normal	down-regulation
RP11-469M7.1	-1.00927	4.60813e-11	6.86667e-10	LC1 vs normal	down-regulation
CTC-490E21.10	-1.01124	0.00082372	0.00256596	LC1 vs normal	down-regulation
FBRS	-1.01128	8.31074e-20	8.82859e-18	LC1 vs normal	down-regulation
SMCHD1	-1.01139	1.19208e-16	5.81503e-15	LC1 vs normal	down-regulation
CTBS	-1.01168	6.1868e-17	3.25987e-15	LC1 vs normal	down-regulation
FSCN3	-1.01213	1.05953e-10	1.46708e-09	LC1 vs normal	down-regulation
AC233300.1	-1.01215	1.15645e-13	3.09206e-12	LC1 vs normal	down-regulation
[truncated: 1,016 more rows]

## Sheet: LC2 vs normal
Gene name	log2FoldChange	pvalue	padj	Comparison	differential expression status
SIGLEC8	2.14055	7.30081e-09	5.75416e-08	LC2 vs normal	up-regulation
UGT2B11	1.94028	1.35449e-08	1.01453e-07	LC2 vs normal	up-regulation
CLC	1.9084	5.90885e-13	1.03596e-11	LC2 vs normal	up-regulation
PRSS33	1.84843	2.65981e-08	1.89388e-07	LC2 vs normal	up-regulation
OLAH	1.84364	4.77891e-11	5.69865e-10	LC2 vs normal	up-regulation
ALOX15	1.84033	1.95017e-09	1.71947e-08	LC2 vs normal	up-regulation
SLCO2B1	1.81071	1.68982e-13	3.27345e-12	LC2 vs normal	up-regulation
CACNG8	1.77262	7.9022e-11	9.03585e-10	LC2 vs normal	up-regulation
TUBBP5	1.75918	1.74519e-08	1.28191e-07	LC2 vs normal	up-regulation
VSIG10	1.68942	1.26698e-16	4.01835e-15	LC2 vs normal	up-regulation
CD177	1.6197	1.61644e-07	9.83959e-07	LC2 vs normal	up-regulation
CACNG6	1.61655	3.1584e-06	1.45776e-05	LC2 vs normal	up-regulation
RP11-467H10.2	1.61469	2.98265e-17	1.03757e-15	LC2 vs normal	up-regulation
RP11-704M14.1	1.58852	2.13607e-05	8.27742e-05	LC2 vs normal	up-regulation
C11orf42	1.57676	1.40284e-16	4.42084e-15	LC2 vs normal	up-regulation
TMEM92	1.57132	1.08571e-14	2.55997e-13	LC2 vs normal	up-regulation
RP11-1002K11.1	1.56225	9.07788e-17	2.94532e-15	LC2 vs normal	up-regulation
C1QC	1.54841	5.86543e-15	1.44688e-13	LC2 vs normal	up-regulation
FAM20A	1.52739	4.68045e-35	1.81335e-32	LC2 vs normal	up-regulation
TNFSF14	1.52668	7.63011e-44	1.15972e-40	LC2 vs normal	up-regulation
OLIG2	1.50537	6.13709e-12	8.75543e-11	LC2 vs normal	up-regulation
KCNH7	1.50301	5.61808e-18	2.16389e-16	LC2 vs normal	up-regulation
GPR15	1.49612	6.62613e-16	1.88654e-14	LC2 vs normal	up-regulation
CTB-111H14.1	1.48685	3.55829e-10	3.62975e-09	LC2 vs normal	up-regulation
KCNJ2	1.47425	6.39505e-27	8.65478e-25	LC2 vs normal	up-regulation
AC104809.2	1.4451	2.03801e-11	2.61148e-10	LC2 vs normal	up-regulation
C1QB	1.43265	1.02741e-15	2.84322e-14	LC2 vs normal	up-regulation
RP11-326I11.5	1.41398	4.76393e-24	4.14672e-22	LC2 vs normal	up-regulation
TMEM252	1.41325	7.74165e-20	3.6771e-18	LC2 vs normal	up-regulation
RP11-571M6.18	1.41141	1.80606e-18	7.268e-17	LC2 vs normal	up-regulation
HAUS1P1	1.3965	3.3156e-18	1.30244e-16	LC2 vs normal	up-regulation
RP11-1109F11.3	1.38428	1.17572e-32	3.46732e-30	LC2 vs normal	up-regulation
RP1-240K6.3	1.38197	1.03695e-10	1.16316e-09	LC2 vs normal	up-regulation
HP	1.37857	6.77974e-11	7.84765e-10	LC2 vs normal	up-regulation
IL1RL1	1.37424	2.41184e-07	1.41537e-06	LC2 vs normal	up-regulation
CTD-3064M3.3	1.36946	9.74258e-10	9.12772e-09	LC2 vs normal	up-regulation
RP11-1275H24.2	1.36324	1.25683e-15	3.42533e-14	LC2 vs normal	up-regulation
RP11-346C20.3	1.34512	1.35306e-09	1.23659e-08	LC2 vs normal	up-regulation
HIST1H2BE	1.33848	6.96545e-14	1.4626e-12	LC2 vs normal	up-regulation
ADORA3	1.338	7.25522e-21	4.08421e-19	LC2 vs normal	up-regulation
MMP9	1.33183	1.11223e-12	1.81176e-11	LC2 vs normal	up-regulation
RP11-218C14.8	1.31886	4.50881e-10	4.52002e-09	LC2 vs normal	up-regulation
RP11-332H18.3	1.31711	5.28782e-12	7.62643e-11	LC2 vs normal	up-regulation
LILRB5	1.31611	2.18039e-40	1.95829e-37	LC2 vs normal	up-regulation
PRTN3	1.31362	8.66791e-05	0.000289062	LC2 vs normal	up-regulation
RP4-724E16.2	1.31041	1.71056e-30	3.6343e-28	LC2 vs normal	up-regulation
MRC1L1	1.29466	2.1236e-07	1.25969e-06	LC2 vs normal	up-regulation
GPR20	1.28111	2.92659e-06	1.36223e-05	LC2 vs normal	up-regulation
RP11-1220K2.2	1.25898	2.49527e-15	6.49592e-14	LC2 vs normal	up-regulation
RP11-13N13.6	1.25809	1.45139e-20	7.7508e-19	LC2 vs normal	up-regulation
HRH4	1.25534	1.34188e-11	1.78427e-10	LC2 vs normal	up-regulation
LINC00671	1.25425	1.6151e-13	3.14412e-12	LC2 vs normal	up-regulation
RP11-768B22.2	1.25153	1.87795e-20	9.89502e-19	LC2 vs normal	up-regulation
RP11-373D23.3	1.24244	3.71677e-20	1.84986e-18	LC2 vs normal	up-regulation
CTA-833B7.2	1.22213	7.17952e-13	1.2261e-11	LC2 vs normal	up-regulation
PNPLA1	1.21875	9.10029e-22	5.85709e-20	LC2 vs normal	up-regulation
RP11-475N22.4	1.21523	1.26229e-07	7.84574e-07	LC2 vs normal	up-regulation
KCTD9P1	1.20795	2.51916e-20	1.2862e-18	LC2 vs normal	up-regulation
CISH	1.19148	2.06006e-32	5.73307e-30	LC2 vs normal	up-regulation
HRASLS5	1.18806	1.93518e-07	1.15555e-06	LC2 vs normal	up-regulation
RP11-546J1.1	1.1877	0.000109512	0.000357603	LC2 vs normal	up-regulation
KCNE3	1.18447	1.772e-44	3.183e-41	LC2 vs normal	up-regulation
CTD-2102P23.1	1.179	1.06528e-09	9.90531e-09	LC2 vs normal	up-regulation
CDK5R1	1.17201	2.2007e-41	2.28861e-38	LC2 vs normal	up-regulation
RP11-10A14.3	1.16774	1.30146e-13	2.57672e-12	LC2 vs normal	up-regulation
MS4A2	1.16225	1.94169e-05	7.58368e-05	LC2 vs normal	up-regulation
CTD-2008A1.2	1.15947	2.16942e-10	2.29842e-09	LC2 vs normal	up-regulation
RP5-1173I20.1	1.15932	1.79224e-05	7.05015e-05	LC2 vs normal	up-regulation
MMP8	1.15861	8.71726e-05	0.000290561	LC2 vs normal	up-regulation
RP11-685G9.2	1.15459	6.49301e-08	4.27652e-07	LC2 vs normal	up-regulation
RP11-293M10.5	1.15116	4.24655e-08	2.90036e-07	LC2 vs normal	up-regulation
CCDC64B	1.14809	2.45243e-10	2.57615e-09	LC2 vs normal	up-regulation
HDC	1.14097	2.73984e-07	1.59131e-06	LC2 vs normal	up-regulation
CYP1B1	1.14009	4.32155e-23	3.28421e-21	LC2 vs normal	up-regulation
HIST1H4D	1.13437	2.15941e-09	1.88712e-08	LC2 vs normal	up-regulation
SCARNA15	1.13322	8.62692e-13	1.44687e-11	LC2 vs normal	up-regulation
RP11-55K13.1	1.13055	1.20851e-05	4.92453e-05	LC2 vs normal	up-regulation
HPD	1.12882	0.000119464	0.000387156	LC2 vs normal	up-regulation
MS4A4A	1.12828	4.34588e-22	2.94076e-20	LC2 vs normal	up-regulation
RP11-473M20.5	1.12136	2.12687e-17	7.59943e-16	LC2 vs normal	up-regulation
IGHG2	1.11971	5.75062e-08	3.82452e-07	LC2 vs normal	up-regulation
GPR34	1.11836	9.50757e-13	1.57337e-11	LC2 vs normal	up-regulation
C1QA	1.11752	1.61494e-15	4.33555e-14	LC2 vs normal	up-regulation
TFF3	1.11588	2.04561e-05	7.95968e-05	LC2 vs normal	up-regulation
CTSG	1.11348	0.000468924	0.00132402	LC2 vs normal	up-regulation
RNASE1	1.11276	1.41017e-07	8.66946e-07	LC2 vs normal	up-regulation
RAB42	1.11202	5.7061e-16	1.64115e-14	LC2 vs normal	up-regulation
UNC5A	1.10743	1.86913e-18	7.50651e-17	LC2 vs normal	up-regulation
NRN1	1.10606	0.000372059	0.00107275	LC2 vs normal	up-regulation
RN7SKP70	1.10382	2.7829e-06	1.30178e-05	LC2 vs normal	up-regulation
CTD-2319I12.2	1.10166	1.22346e-07	7.62598e-07	LC2 vs normal	up-regulation
TDRD9	1.10141	1.39175e-17	5.03657e-16	LC2 vs normal	up-regulation
ADAMTS7P2	1.09968	3.02759e-07	1.74454e-06	LC2 vs normal	up-regulation
CKLF-CMTM1	1.09577	9.76908e-26	1.11576e-23	LC2 vs normal	up-regulation
FASLG	1.0942	8.90123e-23	6.44247e-21	LC2 vs normal	up-regulation
RPL7AP64	1.08928	3.90182e-26	4.70098e-24	LC2 vs normal	up-regulation
C19orf59	1.08828	6.04333e-11	7.07064e-10	LC2 vs normal	up-regulation
PTGDR2	1.0839	1.65865e-15	4.44685e-14	LC2 vs normal	up-regulation
RP11-57H12.5	1.08373	0.00010135	0.000333763	LC2 vs normal	up-regulation
SERPINB2	1.07825	2.20171e-12	3.38287e-11	LC2 vs normal	up-regulation
RP4-576H24.4	1.07526	5.63591e-12	8.07541e-11	LC2 vs normal	up-regulation
RP11-848G14.5	1.07119	0.000392497	0.00112625	LC2 vs normal	up-regulation
ELANE	1.06829	0.000103855	0.000340932	LC2 vs normal	up-regulation
HTRA1	1.06789	1.64791e-08	1.21481e-07	LC2 vs normal	up-regulation
GTF2IRD2P1	1.06513	2.53966e-07	1.48384e-06	LC2 vs normal	up-regulation
PDK4	1.06429	1.492e-22	1.04913e-20	LC2 vs normal	up-regulation
CEBPE	1.06409	1.72371e-13	3.32931e-12	LC2 vs normal	up-regulation
OLFML2B	1.0639	7.87138e-19	3.26745e-17	LC2 vs normal	up-regulation
PPP1R3D	1.06273	9.51013e-43	1.17444e-39	LC2 vs normal	up-regulation
AC098823.3	1.05827	1.30868e-07	8.11623e-07	LC2 vs normal	up-regulation
XXbac-BPG299F13.14	1.05758	2.15072e-13	4.06661e-12	LC2 vs normal	up-regulation
SCRT2	1.05523	3.9157e-11	4.74956e-10	LC2 vs normal	up-regulation
RP11-517A5.7	1.05413	3.7111e-07	2.09927e-06	LC2 vs normal	up-regulation
SLC29A1	1.0465	2.25365e-15	5.96116e-14	LC2 vs normal	up-regulation
MGAM	1.03909	6.03575e-15	1.4815e-13	LC2 vs normal	up-regulation
CCR2	1.03764	3.55221e-26	4.35951e-24	LC2 vs normal	up-regulation
NRG1	1.02853	5.69224e-10	5.57902e-09	LC2 vs normal	up-regulation
RP11-13N13.5	1.02774	4.16285e-07	2.32626e-06	LC2 vs normal	up-regulation
KREMEN1	1.02594	1.41485e-08	1.05654e-07	LC2 vs normal	up-regulation
ID3	1.02227	2.34567e-17	8.29127e-16	LC2 vs normal	up-regulation
FAM43A	1.01998	1.95778e-33	6.44731e-31	LC2 vs normal	up-regulation
SOWAHD	1.01953	1.11813e-32	3.34743e-30	LC2 vs normal	up-regulation
PPP1R3B	1.01522	1.29172e-18	5.25165e-17	LC2 vs normal	up-regulation
OR52B3P	1.01379	6.00364e-08	3.97407e-07	LC2 vs normal	up-regulation
ZNF217	1.00941	1.18201e-44	2.33553e-41	LC2 vs normal	up-regulation
HNRNPA1P21	1.00651	2.744e-10	2.85062e-09	LC2 vs normal	up-regulation
C5orf54	1.00603	1.5119e-13	2.96072e-12	LC2 vs normal	up-regulation
SLC16A14	0.998494	4.71269e-09	3.88639e-08	LC2 vs normal	up-regulation
KBTBD6	0.997965	7.13228e-44	1.15972e-40	LC2 vs normal	up-regulation
RP11-793H13.8	0.99512	7.76708e-24	6.50296e-22	LC2 vs normal	up-regulation
IL5RA	0.989759	3.31997e-07	1.89978e-06	LC2 vs normal	up-regulation
RP11-531H8.2	0.989364	3.89163e-05	0.000141715	LC2 vs normal	up-regulation
RP11-7F17.5	0.987579	7.14654e-13	1.22258e-11	LC2 vs normal	up-regulation
RP11-34P13.9	0.986929	1.02632e-08	7.89072e-08	LC2 vs normal	up-regulation
DACH1	0.983077	1.42916e-15	3.87362e-14	LC2 vs normal	up-regulation
PPARG	0.982668	1.66208e-07	1.00956e-06	LC2 vs normal	up-regulation
KBTBD7	0.978004	2.48105e-25	2.63565e-23	LC2 vs normal	up-regulation
TPRG1-AS1	0.975023	6.21249e-06	2.70201e-05	LC2 vs normal	up-regulation
SLC22A14	0.973886	8.60242e-06	3.6178e-05	LC2 vs normal	up-regulation
FADD	0.973335	2.96248e-54	1.95119e-50	LC2 vs normal	up-regulation
MIR503HG	0.97157	5.17418e-05	0.000182403	LC2 vs normal	up-regulation
RP11-109D20.1	0.970174	7.57247e-07	3.99531e-06	LC2 vs normal	up-regulation
HIST1H3D	0.968316	2.1938e-17	7.79628e-16	LC2 vs normal	up-regulation
RPL7AP2	0.967873	8.04065e-07	4.22204e-06	LC2 vs normal	up-regulation
CDKN2B	0.96785	8.35004e-27	1.12237e-24	LC2 vs normal	up-regulation
MPZL3	0.966006	1.89013e-21	1.16709e-19	LC2 vs normal	up-regulation
TAS2R40	0.965759	1.61918e-06	7.97244e-06	LC2 vs normal	up-regulation
ATP2C2	0.965425	2.52407e-05	9.61503e-05	LC2 vs normal	up-regulation
CYP4F2	0.963226	1.90539e-05	7.4596e-05	LC2 vs normal	up-regulation
EPAS1	0.962498	1.1992e-13	2.39101e-12	LC2 vs normal	up-regulation
BMX	0.961958	1.37663e-09	1.25639e-08	LC2 vs normal	up-regulation
LA16c-380H5.5	0.959406	6.91434e-13	1.18697e-11	LC2 vs normal	up-regulation
RP11-396C23.4	0.957669	0.000962547	0.00252141	LC2 vs normal	up-regulation
AC022431.2	0.956077	2.07862e-05	8.07063e-05	LC2 vs normal	up-regulation
RTP4	0.954626	1.00574e-12	1.65329e-11	LC2 vs normal	up-regulation
ZBTB6	0.953581	2.18838e-32	6.00558e-30	LC2 vs normal	up-regulation
RP11-211G3.2	0.951375	1.93758e-11	2.50347e-10	LC2 vs normal	up-regulation
RP11-701P16.5	0.950654	7.91719e-08	5.13409e-07	LC2 vs normal	up-regulation
LFNG	0.946433	5.89466e-60	5.82363e-56	LC2 vs normal	up-regulation
SPATC1	0.942405	1.97802e-07	1.17793e-06	LC2 vs normal	up-regulation
ZNF547	0.942089	7.80268e-13	1.31997e-11	LC2 vs normal	up-regulation
RP11-473M20.7	0.941335	6.53265e-26	7.54846e-24	LC2 vs normal	up-regulation
NOTCH3	0.940266	3.8491e-12	5.67994e-11	LC2 vs normal	up-regulation
RP11-336K24.12	0.939342	1.47271e-15	3.98075e-14	LC2 vs normal	up-regulation
PGBD4P1	0.935835	0.000177157	0.000551164	LC2 vs normal	up-regulation
RP3-395M20.3	0.93457	7.10252e-06	3.05275e-05	LC2 vs normal	up-regulation
HSD3B7	0.931911	3.43221e-20	1.7208e-18	LC2 vs normal	up-regulation
CCRL2	0.931903	3.38334e-27	4.84431e-25	LC2 vs normal	up-regulation
MPO	0.930322	3.35154e-05	0.000123735	LC2 vs normal	up-regulation
OXER1	0.928054	3.25486e-17	1.1262e-15	LC2 vs normal	up-regulation
RP11-45M22.4	0.926789	9.34664e-06	3.89785e-05	LC2 vs normal	up-regulation
CLDN9	0.925759	4.03119e-15	1.01988e-13	LC2 vs normal	up-regulation
KCNE1	0.924977	2.02679e-16	6.21853e-15	LC2 vs normal	up-regulation
AC011899.9	0.92445	4.201e-21	2.48526e-19	LC2 vs normal	up-regulation
RP11-366L20.2	0.923643	3.44595e-09	2.91599e-08	LC2 vs normal	up-regulation
CCR8	0.921094	1.30495e-09	1.19705e-08	LC2 vs normal	up-regulation
PADI4	0.920451	2.46667e-12	3.76945e-11	LC2 vs normal	up-regulation
CARD6	0.919839	1.66209e-24	1.5789e-22	LC2 vs normal	up-regulation
CR1	0.915676	5.6258e-13	9.91617e-12	LC2 vs normal	up-regulation
ITLN1	0.914639	6.52272e-08	4.29179e-07	LC2 vs normal	up-regulation
RP11-196G18.3	0.914069	1.95319e-08	1.42148e-07	LC2 vs normal	up-regulation
CEACAM6	0.913563	0.00179741	0.0044118	LC2 vs normal	up-regulation
RP5-901A4.1	0.912889	2.57144e-05	9.77273e-05	LC2 vs normal	up-regulation
GRB10	0.912008	4.43062e-13	7.94417e-12	LC2 vs normal	up-regulation
PGLYRP2	0.910273	7.09249e-09	5.60787e-08	LC2 vs normal	up-regulation
RP11-441O15.3	0.910085	6.60645e-07	3.53471e-06	LC2 vs normal	up-regulation
DUSP13	0.908323	6.81183e-06	2.93811e-05	LC2 vs normal	up-regulation
CTD-3065J16.6	0.905047	4.19541e-05	0.000151687	LC2 vs normal	up-regulation
IGHA2	0.903883	2.60048e-06	1.22515e-05	LC2 vs normal	up-regulation
HSPA1B	0.901445	6.1956e-14	1.31069e-12	LC2 vs normal	up-regulation
RIMBP3B	0.90076	1.27684e-07	7.93115e-07	LC2 vs normal	up-regulation
RP11-290F24.6	0.900747	8.63331e-13	1.44687e-11	LC2 vs normal	up-regulation
RNASE3	0.900228	0.000139853	0.000446135	LC2 vs normal	up-regulation
MED18	0.899378	1.50727e-45	3.30912e-42	LC2 vs normal	up-regulation
RP11-455F5.4	0.899018	0.000461364	0.00130472	LC2 vs normal	up-regulation
DOCK1	0.898538	1.33836e-10	1.46997e-09	LC2 vs normal	up-regulation
RPL7P24	0.897416	6.19406e-05	0.000214212	LC2 vs normal	up-regulation
AKAP12	0.897004	4.30658e-07	2.40174e-06	LC2 vs normal	up-regulation
CLEC4F	0.896413	0.00377655	0.00856629	LC2 vs normal	up-regulation
C3AR1	0.896188	1.69825e-12	2.67164e-11	LC2 vs normal	up-regulation
ZNF230	0.895576	8.57134e-36	3.84912e-33	LC2 vs normal	up-regulation
PLA2G4A	0.894638	1.04831e-25	1.18364e-23	LC2 vs normal	up-regulation
ZSWIM3	0.894082	7.02168e-38	4.08063e-35	LC2 vs normal	up-regulation
S100A12	0.891068	3.53933e-08	2.45467e-07	LC2 vs normal	up-regulation
TNFSF15	0.890193	1.03084e-11	1.39605e-10	LC2 vs normal	up-regulation
KCTD21	0.887317	1.85602e-37	9.91167e-35	LC2 vs normal	up-regulation
CTA-331P3.1	0.886485	0.0012542	0.00319024	LC2 vs normal	up-regulation
RP11-875O11.2	0.886192	8.72598e-11	9.9147e-10	LC2 vs normal	up-regulation
RP11-830F9.7	0.885918	1.33373e-19	6.21537e-18	LC2 vs normal	up-regulation
RP11-497H16.7	0.885279	5.71534e-11	6.71345e-10	LC2 vs normal	up-regulation
EMR4P	0.884635	1.26096e-07	7.83995e-07	LC2 vs normal	up-regulation
RP11-800A3.4	0.884109	1.55066e-18	6.26573e-17	LC2 vs normal	up-regulation
AOC1	0.883332	0.0194927	0.0365216	LC2 vs normal	up-regulation
KL	0.881827	7.42518e-09	5.84053e-08	LC2 vs normal	up-regulation
INSC	0.881728	1.70033e-05	6.72048e-05	LC2 vs normal	up-regulation
RP5-892F13.2	0.880514	1.00976e-05	4.18104e-05	LC2 vs normal	up-regulation
RP11-115L11.1	0.879162	1.35092e-15	3.67164e-14	LC2 vs normal	up-regulation
CEACAM1	0.878541	8.13125e-09	6.36047e-08	LC2 vs normal	up-regulation
HK3	0.877932	1.29624e-23	1.06718e-21	LC2 vs normal	up-regulation
RP11-1299A16.3	0.877083	0.000338992	0.000985747	LC2 vs normal	up-regulation
HCG27	0.877057	1.58571e-10	1.71682e-09	LC2 vs normal	up-regulation
ANKRD34B	0.874807	5.36466e-10	5.28944e-09	LC2 vs normal	up-regulation
PHLDA3	0.873678	1.32476e-09	1.2141e-08	LC2 vs normal	up-regulation
RP11-465L10.10	0.871358	1.81833e-06	8.88217e-06	LC2 vs normal	up-regulation
HNRNPA1P36	0.870756	5.80764e-05	0.000202173	LC2 vs normal	up-regulation
LYSMD1	0.869897	7.99473e-41	7.8984e-38	LC2 vs normal	up-regulation
RP11-78B10.2	0.869836	6.9681e-07	3.70314e-06	LC2 vs normal	up-regulation
RP11-46F15.2	0.869642	2.45666e-05	9.38357e-05	LC2 vs normal	up-regulation
NLRC4	0.867529	1.74188e-19	7.96709e-18	LC2 vs normal	up-regulation
C8orf44-SGK3	0.867312	0.0119272	0.0237258	LC2 vs normal	up-regulation
CTD-3187F8.15	0.863527	4.8262e-06	2.14777e-05	LC2 vs normal	up-regulation
TMEM169	0.861789	8.50167e-23	6.1759e-21	LC2 vs normal	up-regulation
C9orf139	0.860911	1.73498e-24	1.62471e-22	LC2 vs normal	up-regulation
CDC42EP2	0.86045	7.51924e-15	1.81939e-13	LC2 vs normal	up-regulation
FP15737	0.859946	4.25598e-07	2.37553e-06	LC2 vs normal	up-regulation
RP11-113C12.4	0.85994	0.000144661	0.000459057	LC2 vs normal	up-regulation
RP11-229P13.20	0.859107	7.35687e-18	2.78476e-16	LC2 vs normal	up-regulation
KLHDC8B	0.856012	6.36565e-19	2.69912e-17	LC2 vs normal	up-regulation
MSR1	0.8541	9.56494e-09	7.39991e-08	LC2 vs normal	up-regulation
RP11-53O19.3	0.853863	9.54543e-12	1.30164e-10	LC2 vs normal	up-regulation
FRRS1	0.853729	1.47512e-16	4.62649e-15	LC2 vs normal	up-regulation
DYSF	0.853554	1.27651e-12	2.05563e-11	LC2 vs normal	up-regulation
SLC1A3	0.853105	7.16136e-09	5.65779e-08	LC2 vs normal	up-regulation
HIST1H2AD	0.852889	2.60567e-06	1.22701e-05	LC2 vs normal	up-regulation
GDF1	0.851793	3.47346e-05	0.00012783	LC2 vs normal	up-regulation
MS4A3	0.851726	0.00102541	0.00266576	LC2 vs normal	up-regulation
DZIP1L	0.850275	3.33657e-05	0.000123229	LC2 vs normal	up-regulation
RP11-304L19.3	0.850045	0.000102304	0.000336456	LC2 vs normal	up-regulation
PTX4	0.849853	0.000131664	0.000422672	LC2 vs normal	up-regulation
ABCA1	0.849724	8.73601e-13	1.45902e-11	LC2 vs normal	up-regulation
AC068580.5	0.848964	0.000307699	0.000906895	LC2 vs normal	up-regulation
RP1-80N2.3	0.848295	5.16526e-06	2.2817e-05	LC2 vs normal	up-regulation
RNASE2	0.847994	3.26257e-10	3.34884e-09	LC2 vs normal	up-regulation
HSPA6	0.845788	8.59809e-16	2.40637e-14	LC2 vs normal	up-regulation
CTB-167B5.2	0.845441	3.71574e-11	4.53205e-10	LC2 vs normal	up-regulation
APCDD1	0.844444	3.34929e-09	2.84762e-08	LC2 vs normal	up-regulation
RP11-428G5.7	0.844077	0.000141542	0.000450576	LC2 vs normal	up-regulation
MYO10	0.843748	5.89606e-11	6.91807e-10	LC2 vs normal	up-regulation
RP11-415J8.3	0.843478	8.67982e-13	1.4522e-11	LC2 vs normal	up-regulation
RP11-17A4.2	0.843252	6.93437e-05	0.000237093	LC2 vs normal	up-regulation
AC011290.5	0.842081	6.50971e-06	2.81579e-05	LC2 vs normal	up-regulation
HTATSF1P2	0.841865	2.63368e-07	1.53371e-06	LC2 vs normal	up-regulation
BCL6	0.840812	7.86886e-14	1.62128e-12	LC2 vs normal	up-regulation
CSNK1A1L	0.840354	8.39634e-09	6.54193e-08	LC2 vs normal	up-regulation
AC138827.2	0.840329	2.18096e-11	2.77665e-10	LC2 vs normal	up-regulation
RP11-597D13.9	0.839961	8.30516e-15	1.9988e-13	LC2 vs normal	up-regulation
NEK6	0.839661	1.49638e-28	2.52709e-26	LC2 vs normal	up-regulation
TUSC5	0.839549	4.42487e-05	0.000159139	LC2 vs normal	up-regulation
TNFAIP8L2	0.838467	4.69693e-30	9.56769e-28	LC2 vs normal	up-regulation
MAFB	0.838064	8.21691e-20	3.89348e-18	LC2 vs normal	up-regulation
RP11-848G14.2	0.837534	1.24997e-09	1.15089e-08	LC2 vs normal	up-regulation
C9orf163	0.836062	2.19784e-07	1.30021e-06	LC2 vs normal	up-regulation
GIMAP7	0.836037	1.9385e-19	8.78507e-18	LC2 vs normal	up-regulation
LINC00677	0.83602	6.76045e-09	5.36681e-08	LC2 vs normal	up-regulation
PPP1R17	0.835029	0.000174201	0.000542636	LC2 vs normal	up-regulation
HNRNPA1P59	0.833452	2.42278e-10	2.54637e-09	LC2 vs normal	up-regulation
SDC3	0.832476	8.65917e-11	9.84445e-10	LC2 vs normal	up-regulation
TRIM6	0.831391	1.71268e-06	8.39517e-06	LC2 vs normal	up-regulation
CEACAM8	0.82957	0.00473918	0.0104803	LC2 vs normal	up-regulation
EDA2R	0.829551	1.76256e-07	1.06438e-06	LC2 vs normal	up-regulation
ERG	0.823784	0.000351063	0.00101785	LC2 vs normal	up-regulation
OR10AA1P	0.821519	1.57484e-06	7.77933e-06	LC2 vs normal	up-regulation
ZNF788	0.821277	6.69312e-10	6.4822e-09	LC2 vs normal	up-regulation
FTOP1	0.820332	1.40789e-06	7.02666e-06	LC2 vs normal	up-regulation
SLA	0.819855	4.86287e-27	6.86324e-25	LC2 vs normal	up-regulation
HSPE1P18	0.819715	8.05974e-07	4.23094e-06	LC2 vs normal	up-regulation
RAB19	0.819664	6.5662e-07	3.51413e-06	LC2 vs normal	up-regulation
SVILP1	0.819652	0.000512818	0.00143442	LC2 vs normal	up-regulation
RP11-154D6.1	0.819459	3.8302e-06	1.73859e-05	LC2 vs normal	up-regulation
MIR146A	0.817788	1.27098e-12	2.05007e-11	LC2 vs normal	up-regulation
RP1-90J20.12	0.817699	8.27898e-07	4.33336e-06	LC2 vs normal	up-regulation
TRPV5	0.817294	0.0014084	0.00353873	LC2 vs normal	up-regulation
IL1B	0.816818	1.45155e-07	8.91272e-07	LC2 vs normal	up-regulation
MERTK	0.816361	2.13443e-19	9.58504e-18	LC2 vs normal	up-regulation
SIGLEC19P	0.8146	4.50287e-07	2.49712e-06	LC2 vs normal	up-regulation
LRRN1	0.814357	4.18287e-08	2.86083e-07	LC2 vs normal	up-regulation
RP11-428G5.2	0.811327	0.000586668	0.00161967	LC2 vs normal	up-regulation
LTF	0.810632	0.00319879	0.00738806	LC2 vs normal	up-regulation
NFE2	0.809875	2.40464e-15	6.3125e-14	LC2 vs normal	up-regulation
RP11-875O11.3	0.808657	5.94705e-12	8.50889e-11	LC2 vs normal	up-regulation
AC006946.12	0.808025	2.8336e-12	4.28379e-11	LC2 vs normal	up-regulation
RN7SKP16	0.80747	7.88687e-08	5.11779e-07	LC2 vs normal	up-regulation
AL512503.1	0.80725	1.72667e-15	4.62293e-14	LC2 vs normal	up-regulation
PDGFRB	0.80637	3.84327e-10	3.89632e-09	LC2 vs normal	up-regulation
CAMP	0.80597	7.80669e-06	3.32584e-05	LC2 vs normal	up-regulation
DLC1	0.805109	5.28417e-09	4.30734e-08	LC2 vs normal	up-regulation
ZC3H10	0.80315	1.52964e-46	3.77802e-43	LC2 vs normal	up-regulation
CPA3	0.803014	0.000643922	0.00176003	LC2 vs normal	up-regulation
CU457734.2	0.802597	0.0230731	0.0423661	LC2 vs normal	up-regulation
CTC-428G20.1	0.802416	8.77715e-05	0.00029231	LC2 vs normal	up-regulation
PTGFRN	0.802238	1.19136e-12	1.93158e-11	LC2 vs normal	up-regulation
RP11-17M16.1	0.801476	6.22764e-05	0.000215201	LC2 vs normal	up-regulation
F5	0.800698	3.26616e-12	4.8854e-11	LC2 vs normal	up-regulation
CX3CR1	0.799411	1.14747e-18	4.68448e-17	LC2 vs normal	up-regulation
RP11-168O16.1	0.798871	9.90071e-12	1.3473e-10	LC2 vs normal	up-regulation
GLI1	0.797268	3.08193e-18	1.21307e-16	LC2 vs normal	up-regulation
RP11-597D13.7	0.797158	4.40759e-08	2.99792e-07	LC2 vs normal	up-regulation
CECR6	0.796025	8.75965e-11	9.94585e-10	LC2 vs normal	up-regulation
OLR1	0.795462	0.00691623	0.0146315	LC2 vs normal	up-regulation
RPL5P23	0.795368	3.23016e-07	1.85268e-06	LC2 vs normal	up-regulation
FAM124B	0.794802	1.26152e-11	1.68763e-10	LC2 vs normal	up-regulation
RP11-424I19.2	0.792642	0.000157352	0.000495002	LC2 vs normal	up-regulation
C1orf226	0.791909	2.10534e-06	1.01487e-05	LC2 vs normal	up-regulation
C20orf201	0.790239	2.36546e-10	2.49143e-09	LC2 vs normal	up-regulation
ARG1	0.789215	7.74348e-05	0.000261455	LC2 vs normal	up-regulation
RBM12B-AS1	0.78886	2.31175e-25	2.46908e-23	LC2 vs normal	up-regulation
RP11-1305N21.3	0.787548	2.17793e-08	1.57345e-07	LC2 vs normal	up-regulation
AZU1	0.787192	0.00139408	0.00350587	LC2 vs normal	up-regulation
NDST1	0.786656	6.02559e-19	2.56042e-17	LC2 vs normal	up-regulation
AC009506.1	0.786277	8.80847e-12	1.21287e-10	LC2 vs normal	up-regulation
RP11-39K24.9	0.784897	4.80713e-07	2.64801e-06	LC2 vs normal	up-regulation
ST20-MTHFS	0.784379	1.23581e-10	1.36874e-09	LC2 vs normal	up-regulation
RIMBP3	0.783972	7.13563e-13	1.22178e-11	LC2 vs normal	up-regulation
SIGLEC9	0.782991	1.58203e-21	9.92358e-20	LC2 vs normal	up-regulation
CMTM1	0.782838	1.52084e-15	4.10524e-14	LC2 vs normal	up-regulation
BCDIN3D-AS1	0.781925	2.19735e-14	4.93941e-13	LC2 vs normal	up-regulation
43891	0.781833	9.44437e-11	1.06742e-09	LC2 vs normal	up-regulation
AC007950.1	0.780706	0.0027121	0.00636711	LC2 vs normal	up-regulation
TMEM140	0.780575	7.07025e-20	3.38259e-18	LC2 vs normal	up-regulation
ZNF503-AS2	0.780357	4.78036e-09	3.93072e-08	LC2 vs normal	up-regulation
OR52M2P	0.780189	0.00208325	0.0050309	LC2 vs normal	up-regulation
ZNF322P1	0.779568	0.000366564	0.0010586	LC2 vs normal	up-regulation
TCN2	0.779332	8.90361e-11	1.0076e-09	LC2 vs normal	up-regulation
COL23A1	0.7789	2.27123e-05	8.73777e-05	LC2 vs normal	up-regulation
GIMAP8	0.778867	9.91656e-30	1.94001e-27	LC2 vs normal	up-regulation
COL17A1	0.778753	0.0013119	0.00332117	LC2 vs normal	up-regulation
RPH3A	0.778526	4.42955e-07	2.46129e-06	LC2 vs normal	up-regulation
ARHGEF17	0.777961	4.5567e-08	3.09189e-07	LC2 vs normal	up-regulation
RP11-67C2.2	0.777879	2.31017e-09	2.00644e-08	LC2 vs normal	up-regulation
STARD5	0.777169	1.85005e-37	9.91167e-35	LC2 vs normal	up-regulation
CA8	0.776702	0.000692591	0.00188057	LC2 vs normal	up-regulation
FAM47E-STBD1	0.775972	1.07424e-14	2.53596e-13	LC2 vs normal	up-regulation
LENG9	0.775832	6.3854e-09	5.10599e-08	LC2 vs normal	up-regulation
CACNA1D	0.77463	3.88635e-08	2.67097e-07	LC2 vs normal	up-regulation
RP11-326C3.12	0.7744	0.000575163	0.0015908	LC2 vs normal	up-regulation
RP11-830F9.6	0.77428	3.92604e-21	2.34365e-19	LC2 vs normal	up-regulation
DEFA1	0.77385	0.0109665	0.0220367	LC2 vs normal	up-regulation
CRISP3	0.773179	0.000672332	0.00183084	LC2 vs normal	up-regulation
RP11-666A8.9	0.77312	1.80077e-11	2.33474e-10	LC2 vs normal	up-regulation
AC008074.5	0.773119	0.000815112	0.00217411	LC2 vs normal	up-regulation
RP11-394I13.2	0.77252	1.76928e-06	8.65542e-06	LC2 vs normal	up-regulation
AC005082.12	0.77244	0.000428033	0.00121831	LC2 vs normal	up-regulation
CTD-3222D19.7	0.771437	1.83903e-07	1.10549e-06	LC2 vs normal	up-regulation
RP11-34P13.14	0.771086	6.78502e-08	4.45228e-07	LC2 vs normal	up-regulation
NMNAT2	0.770499	0.000355725	0.00103016	LC2 vs normal	up-regulation
SLC22A1	0.77036	5.35863e-08	3.59285e-07	LC2 vs normal	up-regulation
PMP22	0.769972	0.000229173	0.000695579	LC2 vs normal	up-regulation
OSCAR	0.769637	1.86587e-19	8.51447e-18	LC2 vs normal	up-regulation
MIR142	0.769068	5.51058e-11	6.49276e-10	LC2 vs normal	up-regulation
LINC00514	0.769014	5.51029e-07	2.99526e-06	LC2 vs normal	up-regulation
DSC2	0.76875	4.22896e-06	1.89995e-05	LC2 vs normal	up-regulation
ARL11	0.768574	7.7507e-21	4.32616e-19	LC2 vs normal	up-regulation
PLCB2-AS1	0.767007	3.37956e-05	0.0001247	LC2 vs normal	up-regulation
STEAP4	0.766667	1.78674e-10	1.91247e-09	LC2 vs normal	up-regulation
RP11-430K21.2	0.766221	0.000661959	0.00180658	LC2 vs normal	up-regulation
MOCS3	0.766161	1.93517e-42	2.12428e-39	LC2 vs normal	up-regulation
NTN3	0.765695	0.000869664	0.00230499	LC2 vs normal	up-regulation
AC079210.1	0.764959	2.5851e-16	7.74809e-15	LC2 vs normal	up-regulation
WDFY3-AS2	0.763497	1.5265e-09	1.38314e-08	LC2 vs normal	up-regulation
SIRPB2	0.763338	4.22885e-11	5.09188e-10	LC2 vs normal	up-regulation
RP5-998N21.4	0.763091	0.000846242	0.00224864	LC2 vs normal	up-regulation
AC116366.5	0.762214	2.63242e-13	4.90235e-12	LC2 vs normal	up-regulation
RP11-95G17.2	0.761556	0.0093316	0.0190774	LC2 vs normal	up-regulation
SH3BP5L	0.761225	1.60433e-29	2.9626e-27	LC2 vs normal	up-regulation
ECHDC3	0.761144	5.16811e-10	5.11607e-09	LC2 vs normal	up-regulation
SLC24A4	0.760994	3.11215e-17	1.08072e-15	LC2 vs normal	up-regulation
RP11-59D5__B.2	0.760909	3.33888e-12	4.97533e-11	LC2 vs normal	up-regulation
IL6R	0.76002	2.58887e-21	1.5837e-19	LC2 vs normal	up-regulation
RP11-1305N21.2	0.759418	1.09276e-05	4.48988e-05	LC2 vs normal	up-regulation
PELO	0.758139	2.37032e-34	8.2167e-32	LC2 vs normal	up-regulation
THAP10	0.757377	0.000814087	0.00217245	LC2 vs normal	up-regulation
RP11-192M23.1	0.756601	7.37015e-08	4.80299e-07	LC2 vs normal	up-regulation
C17orf103	0.756309	4.95082e-17	1.65522e-15	LC2 vs normal	up-regulation
GPR141	0.755699	1.25542e-19	5.92026e-18	LC2 vs normal	up-regulation
RP11-830F9.5	0.755537	1.12946e-10	1.25942e-09	LC2 vs normal	up-regulation
RNASEL	0.754835	1.0024e-25	1.13831e-23	LC2 vs normal	up-regulation
NLRP12	0.753422	9.39138e-15	2.23571e-13	LC2 vs normal	up-regulation
KLHL21	0.75119	2.91495e-37	1.47683e-34	LC2 vs normal	up-regulation
ABO	0.750553	0.0216211	0.0400422	LC2 vs normal	up-regulation
TNNT1	0.748826	0.00069678	0.00188987	LC2 vs normal	up-regulation
SLC23A3	0.748295	1.26457e-19	5.93505e-18	LC2 vs normal	up-regulation
CTD-2626G11.1	0.747399	0.00419463	0.0093885	LC2 vs normal	up-regulation
RP11-10N23.2	0.747384	2.16554e-10	2.29554e-09	LC2 vs normal	up-regulation
GOLGA8K	0.747361	0.000785188	0.00210452	LC2 vs normal	up-regulation
TIGD3	0.747145	2.57971e-11	3.22604e-10	LC2 vs normal	up-regulation
LY75-CD302	0.745789	8.44583e-06	3.56279e-05	LC2 vs normal	up-regulation
PDLIM1P4	0.74397	2.94173e-10	3.03846e-09	LC2 vs normal	up-regulation
DEFA4	0.743627	0.0180085	0.034041	LC2 vs normal	up-regulation
IGF2R	0.74353	4.47312e-16	1.29977e-14	LC2 vs normal	up-regulation
MANSC1	0.742014	1.2288e-08	9.2991e-08	LC2 vs normal	up-regulation
RP11-761I4.4	0.741416	2.89019e-08	2.04174e-07	LC2 vs normal	up-regulation
NTRK1	0.741095	1.90983e-06	9.28297e-06	LC2 vs normal	up-regulation
IFNK	0.740657	0.000272973	0.000813525	LC2 vs normal	up-regulation
AVIL	0.74065	5.83648e-13	1.02509e-11	LC2 vs normal	up-regulation
MIA	0.740227	2.36727e-07	1.39252e-06	LC2 vs normal	up-regulation
IGF1	0.739542	0.00658825	0.0140307	LC2 vs normal	up-regulation
SHD	0.738899	7.15773e-05	0.00024376	LC2 vs normal	up-regulation
RN7SL337P	0.737168	0.000612242	0.00168252	LC2 vs normal	up-regulation
E2F8	0.735577	8.99563e-06	3.76099e-05	LC2 vs normal	up-regulation
TGFA	0.735576	6.46314e-10	6.26928e-09	LC2 vs normal	up-regulation
RP11-274B18.4	0.735501	0.000243473	0.000734694	LC2 vs normal	up-regulation
NPTX1	0.734482	0.000266302	0.000795805	LC2 vs normal	up-regulation
C7orf34	0.734445	3.99498e-05	0.000145184	LC2 vs normal	up-regulation
C9orf84	0.734144	1.33295e-06	6.68133e-06	LC2 vs normal	up-regulation
RP11-173D3.1	0.73398	0.000249428	0.00075083	LC2 vs normal	up-regulation
ITGA7	0.733881	3.20012e-13	5.89294e-12	LC2 vs normal	up-regulation
ABCA13	0.733558	0.00587292	0.0126671	LC2 vs normal	up-regulation
PA2G4P4	0.733076	0.000109475	0.000357539	LC2 vs normal	up-regulation
CYP27A1	0.732732	4.35093e-10	4.37507e-09	LC2 vs normal	up-regulation
THBD	0.732695	1.42104e-08	1.06076e-07	LC2 vs normal	up-regulation
ACVR1B	0.732287	3.6747e-40	3.02535e-37	LC2 vs normal	up-regulation
ZKSCAN4	0.731752	2.36406e-32	6.31235e-30	LC2 vs normal	up-regulation
RGL3	0.73169	2.47591e-08	1.77059e-07	LC2 vs normal	up-regulation
FBN2	0.731244	3.45501e-10	3.52803e-09	LC2 vs normal	up-regulation
CEP19	0.730657	9.97946e-12	1.35708e-10	LC2 vs normal	up-regulation
RP11-262H14.1	0.730045	2.49908e-11	3.14469e-10	LC2 vs normal	up-regulation
SCUBE1	0.729893	8.63559e-05	0.00028813	LC2 vs normal	up-regulation
RP11-576N17.3	0.729703	1.05791e-06	5.40277e-06	LC2 vs normal	up-regulation
LIPN	0.728562	7.1688e-10	6.89512e-09	LC2 vs normal	up-regulation
SIGLEC5	0.728073	6.69577e-10	6.4822e-09	LC2 vs normal	up-regulation
AC006460.2	0.727552	0.00193762	0.00471206	LC2 vs normal	up-regulation
RP11-468O2.1	0.726887	0.00770512	0.016114	LC2 vs normal	up-regulation
AOC3	0.726817	2.25563e-11	2.86802e-10	LC2 vs normal	up-regulation
AC008277.1	0.725338	0.00210811	0.00507915	LC2 vs normal	up-regulation
VWA5B2	0.724096	0.00090983	0.0023989	LC2 vs normal	up-regulation
PARS2	0.723991	1.92835e-14	4.3846e-13	LC2 vs normal	up-regulation
ADAMTS1	0.723897	3.25132e-07	1.86373e-06	LC2 vs normal	up-regulation
MFAP1	0.723504	2.67235e-40	2.29578e-37	LC2 vs normal	up-regulation
INHBB	0.72298	2.96059e-05	0.000110897	LC2 vs normal	up-regulation
HIST1H3E	0.722783	0.000148423	0.000469455	LC2 vs normal	up-regulation
BAHCC1	0.72266	0.000356975	0.00103332	LC2 vs normal	up-regulation
GATA2	0.721708	1.52988e-06	7.57237e-06	LC2 vs normal	up-regulation
FRAT2	0.719868	3.24351e-13	5.96172e-12	LC2 vs normal	up-regulation
RP11-82K18.2	0.719673	0.00574413	0.0124238	LC2 vs normal	up-regulation
MXD1	0.718646	5.00251e-13	8.91295e-12	LC2 vs normal	up-regulation
RP5-1086K13.1	0.718072	1.57402e-31	4.03909e-29	LC2 vs normal	up-regulation
OR52K1	0.717843	1.05289e-06	5.3799e-06	LC2 vs normal	up-regulation
ZBTB7C	0.717702	0.00136332	0.00343639	LC2 vs normal	up-regulation
C11orf82	0.717335	1.39274e-12	2.23122e-11	LC2 vs normal	up-regulation
KLHL2	0.717094	1.47653e-13	2.90008e-12	LC2 vs normal	up-regulation
LILRA6	0.716879	6.47012e-07	3.47023e-06	LC2 vs normal	up-regulation
IGLV1-36	0.71578	0.00803129	0.0167236	LC2 vs normal	up-regulation
RP4-576H24.2	0.715092	8.87417e-09	6.88977e-08	LC2 vs normal	up-regulation
CICP27	0.714536	2.17911e-09	1.9035e-08	LC2 vs normal	up-regulation
EMR1	0.713376	4.53165e-13	8.11795e-12	LC2 vs normal	up-regulation
C21orf90	0.713105	0.000937599	0.00246357	LC2 vs normal	up-regulation
MFAP3	0.712979	4.31343e-40	3.40916e-37	LC2 vs normal	up-regulation
ELOVL3	0.712746	1.17077e-06	5.92858e-06	LC2 vs normal	up-regulation
RP11-356C4.3	0.711325	0.00184954	0.00452403	LC2 vs normal	up-regulation
WLS	0.710508	5.81651e-08	3.86444e-07	LC2 vs normal	up-regulation
RP4-535B20.4	0.710492	5.21999e-05	0.00018369	LC2 vs normal	up-regulation
PADI2	0.710378	1.51016e-07	9.23815e-07	LC2 vs normal	up-regulation
RP11-20B24.7	0.710278	7.51412e-11	8.63206e-10	LC2 vs normal	up-regulation
ZBTB18	0.710137	1.86309e-29	3.37733e-27	LC2 vs normal	up-regulation
COX6B2	0.709585	0.000229121	0.000695529	LC2 vs normal	up-regulation
ISL2	0.709313	4.5704e-11	5.45989e-10	LC2 vs normal	up-regulation
TSPAN16	0.708881	2.96765e-05	0.000111141	LC2 vs normal	up-regulation
KIF4A	0.708715	3.62299e-06	1.65098e-05	LC2 vs normal	up-regulation
SERINC2	0.70837	0.00573192	0.0123995	LC2 vs normal	up-regulation
PGLYRP1	0.70833	6.98923e-06	3.00872e-05	LC2 vs normal	up-regulation
RHOB	0.707816	2.29079e-16	6.9423e-15	LC2 vs normal	up-regulation
HK2	0.706935	4.46815e-19	1.92765e-17	LC2 vs normal	up-regulation
DRC1	0.704701	0.00455835	0.0101292	LC2 vs normal	up-regulation
LUCAT1	0.703743	3.39226e-10	3.46934e-09	LC2 vs normal	up-regulation
ATP6V1B2	0.70304	5.828e-21	3.32819e-19	LC2 vs normal	up-regulation
AOAH-IT1	0.702797	2.27083e-06	1.08485e-05	LC2 vs normal	up-regulation
DHRS9	0.70254	4.60526e-08	3.1227e-07	LC2 vs normal	up-regulation
P2RY2	0.702514	5.16913e-12	7.48118e-11	LC2 vs normal	up-regulation
C1orf74	0.701059	3.72518e-10	3.79021e-09	LC2 vs normal	up-regulation
SLC26A8	0.699899	5.59037e-06	2.45086e-05	LC2 vs normal	up-regulation
GALNT14	0.699578	3.83772e-05	0.000140086	LC2 vs normal	up-regulation
TMEM144	0.699493	5.58163e-12	8.01508e-11	LC2 vs normal	up-regulation
WDFY3	0.699119	1.50647e-10	1.63912e-09	LC2 vs normal	up-regulation
CYP1B1-AS1	0.698335	5.56847e-07	3.02519e-06	LC2 vs normal	up-regulation
GPR79	0.698172	0.000857182	0.00227526	LC2 vs normal	up-regulation
RP11-349G13.3	0.698072	0.00220545	0.00529175	LC2 vs normal	up-regulation
GPNMB	0.697758	6.76097e-05	0.000231766	LC2 vs normal	up-regulation
SYT2	0.697716	3.30934e-07	1.89424e-06	LC2 vs normal	up-regulation
IGHG4	0.69723	0.0101573	0.0206004	LC2 vs normal	up-regulation
NOS1AP	0.69716	0.00231803	0.00553231	LC2 vs normal	up-regulation
KIF18B	0.696467	2.10698e-06	1.01541e-05	LC2 vs normal	up-regulation
C15orf65	0.696446	0.0147806	0.0286605	LC2 vs normal	up-regulation
ANXA3	0.694225	4.30666e-05	0.00015534	LC2 vs normal	up-regulation
CTD-2165H16.4	0.69419	0.00114671	0.00294316	LC2 vs normal	up-regulation
FAM63A	0.694113	1.52265e-16	4.75292e-15	LC2 vs normal	up-regulation
C7orf25	0.693512	2.80146e-16	8.28652e-15	LC2 vs normal	up-regulation
ZNF625-ZNF20	0.693233	8.38453e-09	6.53531e-08	LC2 vs normal	up-regulation
RP5-1053E7.3	0.692456	0.00470914	0.0104223	LC2 vs normal	up-regulation
EPHB4	0.691959	0.000182076	0.000564601	LC2 vs normal	up-regulation
SMPD3	0.691823	6.95407e-08	4.55136e-07	LC2 vs normal	up-regulation
AC093620.5	0.691769	6.35798e-05	0.000219245	LC2 vs normal	up-regulation
SYN2	0.691164	0.00170497	0.00420423	LC2 vs normal	up-regulation
HYAL1	0.69103	7.30538e-12	1.02301e-10	LC2 vs normal	up-regulation
MRVI1	0.690855	3.79507e-09	3.18145e-08	LC2 vs normal	up-regulation
GPER1	0.690436	1.30463e-08	9.80906e-08	LC2 vs normal	up-regulation
AATK	0.689993	3.58355e-09	3.02595e-08	LC2 vs normal	up-regulation
SMG8	0.689875	5.95232e-64	1.17612e-59	LC2 vs normal	up-regulation
BPI	0.689849	0.0019398	0.00471562	LC2 vs normal	up-regulation
VSIG4	0.689501	9.53213e-08	6.07566e-07	LC2 vs normal	up-regulation
LINC00900	0.689483	0.000590355	0.0016281	LC2 vs normal	up-regulation
RP11-47I22.2	0.68866	3.09971e-05	0.00011543	LC2 vs normal	up-regulation
RPS12P20	0.688615	4.48852e-08	3.04981e-07	LC2 vs normal	up-regulation
IGLV2-8	0.687621	0.000399553	0.00114467	LC2 vs normal	up-regulation
AGPAT9	0.68673	4.6183e-12	6.72462e-11	LC2 vs normal	up-regulation
DNAJC3-AS1	0.686566	6.60343e-13	1.14253e-11	LC2 vs normal	up-regulation
RN7SL138P	0.686216	0.00035323	0.00102368	LC2 vs normal	up-regulation
SH3RF3	0.685979	4.81472e-06	2.14314e-05	LC2 vs normal	up-regulation
RP1-34B20.4	0.685867	1.13124e-05	4.63259e-05	LC2 vs normal	up-regulation
LOXHD1	0.685325	1.42371e-06	7.09844e-06	LC2 vs normal	up-regulation
GOLGA8O	0.684658	0.00162508	0.00402481	LC2 vs normal	up-regulation
TNFRSF1A	0.684491	2.81195e-16	8.30513e-15	LC2 vs normal	up-regulation
CBX8	0.683046	1.04142e-29	2.01739e-27	LC2 vs normal	up-regulation
C1orf106	0.682851	0.00403674	0.00907726	LC2 vs normal	up-regulation
P2RY13	0.682246	5.75896e-10	5.63324e-09	LC2 vs normal	up-regulation
SCGB3A2	0.682214	0.00554689	0.012048	LC2 vs normal	up-regulation
AC084290.2	0.681703	0.00184424	0.00451219	LC2 vs normal	up-regulation
TMED7-TICAM2	0.681497	3.8181e-06	1.7335e-05	LC2 vs normal	up-regulation
TNFRSF8	0.681417	4.0159e-23	3.06371e-21	LC2 vs normal	up-regulation
RP11-782C8.4	0.681409	0.00618686	0.0132689	LC2 vs normal	up-regulation
TLR8	0.681265	5.46979e-12	7.87164e-11	LC2 vs normal	up-regulation
NACC2	0.681082	5.74946e-33	1.77506e-30	LC2 vs normal	up-regulation
MMEL1	0.680957	0.0026652	0.00627074	LC2 vs normal	up-regulation
PISD	0.680682	6.42055e-15	1.56622e-13	LC2 vs normal	up-regulation
DCAF12	0.680473	2.60918e-38	1.71849e-35	LC2 vs normal	up-regulation
CRISPLD2	0.680367	1.06177e-09	9.88205e-09	LC2 vs normal	up-regulation
RP11-399O19.9	0.679912	2.41351e-13	4.53313e-12	LC2 vs normal	up-regulation
ITGB8	0.679189	0.00066504	0.00181324	LC2 vs normal	up-regulation
CHST15	0.679142	6.45282e-15	1.57215e-13	LC2 vs normal	up-regulation
SLC40A1	0.677947	1.06699e-14	2.52186e-13	LC2 vs normal	up-regulation
SUCNR1	0.677791	1.53352e-06	7.58849e-06	LC2 vs normal	up-regulation
ZBTB3	0.677335	1.63892e-29	2.99847e-27	LC2 vs normal	up-regulation
HIST1H1T	0.67694	0.00179183	0.0044014	LC2 vs normal	up-regulation
RIN2	0.676432	3.46794e-14	7.59679e-13	LC2 vs normal	up-regulation
CICP3	0.675874	5.90655e-06	2.57746e-05	LC2 vs normal	up-regulation
RP11-1149M10.2	0.675512	0.000600856	0.00165491	LC2 vs normal	up-regulation
ZNF2	0.674457	7.15985e-23	5.27879e-21	LC2 vs normal	up-regulation
IER3	0.674214	4.24918e-05	0.000153519	LC2 vs normal	up-regulation
ATP8B4	0.672568	6.13947e-20	2.95878e-18	LC2 vs normal	up-regulation
C9orf47	0.672498	9.65979e-08	6.15108e-07	LC2 vs normal	up-regulation
RP11-321E2.5	0.672128	3.68099e-06	1.67471e-05	LC2 vs normal	up-regulation
MAPK14	0.671979	1.37663e-15	3.73639e-14	LC2 vs normal	up-regulation
RP5-857K21.4	0.671722	6.2991e-06	2.73547e-05	LC2 vs normal	up-regulation
SERPINC1	0.671079	0.0142001	0.027687	LC2 vs normal	up-regulation
PLXNC1	0.670858	5.17197e-12	7.48118e-11	LC2 vs normal	up-regulation
LL21NC02-1C16.1	0.670719	0.00115818	0.00297009	LC2 vs normal	up-regulation
AP001053.11	0.669943	5.87817e-19	2.50316e-17	LC2 vs normal	up-regulation
CTD-2370N5.3	0.669242	7.61124e-08	4.95194e-07	LC2 vs normal	up-regulation
BATF2	0.668502	0.0011066	0.002853	LC2 vs normal	up-regulation
PAQR5	0.668295	0.0203664	0.0379426	LC2 vs normal	up-regulation
AC123768.3	0.667237	8.0283e-07	4.21667e-06	LC2 vs normal	up-regulation
KAL1	0.665866	0.00411186	0.00922938	LC2 vs normal	up-regulation
S100P	0.665851	0.016134	0.0309095	LC2 vs normal	up-regulation
OPLAH	0.665604	1.8243e-07	1.09797e-06	LC2 vs normal	up-regulation
CEACAM3	0.665538	1.68997e-10	1.81973e-09	LC2 vs normal	up-regulation
LRP1	0.665508	5.90771e-15	1.45549e-13	LC2 vs normal	up-regulation
CCR1	0.66418	8.03233e-08	5.20022e-07	LC2 vs normal	up-regulation
ITGA9	0.663561	8.56171e-05	0.00028581	LC2 vs normal	up-regulation
ACSL1	0.662587	9.75441e-07	5.02706e-06	LC2 vs normal	up-regulation
HGF	0.662214	7.54534e-16	2.1268e-14	LC2 vs normal	up-regulation
TNFRSF9	0.661995	3.62598e-07	2.05465e-06	LC2 vs normal	up-regulation
RPL39P	0.66195	0.000512049	0.00143268	LC2 vs normal	up-regulation
FFAR4	0.661936	8.79326e-05	0.000292797	LC2 vs normal	up-regulation
RP4-569M23.2	0.661784	0.00488435	0.0107568	LC2 vs normal	up-regulation
RP13-452N2.1	0.661624	7.09947e-05	0.000242026	LC2 vs normal	up-regulation
ANXA9	0.661508	6.42064e-12	9.11389e-11	LC2 vs normal	up-regulation
AC004019.13	0.661488	0.00949338	0.0193901	LC2 vs normal	up-regulation
RP1-90J20.11	0.661419	3.68262e-11	4.49721e-10	LC2 vs normal	up-regulation
EPHB3	0.661402	1.6286e-06	8.01483e-06	LC2 vs normal	up-regulation
SPCS2P4	0.661341	9.00633e-05	0.000299287	LC2 vs normal	up-regulation
CD93	0.660934	1.47008e-12	2.33875e-11	LC2 vs normal	up-regulation
HECW2	0.660924	2.48519e-07	1.45414e-06	LC2 vs normal	up-regulation
ITPRIPL2	0.660389	4.71647e-33	1.50311e-30	LC2 vs normal	up-regulation
RBMS1P1	0.659409	1.92878e-10	2.05781e-09	LC2 vs normal	up-regulation
LCTL	0.659402	0.0119342	0.0237375	LC2 vs normal	up-regulation
FPR2	0.658272	1.06073e-07	6.70475e-07	LC2 vs normal	up-regulation
BCDIN3D	0.657857	2.59922e-19	1.15671e-17	LC2 vs normal	up-regulation
FDPSP7	0.657746	2.5906e-06	1.22137e-05	LC2 vs normal	up-regulation
HLA-W	0.657693	0.00399641	0.00899783	LC2 vs normal	up-regulation
RP11-404E16.1	0.657497	4.99373e-07	2.74315e-06	LC2 vs normal	up-regulation
GOLGA8H	0.657338	7.10165e-09	5.61286e-08	LC2 vs normal	up-regulation
TBC1D2	0.656872	1.31636e-25	1.46123e-23	LC2 vs normal	up-regulation
LINC01134	0.656773	2.28129e-08	1.63972e-07	LC2 vs normal	up-regulation
RP13-395E19.3	0.656762	0.000217809	0.000664046	LC2 vs normal	up-regulation
CLEC5A	0.65517	3.22909e-06	1.48727e-05	LC2 vs normal	up-regulation
HRH2	0.655156	2.88153e-09	2.47656e-08	LC2 vs normal	up-regulation
RN7SL842P	0.65472	0.000339525	0.000987006	LC2 vs normal	up-regulation
PPL	0.653606	4.86996e-11	5.80022e-10	LC2 vs normal	up-regulation
RP11-326C3.15	0.653597	0.00225953	0.00540968	LC2 vs normal	up-regulation
MARCKSL1P1	0.653518	1.91785e-06	9.31536e-06	LC2 vs normal	up-regulation
TOR4A	0.653115	3.22339e-31	7.76719e-29	LC2 vs normal	up-regulation
C5AR2	0.652228	4.80413e-12	6.97976e-11	LC2 vs normal	up-regulation
RP11-20I20.4	0.652118	3.71279e-07	2.09963e-06	LC2 vs normal	up-regulation
PYGL	0.651672	2.66345e-08	1.89579e-07	LC2 vs normal	up-regulation
RP11-443B7.1	0.651284	5.15093e-08	3.46562e-07	LC2 vs normal	up-regulation
NHSL2	0.65113	3.68886e-16	1.07823e-14	LC2 vs normal	up-regulation
CSF2RB	0.650583	2.09541e-09	1.83769e-08	LC2 vs normal	up-regulation
IFNGR2	0.650557	1.06611e-15	2.94208e-14	LC2 vs normal	up-regulation
DLGAP5	0.649268	4.95046e-05	0.000175613	LC2 vs normal	up-regulation
PLSCR4	0.648966	0.0166381	0.0318034	LC2 vs normal	up-regulation
FBXO30	0.647808	5.3666e-38	3.21329e-35	LC2 vs normal	up-regulation
TLR5	0.647716	1.30311e-08	9.80139e-08	LC2 vs normal	up-regulation
RNF185-AS1	0.647462	0.00172404	0.00424754	LC2 vs normal	up-regulation
BBS10	0.647056	2.28661e-19	1.02452e-17	LC2 vs normal	up-regulation
RP11-476D10.1	0.646936	5.2194e-05	0.00018369	LC2 vs normal	up-regulation
ARRDC3	0.646763	2.37646e-20	1.21965e-18	LC2 vs normal	up-regulation
RP11-456K23.1	0.64618	9.41837e-06	3.92528e-05	LC2 vs normal	up-regulation
PLEKHO2	0.645714	1.49938e-19	6.95453e-18	LC2 vs normal	up-regulation
AC008984.7	0.645203	0.00578997	0.0125098	LC2 vs normal	up-regulation
SIRPD	0.644873	5.40901e-11	6.38069e-10	LC2 vs normal	up-regulation
VSTM1	0.644709	0.000147932	0.000468504	LC2 vs normal	up-regulation
ALG1L13P	0.644536	5.11449e-07	2.79937e-06	LC2 vs normal	up-regulation
IL17RA	0.644361	1.07492e-16	3.43677e-15	LC2 vs normal	up-regulation
TCTEX1D1	0.644202	0.00368972	0.00838948	LC2 vs normal	up-regulation
RP4-655J12.4	0.643793	0.0121659	0.0241472	LC2 vs normal	up-regulation
AC005306.3	0.643497	1.12624e-15	3.09934e-14	LC2 vs normal	up-regulation
RP5-1115A15.1	0.643148	2.84877e-05	0.000107156	LC2 vs normal	up-regulation
SLC28A3	0.642739	1.69159e-05	6.69016e-05	LC2 vs normal	up-regulation
RPS3AP43	0.642368	0.00188934	0.0046094	LC2 vs normal	up-regulation
ALPL	0.64213	8.70439e-05	0.00029018	LC2 vs normal	up-regulation
BBS12	0.642122	2.19499e-15	5.81379e-14	LC2 vs normal	up-regulation
CYP4F29P	0.641824	0.0166761	0.0318576	LC2 vs normal	up-regulation
RP11-327F22.6	0.64163	2.79827e-07	1.62183e-06	LC2 vs normal	up-regulation
HSPA1A	0.641471	1.18683e-12	1.92692e-11	LC2 vs normal	up-regulation
CYYR1	0.640371	0.000146206	0.000463258	LC2 vs normal	up-regulation
PLAU	0.639976	5.82669e-06	2.54374e-05	LC2 vs normal	up-regulation
CXCR6	0.639605	2.71658e-07	1.5792e-06	LC2 vs normal	up-regulation
APOBEC3A	0.639197	5.86281e-08	3.89128e-07	LC2 vs normal	up-regulation
CYP4F3	0.638811	8.26424e-08	5.33987e-07	LC2 vs normal	up-regulation
KIF20A	0.638636	0.000148164	0.000468937	LC2 vs normal	up-regulation
TRGV7	0.637611	2.19961e-08	1.58853e-07	LC2 vs normal	up-regulation
RP11-321E2.6	0.636781	0.0069471	0.0146842	LC2 vs normal	up-regulation
CHRNA10	0.636282	1.84741e-13	3.55033e-12	LC2 vs normal	up-regulation
RP5-940J5.8	0.636083	0.0187085	0.0352561	LC2 vs normal	up-regulation
PRDM1	0.636066	1.94226e-20	1.02067e-18	LC2 vs normal	up-regulation
LINC00482	0.635418	1.31652e-07	8.15796e-07	LC2 vs normal	up-regulation
S1PR3	0.634982	5.55016e-10	5.44787e-09	LC2 vs normal	up-regulation
PGAM2	0.634503	0.000878889	0.00232738	LC2 vs normal	up-regulation
RP11-544M22.13	0.63449	2.53326e-11	3.1801e-10	LC2 vs normal	up-regulation
LILRA5	0.634195	1.43089e-09	1.3029e-08	LC2 vs normal	up-regulation
SHROOM1	0.633938	4.43501e-05	0.000159475	LC2 vs normal	up-regulation
ABHD2	0.633893	5.1996e-16	1.50423e-14	LC2 vs normal	up-regulation
DEPDC1	0.633734	0.00147229	0.00368146	LC2 vs normal	up-regulation
DGKK	0.633564	0.00162757	0.00403047	LC2 vs normal	up-regulation
AL672296.1	0.633405	0.000967156	0.00253281	LC2 vs normal	up-regulation
TAGAP	0.633324	9.17607e-13	1.52233e-11	LC2 vs normal	up-regulation
AC002511.1	0.632644	4.05286e-05	0.000147071	LC2 vs normal	up-regulation
BCORL1	0.632602	5.82293e-26	6.80801e-24	LC2 vs normal	up-regulation
ABTB2	0.632443	1.03715e-05	4.28187e-05	LC2 vs normal	up-regulation
STAB1	0.632046	1.30036e-10	1.4338e-09	LC2 vs normal	up-regulation
RP11-90O23.1	0.631574	0.0024759	0.00586586	LC2 vs normal	up-regulation
TMEM255B	0.631152	1.65057e-05	6.54235e-05	LC2 vs normal	up-regulation
ST6GALNAC3	0.629028	2.30706e-11	2.92589e-10	LC2 vs normal	up-regulation
TICRR	0.628749	7.21498e-05	0.000245329	LC2 vs normal	up-regulation
RP11-883A18.3	0.628658	0.0187692	0.0353457	LC2 vs normal	up-regulation
OAS3	0.62824	0.00660609	0.0140627	LC2 vs normal	up-regulation
GFRA2	0.627749	1.161e-05	4.74168e-05	LC2 vs normal	up-regulation
PTPRO	0.62765	7.25131e-14	1.51138e-12	LC2 vs normal	up-regulation
PGD	0.627634	4.78897e-12	6.96285e-11	LC2 vs normal	up-regulation
AC007040.6	0.62738	0.00196092	0.00476286	LC2 vs normal	up-regulation
FCGR2B	0.626583	7.57879e-14	1.5697e-12	LC2 vs normal	up-regulation
TLR6	0.626512	2.51418e-10	2.63263e-09	LC2 vs normal	up-regulation
LMNB1	0.624718	3.83575e-09	3.21419e-08	LC2 vs normal	up-regulation
OAS1	0.624347	0.000930565	0.00244704	LC2 vs normal	up-regulation
RP11-454F8.2	0.62398	0.000115898	0.000376403	LC2 vs normal	up-regulation
AC008984.2	0.623641	1.68768e-05	6.67739e-05	LC2 vs normal	up-regulation
RP11-686D22.3	0.623549	1.40768e-06	7.02666e-06	LC2 vs normal	up-regulation
PIK3R6	0.622942	9.1912e-14	1.87213e-12	LC2 vs normal	up-regulation
ARMCX1	0.62281	5.19293e-09	4.23472e-08	LC2 vs normal	up-regulation
IDO1	0.622266	0.0069937	0.0147748	LC2 vs normal	up-regulation
ZNF780A	0.622247	1.97965e-14	4.49092e-13	LC2 vs normal	up-regulation
NUDT16P1	0.622015	1.05932e-08	8.1191e-08	LC2 vs normal	up-regulation
RP3-405J10.3	0.621571	0.00280549	0.00656874	LC2 vs normal	up-regulation
SFTPD	0.621529	0.000182915	0.00056676	LC2 vs normal	up-regulation
IGLV3-25	0.62124	0.00111166	0.00286379	LC2 vs normal	up-regulation
NLRX1	0.620974	3.78906e-22	2.57278e-20	LC2 vs normal	up-regulation
IGLV3-27	0.620069	0.02626	0.0473898	LC2 vs normal	up-regulation
RP11-124L9.2	0.619725	2.66452e-10	2.77974e-09	LC2 vs normal	up-regulation
DOK3	0.619451	1.95132e-10	2.0785e-09	LC2 vs normal	up-regulation
RP11-218E20.5	0.619331	0.000142651	0.000453743	LC2 vs normal	up-regulation
AC079325.6	0.619145	7.18555e-05	0.000244497	LC2 vs normal	up-regulation
RP11-455F5.5	0.619131	6.74556e-22	4.42809e-20	LC2 vs normal	up-regulation
ABCG1	0.618587	2.30409e-09	2.00205e-08	LC2 vs normal	up-regulation
ST3GAL4	0.618493	2.82373e-10	2.92729e-09	LC2 vs normal	up-regulation
CD300E	0.618361	8.79369e-12	1.21252e-10	LC2 vs normal	up-regulation
TRPV4	0.618287	2.02185e-05	7.87422e-05	LC2 vs normal	up-regulation
SLC36A1	0.618281	3.02432e-14	6.66937e-13	LC2 vs normal	up-regulation
CD300LB	0.617815	3.3773e-19	1.48795e-17	LC2 vs normal	up-regulation
CENPBD1	0.616944	1.6618e-28	2.78267e-26	LC2 vs normal	up-regulation
CYP4F12	0.616227	2.27491e-05	8.74855e-05	LC2 vs normal	up-regulation
SOS1-IT1	0.615957	1.53012e-13	2.99047e-12	LC2 vs normal	up-regulation
MYOF	0.615326	1.0153e-11	1.37784e-10	LC2 vs normal	up-regulation
RP11-37C7.3	0.615254	0.000161006	0.00050529	LC2 vs normal	up-regulation
RP11-460N20.7	0.615245	0.00412764	0.00925954	LC2 vs normal	up-regulation
ABCC6	0.615078	1.92422e-13	3.65934e-12	LC2 vs normal	up-regulation
OPRL1	0.615028	2.32274e-20	1.1983e-18	LC2 vs normal	up-regulation
PTGES	0.614629	0.0267416	0.0481793	LC2 vs normal	up-regulation
RPL18P10	0.614569	0.000253211	0.000760364	LC2 vs normal	up-regulation
GALNT3	0.614563	8.76604e-25	8.53242e-23	LC2 vs normal	up-regulation
NKAPL	0.614065	8.04425e-06	3.416e-05	LC2 vs normal	up-regulation
RUSC2	0.614026	1.35373e-11	1.79881e-10	LC2 vs normal	up-regulation
SAP25	0.613852	1.43908e-10	1.57272e-09	LC2 vs normal	up-regulation
ZNF772	0.613771	1.77849e-11	2.30888e-10	LC2 vs normal	up-regulation
C1orf173	0.612493	0.00104976	0.00272244	LC2 vs normal	up-regulation
INTU	0.612005	0.00035179	0.00101981	LC2 vs normal	up-regulation
HES1	0.611724	0.00015063	0.000476056	LC2 vs normal	up-regulation
RNF146	0.611329	3.17619e-39	2.32438e-36	LC2 vs normal	up-regulation
ZNF443	0.611275	7.23169e-10	6.94995e-09	LC2 vs normal	up-regulation
RP11-356C4.5	0.611028	0.0099435	0.0202197	LC2 vs normal	up-regulation
AC092171.4	0.610772	1.93515e-31	4.84007e-29	LC2 vs normal	up-regulation
BMP2	0.609477	0.00223955	0.00536834	LC2 vs normal	up-regulation
TRIM21	0.609256	9.4575e-16	2.6357e-14	LC2 vs normal	up-regulation
IGLC1	0.609218	0.00193485	0.00470648	LC2 vs normal	up-regulation
CTA-963H5.5	0.609198	4.40318e-15	1.10409e-13	LC2 vs normal	up-regulation
CDA	0.608932	1.10174e-07	6.93951e-07	LC2 vs normal	up-regulation
TRPM6	0.608868	4.84007e-07	2.66467e-06	LC2 vs normal	up-regulation
RP11-211N8.3	0.608466	0.00482328	0.0106437	LC2 vs normal	up-regulation
RAB39A	0.607502	6.25702e-10	6.0753e-09	LC2 vs normal	up-regulation
VCAN	0.607238	2.28827e-09	1.99005e-08	LC2 vs normal	up-regulation
IGLV2-11	0.606583	0.00166663	0.00411791	LC2 vs normal	up-regulation
RXRA	0.606467	7.25258e-19	3.04901e-17	LC2 vs normal	up-regulation
RP11-452C13.1	0.606386	3.35422e-06	1.53916e-05	LC2 vs normal	up-regulation
RP11-677I18.3	0.606004	0.00448365	0.00996989	LC2 vs normal	up-regulation
GDPD3	0.605731	4.08696e-19	1.76705e-17	LC2 vs normal	up-regulation
RN7SL23P	0.60558	0.000403886	0.00115591	LC2 vs normal	up-regulation
AC139100.2	0.604609	5.30093e-08	3.55899e-07	LC2 vs normal	up-regulation
SIGLEC16	0.604353	3.89797e-11	4.73386e-10	LC2 vs normal	up-regulation
TNFRSF10C	0.604283	8.98069e-08	5.75201e-07	LC2 vs normal	up-regulation
TPST1	0.604258	0.000111367	0.000363059	LC2 vs normal	up-regulation
RP4-669L17.10	0.601994	4.07347e-08	2.78987e-07	LC2 vs normal	up-regulation
PHLPP1	0.601504	8.15625e-23	5.94684e-21	LC2 vs normal	up-regulation
AC083843.1	0.601418	7.23661e-09	5.70583e-08	LC2 vs normal	up-regulation
RAB11FIP1	0.601349	5.3653e-15	1.3335e-13	LC2 vs normal	up-regulation
LINC00694	0.601206	8.06413e-06	3.42297e-05	LC2 vs normal	up-regulation
ANO5	0.600537	2.62403e-05	9.96123e-05	LC2 vs normal	up-regulation
RP11-470B22.1	0.600228	0.0226179	0.0416269	LC2 vs normal	up-regulation
LINC00899	0.600211	7.26037e-14	1.51167e-12	LC2 vs normal	up-regulation
AOC2	0.600001	9.82865e-09	7.58018e-08	LC2 vs normal	up-regulation
LRRC4	0.599878	3.97391e-08	2.72735e-07	LC2 vs normal	up-regulation
FAM198B	0.599191	4.47107e-09	3.70414e-08	LC2 vs normal	up-regulation
RP11-154H23.3	0.59908	9.44022e-07	4.88296e-06	LC2 vs normal	up-regulation
RP11-1057B6.1	0.598549	0.00836544	0.0173499	LC2 vs normal	up-regulation
SH3RF3-AS1	0.598263	0.000968965	0.00253674	LC2 vs normal	up-regulation
LINC00537	0.598247	2.51157e-11	3.15487e-10	LC2 vs normal	up-regulation
CEBPA-AS1	0.597775	5.61074e-08	3.74283e-07	LC2 vs normal	up-regulation
RP11-401P9.5	0.597047	1.26838e-06	6.38197e-06	LC2 vs normal	up-regulation
RN7SL105P	0.596891	3.25674e-05	0.000120483	LC2 vs normal	up-regulation
EMR3	0.596814	2.20726e-07	1.30539e-06	LC2 vs normal	up-regulation
ARHGAP23	0.596734	5.63395e-06	2.46832e-05	LC2 vs normal	up-regulation
NFAM1	0.596687	1.99874e-12	3.09265e-11	LC2 vs normal	up-regulation
B3GNT8	0.596681	1.54222e-09	1.39463e-08	LC2 vs normal	up-regulation
FUT7	0.596262	4.1294e-09	3.44419e-08	LC2 vs normal	up-regulation
KCNJ15	0.59597	1.02036e-06	5.23094e-06	LC2 vs normal	up-regulation
TCN1	0.595865	0.000329503	0.000962259	LC2 vs normal	up-regulation
ISY1-RAB43	0.595795	7.35383e-09	5.79132e-08	LC2 vs normal	up-regulation
ADAM19	0.595437	1.69522e-14	3.87236e-13	LC2 vs normal	up-regulation
AC091878.1	0.59474	0.000432213	0.00122889	LC2 vs normal	up-regulation
RP11-225H22.7	0.594717	0.00740949	0.0155534	LC2 vs normal	up-regulation
FPGT	0.594715	2.30098e-17	8.14785e-16	LC2 vs normal	up-regulation
AC068580.6	0.594418	1.1353e-15	3.11994e-14	LC2 vs normal	up-regulation
RP11-408O19.5	0.594097	0.000107211	0.000350785	LC2 vs normal	up-regulation
PIK3CG	0.593811	2.87918e-35	1.1378e-32	LC2 vs normal	up-regulation
IFNA20P	0.593774	0.00402794	0.00906056	LC2 vs normal	up-regulation
CCR4	0.593648	2.68035e-09	2.30767e-08	LC2 vs normal	up-regulation
OTX1	0.593606	2.87371e-05	0.00010793	LC2 vs normal	up-regulation
KRT8P43	0.593354	0.00722202	0.0152019	LC2 vs normal	up-regulation
STK32B	0.593353	1.23855e-05	5.03683e-05	LC2 vs normal	up-regulation
PLD1	0.593285	1.56126e-19	7.20767e-18	LC2 vs normal	up-regulation
RP11-981G7.1	0.593024	0.00067441	0.001836	LC2 vs normal	up-regulation
CD274	0.592134	9.16006e-05	0.000303885	LC2 vs normal	up-regulation
DOC2A	0.591834	3.68751e-05	0.000134979	LC2 vs normal	up-regulation
NAGS	0.591085	8.83125e-17	2.87001e-15	LC2 vs normal	up-regulation
CTC-459F4.3	0.590919	2.72406e-24	2.45775e-22	LC2 vs normal	up-regulation
CTSL	0.590662	1.4595e-09	1.32712e-08	LC2 vs normal	up-regulation
MTND4P23	0.590382	2.74452e-05	0.000103728	LC2 vs normal	up-regulation
RP11-552F3.9	0.590201	0.00327573	0.00754547	LC2 vs normal	up-regulation
CLEC4D	0.590181	2.25175e-06	1.07678e-05	LC2 vs normal	up-regulation
FES	0.59018	5.82552e-15	1.43883e-13	LC2 vs normal	up-regulation
RP1-149A16.3	-0.590057	1.42804e-06	7.11824e-06	LC2 vs normal	down-regulation
RP11-248J18.3	-0.590113	1.74641e-10	1.87336e-09	LC2 vs normal	down-regulation
RP11-109G23.3	-0.590347	0.000823083	0.00219389	LC2 vs normal	down-regulation
KCND3	-0.590463	9.98119e-06	4.13716e-05	LC2 vs normal	down-regulation
SOBP	-0.590468	0.00020479	0.000627357	LC2 vs normal	down-regulation
FKBP6	-0.590656	0.0149911	0.029043	LC2 vs normal	down-regulation
TUBA8	-0.590668	1.55915e-05	6.21739e-05	LC2 vs normal	down-regulation
CTC-487M23.7	-0.590692	0.00138881	0.0034944	LC2 vs normal	down-regulation
ADIRF-AS1	-0.590881	3.43007e-11	4.20439e-10	LC2 vs normal	down-regulation
MID2	-0.591391	2.09291e-13	3.96108e-12	LC2 vs normal	down-regulation
SLC16A10	-0.591955	9.917e-06	4.11401e-05	LC2 vs normal	down-regulation
AC144652.1	-0.591998	1.6844e-12	2.65196e-11	LC2 vs normal	down-regulation
RP11-490K7.4	-0.592211	0.00084592	0.00224839	LC2 vs normal	down-regulation
MT-CO2	-0.592456	1.48408e-25	1.62911e-23	LC2 vs normal	down-regulation
ELOVL7	-0.592652	9.12494e-05	0.000302923	LC2 vs normal	down-regulation
NR4A2	-0.59333	0.00213721	0.00514001	LC2 vs normal	down-regulation
BMP6	-0.593534	2.70745e-06	1.2692e-05	LC2 vs normal	down-regulation
OR13A1	-0.593901	0.00852915	0.0176395	LC2 vs normal	down-regulation
UBE2Q1-AS1	-0.594232	0.00288916	0.00674787	LC2 vs normal	down-regulation
RP11-647K16.1	-0.594287	0.000368029	0.00106236	LC2 vs normal	down-regulation
DAB2IP	-0.594596	0.000112192	0.000365446	LC2 vs normal	down-regulation
AC242842.1	-0.594913	0.00290617	0.00678359	LC2 vs normal	down-regulation
TP53INP2	-0.595203	1.84437e-07	1.10769e-06	LC2 vs normal	down-regulation
ZNF204P	-0.59531	3.17249e-09	2.70779e-08	LC2 vs normal	down-regulation
FAM153A	-0.595356	2.59272e-06	1.22204e-05	LC2 vs normal	down-regulation
CTB-33G10.1	-0.595653	0.00588775	0.0126963	LC2 vs normal	down-regulation
GYLTL1B	-0.595809	9.94142e-08	6.31413e-07	LC2 vs normal	down-regulation
AC009299.3	-0.595902	1.43564e-06	7.1507e-06	LC2 vs normal	down-regulation
RP1-62O9.3	-0.596094	0.00234366	0.0055847	LC2 vs normal	down-regulation
CTA-357J21.1	-0.596159	0.00191784	0.00467085	LC2 vs normal	down-regulation
PZP	-0.596679	0.000121747	0.000393974	LC2 vs normal	down-regulation
RP11-665N17.4	-0.597391	0.00929337	0.019011	LC2 vs normal	down-regulation
RP11-392O18.2	-0.597565	0.000202837	0.000622048	LC2 vs normal	down-regulation
TMEM150C	-0.597775	0.00614859	0.0132011	LC2 vs normal	down-regulation
GRM2	-0.598093	5.12983e-09	4.19191e-08	LC2 vs normal	down-regulation
CHRM3-AS2	-0.598121	4.67045e-05	0.000166697	LC2 vs normal	down-regulation
RP11-554I8.1	-0.598205	0.000168695	0.000527078	LC2 vs normal	down-regulation
MURC	-0.59854	0.000737507	0.00198805	LC2 vs normal	down-regulation
SH3BGRL2	-0.599123	0.000154533	0.000487222	LC2 vs normal	down-regulation
XCR1	-0.599362	5.16763e-06	2.28223e-05	LC2 vs normal	down-regulation
C17orf104	-0.599453	1.33994e-06	6.70955e-06	LC2 vs normal	down-regulation
RP11-324O2.6	-0.599717	4.41674e-05	0.000158934	LC2 vs normal	down-regulation
RAD54B	-0.599741	9.16505e-09	7.10166e-08	LC2 vs normal	down-regulation
43900	-0.60034	0.00485523	0.0107046	LC2 vs normal	down-regulation
RP11-468E2.2	-0.601123	3.55885e-08	2.46648e-07	LC2 vs normal	down-regulation
ACAN	-0.601547	0.011079	0.022247	LC2 vs normal	down-regulation
SAMD12	-0.601731	2.00968e-05	7.83219e-05	LC2 vs normal	down-regulation
SGCE	-0.601845	0.000181273	0.000562552	LC2 vs normal	down-regulation
AC007879.7	-0.602434	2.86625e-05	0.00010771	LC2 vs normal	down-regulation
RP11-380L11.4	-0.602536	9.88631e-06	4.10213e-05	LC2 vs normal	down-regulation
GCNT7	-0.602555	2.56414e-06	1.21179e-05	LC2 vs normal	down-regulation
RPS29	-0.602591	6.15779e-26	7.15716e-24	LC2 vs normal	down-regulation
PRSS22	-0.602622	0.00231077	0.00551764	LC2 vs normal	down-regulation
FXYD7	-0.602836	5.05184e-10	5.0085e-09	LC2 vs normal	down-regulation
RCAN3	-0.602969	5.5944e-12	8.02758e-11	LC2 vs normal	down-regulation
FHIT	-0.603063	0.00141698	0.00355578	LC2 vs normal	down-regulation
AC006978.6	-0.603136	6.59282e-31	1.49733e-28	LC2 vs normal	down-regulation
RP11-124D2.7	-0.603519	6.48318e-09	5.16745e-08	LC2 vs normal	down-regulation
RP11-430H10.1	-0.603605	0.0162378	0.0310909	LC2 vs normal	down-regulation
RP11-96D1.11	-0.603622	1.00067e-11	1.35986e-10	LC2 vs normal	down-regulation
CTTN	-0.603687	2.39698e-05	9.1769e-05	LC2 vs normal	down-regulation
ARMC3	-0.603997	0.00031373	0.000922468	LC2 vs normal	down-regulation
RP11-38L15.2	-0.604095	1.88643e-13	3.60134e-12	LC2 vs normal	down-regulation
RP4-756H11.1	-0.604776	0.00163822	0.00405381	LC2 vs normal	down-regulation
AC078883.3	-0.604936	1.61512e-06	7.95838e-06	LC2 vs normal	down-regulation
CYP2E1	-0.605263	2.86363e-06	1.33575e-05	LC2 vs normal	down-regulation
RABGAP1L-IT1	-0.606228	5.29562e-05	0.000186119	LC2 vs normal	down-regulation
CSPG5	-0.606236	0.0010584	0.00274304	LC2 vs normal	down-regulation
CYP2A7	-0.60628	0.0207233	0.0385131	LC2 vs normal	down-regulation
DFNB31	-0.606291	2.36198e-10	2.48909e-09	LC2 vs normal	down-regulation
DUTP6	-0.606292	0.000782373	0.00209726	LC2 vs normal	down-regulation
EEF1A1P30	-0.606446	0.00288907	0.00674787	LC2 vs normal	down-regulation
TNFRSF13B	-0.606663	1.19041e-06	6.02029e-06	LC2 vs normal	down-regulation
LRP2BP	-0.606775	1.93851e-11	2.50347e-10	LC2 vs normal	down-regulation
UBE2Q2P2	-0.606892	0.00129384	0.00328008	LC2 vs normal	down-regulation
RP11-397E7.4	-0.606914	0.000942542	0.00247425	LC2 vs normal	down-regulation
RP11-382J24.2	-0.606982	0.0092287	0.0188885	LC2 vs normal	down-regulation
AREG	-0.607317	0.0193987	0.0363661	LC2 vs normal	down-regulation
ZNF878	-0.607433	0.000635671	0.00173964	LC2 vs normal	down-regulation
AC004057.1	-0.607516	0.00209117	0.0050445	LC2 vs normal	down-regulation
TRAV1-2	-0.607643	0.00022318	0.000678852	LC2 vs normal	down-regulation
LRRN4CL	-0.608167	0.00609535	0.0130996	LC2 vs normal	down-regulation
MCAM	-0.608345	3.29311e-07	1.8855e-06	LC2 vs normal	down-regulation
TNFRSF19	-0.608382	0.00419327	0.0093885	LC2 vs normal	down-regulation
SBF2-AS1	-0.608822	2.27088e-12	3.48373e-11	LC2 vs normal	down-regulation
TRBV23-1	-0.609038	0.0107368	0.0216345	LC2 vs normal	down-regulation
RP11-498E2.7	-0.609255	4.68752e-10	4.67545e-09	LC2 vs normal	down-regulation
AC127904.2	-0.609267	9.95443e-08	6.31833e-07	LC2 vs normal	down-regulation
RPS2P45	-0.609469	0.00123198	0.00313856	LC2 vs normal	down-regulation
ACTG1P3	-0.609845	1.94602e-06	9.43825e-06	LC2 vs normal	down-regulation
KCNJ14	-0.609969	2.13269e-08	1.54302e-07	LC2 vs normal	down-regulation
PLEKHG7	-0.610138	0.0027397	0.00642385	LC2 vs normal	down-regulation
RCVRN	-0.61048	0.00212889	0.00512173	LC2 vs normal	down-regulation
FAR1-IT1	-0.61065	0.000907619	0.00239402	LC2 vs normal	down-regulation
GK3P	-0.610689	0.000417837	0.00119238	LC2 vs normal	down-regulation
RN7SL844P	-0.610695	0.000159167	0.000499839	LC2 vs normal	down-regulation
HSD17B14	-0.610718	0.00099941	0.00260485	LC2 vs normal	down-regulation
MMRN2	-0.610852	3.17349e-05	0.000117734	LC2 vs normal	down-regulation
CTD-2124B8.2	-0.611658	0.000705362	0.00191052	LC2 vs normal	down-regulation
RP11-24C3.2	-0.612201	4.05103e-07	2.26947e-06	LC2 vs normal	down-regulation
RP11-503E24.2	-0.612202	4.67568e-06	2.08501e-05	LC2 vs normal	down-regulation
AC012368.1	-0.612572	0.00760219	0.0159224	LC2 vs normal	down-regulation
RAP1GAP	-0.612774	6.98752e-05	0.000238704	LC2 vs normal	down-regulation
RP11-402J7.2	-0.612845	1.49691e-11	1.97052e-10	LC2 vs normal	down-regulation
COL6A1	-0.613262	8.06647e-08	5.22062e-07	LC2 vs normal	down-regulation
RP11-706O15.3	-0.613316	0.000626432	0.00171626	LC2 vs normal	down-regulation
CA2	-0.613635	1.65523e-05	6.55952e-05	LC2 vs normal	down-regulation
AL354808.2	-0.614186	9.65156e-05	0.000318692	LC2 vs normal	down-regulation
POU5F2	-0.614207	3.49189e-05	0.000128485	LC2 vs normal	down-regulation
TNFAIP3	-0.614369	8.76821e-06	3.67535e-05	LC2 vs normal	down-regulation
KIF5C	-0.61452	3.89793e-14	8.45435e-13	LC2 vs normal	down-regulation
NPM1P26	-0.614887	1.85862e-06	9.05657e-06	LC2 vs normal	down-regulation
CYGB	-0.614966	0.00091134	0.00240256	LC2 vs normal	down-regulation
RP11-701H24.7	-0.614967	0.000379957	0.00109408	LC2 vs normal	down-regulation
PAX5	-0.615072	1.38034e-06	6.89958e-06	LC2 vs normal	down-regulation
DMRTC1B	-0.616144	0.000388721	0.00111663	LC2 vs normal	down-regulation
RP11-108P20.2	-0.616404	0.000142919	0.000454374	LC2 vs normal	down-regulation
PDE4D	-0.616601	6.44376e-11	7.48074e-10	LC2 vs normal	down-regulation
DDX18P1	-0.616844	9.71391e-07	5.0088e-06	LC2 vs normal	down-regulation
FSBP	-0.61783	0.000131209	0.00042135	LC2 vs normal	down-regulation
ENAM	-0.617955	0.000227671	0.000691552	LC2 vs normal	down-regulation
MT-CO3	-0.617955	3.83335e-24	3.38139e-22	LC2 vs normal	down-regulation
EDA	-0.617958	2.98913e-06	1.38676e-05	LC2 vs normal	down-regulation
TDRP	-0.618117	5.29415e-05	0.0001861	LC2 vs normal	down-regulation
AC010761.8	-0.618209	6.12439e-15	1.49767e-13	LC2 vs normal	down-regulation
RP11-248J18.2	-0.618265	0.000342329	0.000994424	LC2 vs normal	down-regulation
RP11-197M22.2	-0.618701	0.00965451	0.0196826	LC2 vs normal	down-regulation
CNN3	-0.618741	0.000946302	0.00248181	LC2 vs normal	down-regulation
HAR1B	-0.619384	0.00904031	0.0185548	LC2 vs normal	down-regulation
PTPN14	-0.619737	1.23193e-05	5.01372e-05	LC2 vs normal	down-regulation
RP1-223E5.4	-0.620074	5.80888e-05	0.00020218	LC2 vs normal	down-regulation
AC023490.2	-0.620341	0.0198038	0.0370552	LC2 vs normal	down-regulation
NAP1L5	-0.620675	1.38618e-12	2.22317e-11	LC2 vs normal	down-regulation
TRBV30	-0.620889	0.000258441	0.000774186	LC2 vs normal	down-regulation
KCNS1	-0.62097	0.000356096	0.00103093	LC2 vs normal	down-regulation
RP11-624C23.1	-0.621333	0.018146	0.0342779	LC2 vs normal	down-regulation
STRCP1	-0.621421	0.000205534	0.00062944	LC2 vs normal	down-regulation
IPO9-AS1	-0.621614	0.000592193	0.00163264	LC2 vs normal	down-regulation
AC093110.3	-0.621762	0.000253328	0.0007606	LC2 vs normal	down-regulation
FCRL2	-0.621766	5.57037e-07	3.02519e-06	LC2 vs normal	down-regulation
FAM227B	-0.622176	6.45023e-16	1.84443e-14	LC2 vs normal	down-regulation
ILF3-AS1	-0.622466	6.41205e-31	1.47321e-28	LC2 vs normal	down-regulation
THAP9-AS1	-0.622578	2.44781e-17	8.60609e-16	LC2 vs normal	down-regulation
LEFTY1	-0.622621	0.0035572	0.00812469	LC2 vs normal	down-regulation
DNAJC19P5	-0.62268	6.03295e-07	3.25608e-06	LC2 vs normal	down-regulation
KIF26A	-0.622775	0.00981819	0.0199848	LC2 vs normal	down-regulation
RP11-101O6.2	-0.622899	0.000878419	0.00232664	LC2 vs normal	down-regulation
KRTAP16-1	-0.623574	0.000758589	0.00203959	LC2 vs normal	down-regulation
AC093375.1	-0.62389	0.0168813	0.032209	LC2 vs normal	down-regulation
RP11-747H7.3	-0.624418	6.2682e-15	1.53094e-13	LC2 vs normal	down-regulation
CSPG4P11	-0.624547	1.72913e-05	6.82224e-05	LC2 vs normal	down-regulation
RP11-361K17.2	-0.624837	2.19183e-06	1.05194e-05	LC2 vs normal	down-regulation
SLC38A11	-0.625073	0.001585	0.00393789	LC2 vs normal	down-regulation
SELM	-0.625186	2.61282e-24	2.37911e-22	LC2 vs normal	down-regulation
CTA-85E5.10	-0.625314	0.0138091	0.0270206	LC2 vs normal	down-regulation
RN7SL32P	-0.625514	0.00464118	0.0102935	LC2 vs normal	down-regulation
IDO2	-0.625564	0.00444498	0.00989134	LC2 vs normal	down-regulation
KLF9	-0.625613	1.09918e-14	2.58556e-13	LC2 vs normal	down-regulation
ARL5B	-0.625651	3.11503e-09	2.66334e-08	LC2 vs normal	down-regulation
LINC00610	-0.625707	1.70061e-05	6.72048e-05	LC2 vs normal	down-regulation
CTA-363E19.2	-0.625764	7.78105e-11	8.92314e-10	LC2 vs normal	down-regulation
MCF2L-AS1	-0.625846	0.00414882	0.0092965	LC2 vs normal	down-regulation
PLN	-0.62604	0.00230906	0.00551423	LC2 vs normal	down-regulation
FAM81B	-0.626091	0.00270782	0.00635815	LC2 vs normal	down-regulation
LINC00965	-0.626539	9.00378e-08	5.76493e-07	LC2 vs normal	down-regulation
RP11-1105G2.3	-0.626899	7.06111e-07	3.74652e-06	LC2 vs normal	down-regulation
CTD-2286N8.2	-0.627401	0.000110255	0.000359849	LC2 vs normal	down-regulation
CTC-448F2.6	-0.627723	1.65821e-07	1.00752e-06	LC2 vs normal	down-regulation
AC091633.3	-0.627964	0.00432933	0.00966043	LC2 vs normal	down-regulation
RP11-96D1.9	-0.628006	3.22352e-11	3.96597e-10	LC2 vs normal	down-regulation
SYDE2	-0.628008	5.01571e-08	3.38128e-07	LC2 vs normal	down-regulation
AC110769.3	-0.62857	0.00569849	0.0123339	LC2 vs normal	down-regulation
SUGT1P3	-0.628595	0.00026552	0.000793707	LC2 vs normal	down-regulation
OSMR	-0.629238	2.56328e-08	1.8291e-07	LC2 vs normal	down-regulation
RP11-271K21.11	-0.629272	5.63932e-05	0.000197007	LC2 vs normal	down-regulation
DLGAP1	-0.629331	0.00582717	0.0125835	LC2 vs normal	down-regulation
HPDL	-0.629403	6.95983e-09	5.51622e-08	LC2 vs normal	down-regulation
RYR2	-0.629417	0.000251607	0.000756238	LC2 vs normal	down-regulation
PTPN20B	-0.629489	0.00678991	0.0144028	LC2 vs normal	down-regulation
SUCLG2P2	-0.630103	5.19386e-05	0.000182996	LC2 vs normal	down-regulation
NRGN	-0.630683	3.64038e-05	0.000133451	LC2 vs normal	down-regulation
HEXA-AS1	-0.63094	4.35193e-06	1.95165e-05	LC2 vs normal	down-regulation
RP11-345P4.9	-0.631012	1.80426e-34	6.48188e-32	LC2 vs normal	down-regulation
RP1-266L20.9	-0.631067	1.6503e-13	3.20003e-12	LC2 vs normal	down-regulation
PDE6C	-0.631537	0.000462986	0.00130893	LC2 vs normal	down-regulation
AC013394.2	-0.63172	4.26191e-26	5.1037e-24	LC2 vs normal	down-regulation
ZNF639	-0.631746	4.15554e-25	4.21073e-23	LC2 vs normal	down-regulation
AC117395.1	-0.631753	0.00605035	0.0130142	LC2 vs normal	down-regulation
RP11-561C5.4	-0.631949	0.00321365	0.00741805	LC2 vs normal	down-regulation
IQCH	-0.632009	3.87338e-05	0.000141129	LC2 vs normal	down-regulation
RP11-862G15.2	-0.632235	0.0128813	0.025409	LC2 vs normal	down-regulation
ZNF711	-0.632512	1.8369e-08	1.34527e-07	LC2 vs normal	down-regulation
RP11-219B17.1	-0.632959	1.68437e-05	6.66696e-05	LC2 vs normal	down-regulation
CD79A	-0.633665	1.53062e-08	1.13612e-07	LC2 vs normal	down-regulation
CTD-2319I12.1	-0.633867	0.000905145	0.00238814	LC2 vs normal	down-regulation
RP11-1024P17.1	-0.633893	1.57186e-09	1.41755e-08	LC2 vs normal	down-regulation
XXcos-LUCA11.4	-0.634035	2.34209e-19	1.047e-17	LC2 vs normal	down-regulation
CD22	-0.63472	1.19111e-07	7.44076e-07	LC2 vs normal	down-regulation
BCL7A	-0.634743	8.78997e-10	8.32204e-09	LC2 vs normal	down-regulation
RP4-778K6.3	-0.635265	7.06812e-05	0.000241124	LC2 vs normal	down-regulation
HIST1H3H	-0.635578	1.89706e-05	7.42847e-05	LC2 vs normal	down-regulation
RP11-495K9.5	-0.635609	5.39348e-07	2.93905e-06	LC2 vs normal	down-regulation
AC069547.1	-0.636009	4.33474e-08	2.95243e-07	LC2 vs normal	down-regulation
C4BPB	-0.636028	0.00656171	0.0139848	LC2 vs normal	down-regulation
ZBTB10	-0.636148	2.7662e-10	2.87066e-09	LC2 vs normal	down-regulation
GPR173	-0.636479	0.00285464	0.00667592	LC2 vs normal	down-regulation
LINC00880	-0.636683	0.0079972	0.0166596	LC2 vs normal	down-regulation
RP11-1143G9.2	-0.636997	0.00348195	0.00797218	LC2 vs normal	down-regulation
EFCAB14-AS1	-0.637008	0.00475129	0.0105026	LC2 vs normal	down-regulation
LCA5	-0.637504	0.00378363	0.00857938	LC2 vs normal	down-regulation
RP11-511H9.3	-0.637566	3.41554e-07	1.94939e-06	LC2 vs normal	down-regulation
AC092620.2	-0.637609	2.23644e-06	1.07049e-05	LC2 vs normal	down-regulation
ZNF295-AS1	-0.637787	0.00374752	0.0085102	LC2 vs normal	down-regulation
C1S	-0.63779	3.22009e-11	3.96422e-10	LC2 vs normal	down-regulation
CTD-2350C19.1	-0.638071	1.08972e-20	5.91532e-19	LC2 vs normal	down-regulation
LINC00544	-0.638769	0.000330654	0.00096505	LC2 vs normal	down-regulation
KLHL15	-0.639259	9.20005e-14	1.87213e-12	LC2 vs normal	down-regulation
RP11-453N18.1	-0.639317	0.00222171	0.00532622	LC2 vs normal	down-regulation
MIPOL1	-0.639544	0.00606949	0.0130526	LC2 vs normal	down-regulation
HHLA2	-0.639727	0.000113154	0.000368339	LC2 vs normal	down-regulation
RP11-677M14.3	-0.639933	0.000515006	0.00143905	LC2 vs normal	down-regulation
C10orf111	-0.640225	0.00137487	0.00346285	LC2 vs normal	down-regulation
DDX11L9	-0.640352	0.00183723	0.0044967	LC2 vs normal	down-regulation
RSPH1	-0.640472	0.0174508	0.0331358	LC2 vs normal	down-regulation
HNRNPCP7	-0.640886	8.60591e-07	4.48902e-06	LC2 vs normal	down-regulation
ZNF385D	-0.641313	0.000525914	0.00146627	LC2 vs normal	down-regulation
RP5-940J5.6	-0.642195	1.98557e-11	2.55588e-10	LC2 vs normal	down-regulation
RP11-17A1.3	-0.642507	0.00130624	0.0033077	LC2 vs normal	down-regulation
RP11-250B2.6	-0.642819	0.00347416	0.00795526	LC2 vs normal	down-regulation
DFNB59	-0.643215	9.70872e-10	9.10896e-09	LC2 vs normal	down-regulation
MT-ND2	-0.643261	4.88567e-23	3.65667e-21	LC2 vs normal	down-regulation
RP11-346E8.1	-0.643403	0.00123944	0.00315593	LC2 vs normal	down-regulation
CTC-308K20.1	-0.643759	9.27705e-08	5.92645e-07	LC2 vs normal	down-regulation
AK5	-0.64426	7.70582e-07	4.06241e-06	LC2 vs normal	down-regulation
PIGHP1	-0.644371	3.2268e-06	1.48656e-05	LC2 vs normal	down-regulation
AC093668.2	-0.644524	3.81936e-18	1.49144e-16	LC2 vs normal	down-regulation
PTPRF	-0.644574	0.00035591	0.00103054	LC2 vs normal	down-regulation
SEPT7P8	-0.644592	0.00225023	0.00539069	LC2 vs normal	down-regulation
MUC20	-0.644949	0.000111034	0.000362212	LC2 vs normal	down-regulation
CTB-75G16.3	-0.64503	0.0108719	0.0218768	LC2 vs normal	down-regulation
ANKRD29	-0.645206	0.0021125	0.00508786	LC2 vs normal	down-regulation
AC067945.3	-0.645467	0.00479182	0.0105872	LC2 vs normal	down-regulation
GLYATL1P1	-0.645479	0.0152024	0.0293756	LC2 vs normal	down-regulation
RP11-345K20.2	-0.645613	3.00259e-05	0.000112236	LC2 vs normal	down-regulation
RN7SKP292	-0.645734	0.00450515	0.0100143	LC2 vs normal	down-regulation
PARK2	-0.646239	1.09936e-05	4.51044e-05	LC2 vs normal	down-regulation
PCOLCE-AS1	-0.646274	0.000182188	0.000564859	LC2 vs normal	down-regulation
CTC-471F3.6	-0.646565	0.000262554	0.000785556	LC2 vs normal	down-regulation
DOCK9-AS2	-0.646932	1.05763e-06	5.4027e-06	LC2 vs normal	down-regulation
CXorf67	-0.647061	0.000714043	0.00193086	LC2 vs normal	down-regulation
RP11-701P16.2	-0.64734	0.00352534	0.00806217	LC2 vs normal	down-regulation
CBX5P1	-0.647415	0.0002438	0.000735344	LC2 vs normal	down-regulation
AP004290.1	-0.647465	0.00225161	0.00539267	LC2 vs normal	down-regulation
RP11-425D10.10	-0.647973	1.31196e-05	5.31485e-05	LC2 vs normal	down-regulation
POF1B	-0.6482	0.000811213	0.00216576	LC2 vs normal	down-regulation
RP11-575L7.4	-0.648868	6.98014e-07	3.70854e-06	LC2 vs normal	down-regulation
PDLIM4	-0.650078	0.00413127	0.00926454	LC2 vs normal	down-regulation
RP1-257I20.14	-0.650158	1.61327e-06	7.95323e-06	LC2 vs normal	down-regulation
AC096921.2	-0.65023	0.000172788	0.000538675	LC2 vs normal	down-regulation
AC159540.2	-0.650331	0.00055003	0.00152705	LC2 vs normal	down-regulation
RP11-120K9.2	-0.650587	1.09902e-05	4.50996e-05	LC2 vs normal	down-regulation
TUB	-0.650683	1.56005e-09	1.40882e-08	LC2 vs normal	down-regulation
GOLGA6L3	-0.650938	0.00866319	0.0178659	LC2 vs normal	down-regulation
ZNF462	-0.650978	0.000363469	0.00105043	LC2 vs normal	down-regulation
MT-ND3	-0.651201	6.26336e-22	4.12526e-20	LC2 vs normal	down-regulation
RP11-441F2.5	-0.651696	0.00219348	0.00526623	LC2 vs normal	down-regulation
AC005307.3	-0.652186	0.000974435	0.00254951	LC2 vs normal	down-regulation
ESPN	-0.653218	3.99399e-05	0.000145178	LC2 vs normal	down-regulation
AC092653.5	-0.653256	7.56513e-05	0.000256046	LC2 vs normal	down-regulation
LRRC66	-0.653405	0.000240029	0.000725634	LC2 vs normal	down-regulation
RP1-225E12.2	-0.653417	5.53369e-11	6.5161e-10	LC2 vs normal	down-regulation
GHc-362H12.3	-0.653915	5.31528e-07	2.90123e-06	LC2 vs normal	down-regulation
RP11-789C17.1	-0.654092	0.000850388	0.00225905	LC2 vs normal	down-regulation
AC016907.3	-0.654277	0.00717247	0.0151104	LC2 vs normal	down-regulation
RP11-531F16.4	-0.655321	3.39856e-09	2.88207e-08	LC2 vs normal	down-regulation
CTD-2293H3.1	-0.655557	0.00120317	0.00307111	LC2 vs normal	down-regulation
LINC00664	-0.655931	0.0143625	0.0279567	LC2 vs normal	down-regulation
GNG11	-0.65681	1.00577e-05	4.16627e-05	LC2 vs normal	down-regulation
TNFRSF13C	-0.656868	7.50851e-08	4.88993e-07	LC2 vs normal	down-regulation
RP11-187C18.2	-0.657021	1.10367e-06	5.62484e-06	LC2 vs normal	down-regulation
RP11-173A16.2	-0.657282	0.00186123	0.00455092	LC2 vs normal	down-regulation
C1orf145	-0.657345	5.36375e-07	2.92446e-06	LC2 vs normal	down-regulation
ZNF165	-0.657351	6.99931e-06	3.01175e-05	LC2 vs normal	down-regulation
CTD-2031P19.3	-0.657351	0.00103723	0.00269312	LC2 vs normal	down-regulation
CD19	-0.65838	1.18539e-08	8.99468e-08	LC2 vs normal	down-regulation
XXbac-BPG249D20.9	-0.65869	2.08572e-06	1.00615e-05	LC2 vs normal	down-regulation
PGF	-0.658921	9.66904e-06	4.02131e-05	LC2 vs normal	down-regulation
SPON1	-0.659171	3.32349e-12	4.96125e-11	LC2 vs normal	down-regulation
RP11-151A6.4	-0.659336	0.00032341	0.000947504	LC2 vs normal	down-regulation
AC007256.5	-0.659451	6.26747e-05	0.000216464	LC2 vs normal	down-regulation
RP11-148O21.4	-0.659509	0.000279652	0.000831549	LC2 vs normal	down-regulation
AC128709.1	-0.659525	0.000314401	0.000924166	LC2 vs normal	down-regulation
RP11-849F2.9	-0.659612	0.00364956	0.00830779	LC2 vs normal	down-regulation
TRBV11-2	-0.659796	0.000364877	0.00105388	LC2 vs normal	down-regulation
MATN1-AS1	-0.660095	5.77155e-22	3.82685e-20	LC2 vs normal	down-regulation
CTD-2576D5.4	-0.660115	5.96703e-05	0.000207101	LC2 vs normal	down-regulation
AC005614.3	-0.660579	0.0128267	0.0253113	LC2 vs normal	down-regulation
NRG2	-0.660581	0.00164497	0.00406948	LC2 vs normal	down-regulation
ZNF662	-0.660627	1.75954e-05	6.93393e-05	LC2 vs normal	down-regulation
CALM2P2	-0.661443	5.26666e-12	7.60702e-11	LC2 vs normal	down-regulation
RP11-680G24.5	-0.66174	2.11295e-09	1.85143e-08	LC2 vs normal	down-regulation
RIC3	-0.661744	6.11635e-14	1.29671e-12	LC2 vs normal	down-regulation
RP11-1036E20.9	-0.662583	0.000628939	0.00172217	LC2 vs normal	down-regulation
CTC-332L22.1	-0.662673	0.0159391	0.0306005	LC2 vs normal	down-regulation
RP11-498D10.5	-0.662978	6.89206e-10	6.65267e-09	LC2 vs normal	down-regulation
MAGI2-AS3	-0.663607	0.01547	0.0298216	LC2 vs normal	down-regulation
RP11-383G6.3	-0.663637	0.00197893	0.00480187	LC2 vs normal	down-regulation
RP1-168P16.3	-0.664244	0.01322	0.0259902	LC2 vs normal	down-regulation
CCIN	-0.665413	0.000221723	0.00067473	LC2 vs normal	down-regulation
AC115115.3	-0.665566	0.00959169	0.0195686	LC2 vs normal	down-regulation
RAPGEF5	-0.665611	0.000706158	0.00191215	LC2 vs normal	down-regulation
CTC-453G23.5	-0.66617	0.00209602	0.00505372	LC2 vs normal	down-regulation
TAS2R18	-0.666203	2.75197e-05	0.00010393	LC2 vs normal	down-regulation
RP11-434P11.2	-0.66642	1.81985e-08	1.33377e-07	LC2 vs normal	down-regulation
TTC25	-0.666816	8.052e-06	3.41855e-05	LC2 vs normal	down-regulation
AC007386.3	-0.668236	0.00346075	0.0079273	LC2 vs normal	down-regulation
TNNC1	-0.668775	5.57094e-05	0.000194894	LC2 vs normal	down-regulation
CTC-378H22.2	-0.669097	3.05318e-27	4.40349e-25	LC2 vs normal	down-regulation
CTC-398G3.1	-0.670085	0.000871858	0.00231049	LC2 vs normal	down-regulation
GSTO2	-0.670426	0.000102519	0.00033705	LC2 vs normal	down-regulation
MT-RNR1	-0.670585	5.18587e-09	4.23245e-08	LC2 vs normal	down-regulation
SBDS	-0.671027	3.99535e-19	1.73123e-17	LC2 vs normal	down-regulation
RN7SL1	-0.671489	0.00303808	0.00706394	LC2 vs normal	down-regulation
RP11-493K19.3	-0.672142	3.52938e-13	6.45115e-12	LC2 vs normal	down-regulation
PTPRN	-0.672292	0.000998248	0.00260221	LC2 vs normal	down-regulation
IQCK	-0.672338	4.63014e-06	2.06703e-05	LC2 vs normal	down-regulation
RP11-311P8.2	-0.672379	2.25797e-11	2.86915e-10	LC2 vs normal	down-regulation
AC007879.5	-0.672633	4.18543e-05	0.000151409	LC2 vs normal	down-regulation
RP11-18B3.2	-0.672761	0.000720978	0.00194748	LC2 vs normal	down-regulation
CTD-2562J15.4	-0.673015	2.95203e-06	1.37277e-05	LC2 vs normal	down-regulation
RN7SL587P	-0.673184	0.00151133	0.00377287	LC2 vs normal	down-regulation
RP11-804H8.6	-0.673189	1.07119e-20	5.83076e-19	LC2 vs normal	down-regulation
RP11-254B13.4	-0.67353	1.18563e-05	4.836e-05	LC2 vs normal	down-regulation
SCXA	-0.673561	1.80624e-07	1.08876e-06	LC2 vs normal	down-regulation
RP11-247I13.11	-0.67357	0.000391802	0.00112489	LC2 vs normal	down-regulation
CDC42P5	-0.673635	6.60819e-05	0.000226883	LC2 vs normal	down-regulation
KRT8P50	-0.673718	0.000115991	0.000376641	LC2 vs normal	down-regulation
RP11-247I13.8	-0.673958	0.00728657	0.0153149	LC2 vs normal	down-regulation
DDX11L16	-0.674437	0.00114016	0.00292768	LC2 vs normal	down-regulation
KCNQ3	-0.674632	0.00273821	0.00642187	LC2 vs normal	down-regulation
PGAM4	-0.675364	0.00017264	0.000538299	LC2 vs normal	down-regulation
RP11-1264N5.1	-0.675492	7.09697e-10	6.83377e-09	LC2 vs normal	down-regulation
PPP1R14A	-0.676434	2.62728e-07	1.53089e-06	LC2 vs normal	down-regulation
BEX2	-0.677286	1.1091e-17	4.07335e-16	LC2 vs normal	down-regulation
NPM1P37	-0.67787	3.05352e-06	1.41299e-05	LC2 vs normal	down-regulation
RP11-73O6.3	-0.677896	2.69582e-16	7.998e-15	LC2 vs normal	down-regulation
CTC-1337H24.2	-0.67796	0.00313198	0.00725157	LC2 vs normal	down-regulation
LRRC19	-0.678195	0.00124446	0.0031679	LC2 vs normal	down-regulation
RP11-1415C14.4	-0.678398	0.00126918	0.00322377	LC2 vs normal	down-regulation
TCF7	-0.679571	1.04037e-17	3.83519e-16	LC2 vs normal	down-regulation
MTND4P15	-0.679598	5.23338e-05	0.000184095	LC2 vs normal	down-regulation
IL17D	-0.679839	0.000161343	0.000506108	LC2 vs normal	down-regulation
DTX1	-0.680121	4.36082e-12	6.36847e-11	LC2 vs normal	down-regulation
MTSS1L	-0.680319	5.64431e-09	4.57074e-08	LC2 vs normal	down-regulation
OXTR	-0.680464	8.38386e-05	0.000280797	LC2 vs normal	down-regulation
KDM4D	-0.680629	0.000238374	0.000721734	LC2 vs normal	down-regulation
RP11-395P17.11	-0.681134	6.62031e-08	4.35165e-07	LC2 vs normal	down-regulation
PVRL4	-0.681199	2.98371e-05	0.000111615	LC2 vs normal	down-regulation
ZNF628	-0.681335	2.6693e-16	7.94795e-15	LC2 vs normal	down-regulation
RP11-464F9.20	-0.681362	2.04934e-05	7.9726e-05	LC2 vs normal	down-regulation
SYNPO	-0.681449	1.72009e-09	1.5358e-08	LC2 vs normal	down-regulation
RN7SL431P	-0.681677	0.000104759	0.000343614	LC2 vs normal	down-regulation
RP11-744N12.3	-0.681839	0.00247204	0.00585812	LC2 vs normal	down-regulation
RP11-266L9.2	-0.68359	2.73291e-11	3.40692e-10	LC2 vs normal	down-regulation
RP11-388M20.1	-0.683618	6.34052e-05	0.000218757	LC2 vs normal	down-regulation
RP11-420L9.5	-0.68404	2.55285e-06	1.20789e-05	LC2 vs normal	down-regulation
XIRP2	-0.684302	0.0016828	0.00415474	LC2 vs normal	down-regulation
ERBB3	-0.684365	8.16804e-06	3.46113e-05	LC2 vs normal	down-regulation
METTL21EP	-0.684384	0.000604775	0.00166454	LC2 vs normal	down-regulation
ASCL5	-0.685534	0.000388536	0.00111634	LC2 vs normal	down-regulation
ANKRD31	-0.685936	9.60714e-06	3.9989e-05	LC2 vs normal	down-regulation
RP11-138A9.1	-0.686153	3.77042e-06	1.71343e-05	LC2 vs normal	down-regulation
F2RL2	-0.686218	2.1521e-05	8.33138e-05	LC2 vs normal	down-regulation
SUSD5	-0.686668	2.1514e-06	1.03405e-05	LC2 vs normal	down-regulation
RP1-30M3.6	-0.686726	1.72293e-05	6.79916e-05	LC2 vs normal	down-regulation
PLEKHG1	-0.687454	7.2281e-11	8.32738e-10	LC2 vs normal	down-regulation
RP11-861A13.4	-0.687803	1.39475e-20	7.46851e-19	LC2 vs normal	down-regulation
RP11-84A19.4	-0.687873	2.42558e-08	1.73838e-07	LC2 vs normal	down-regulation
ESPNL	-0.6879	3.17783e-05	0.000117873	LC2 vs normal	down-regulation
CDNF	-0.688093	4.01217e-07	2.25089e-06	LC2 vs normal	down-regulation
FTH1P16	-0.689194	2.70588e-05	0.000102405	LC2 vs normal	down-regulation
RP5-943J3.2	-0.689693	3.19176e-09	2.72071e-08	LC2 vs normal	down-regulation
HSPA12B	-0.689786	1.4828e-05	5.94413e-05	LC2 vs normal	down-regulation
RP11-57G10.8	-0.689788	0.000206091	0.000631048	LC2 vs normal	down-regulation
CTD-2024I7.13	-0.691059	7.36383e-07	3.89558e-06	LC2 vs normal	down-regulation
RP11-52A20.2	-0.691256	1.38539e-06	6.92311e-06	LC2 vs normal	down-regulation
RPS17	-0.691761	3.98898e-11	4.8266e-10	LC2 vs normal	down-regulation
CTD-2525I3.3	-0.692438	0.000472717	0.00133303	LC2 vs normal	down-regulation
RP11-670E13.2	-0.692537	5.56885e-05	0.000194888	LC2 vs normal	down-regulation
ZNF394	-0.692817	7.56324e-10	7.24743e-09	LC2 vs normal	down-regulation
PCDH9	-0.693114	1.16519e-06	5.90179e-06	LC2 vs normal	down-regulation
CCDC89	-0.693263	0.000597465	0.0016458	LC2 vs normal	down-regulation
LINC00202-1	-0.693458	2.13193e-12	3.28603e-11	LC2 vs normal	down-regulation
RP11-434H6.6	-0.693697	4.33678e-06	1.94619e-05	LC2 vs normal	down-regulation
RP11-527J8.1	-0.695232	4.33729e-12	6.3388e-11	LC2 vs normal	down-regulation
AC135050.5	-0.695236	0.00843037	0.0174589	LC2 vs normal	down-regulation
C15orf26	-0.695423	0.000238823	0.000722538	LC2 vs normal	down-regulation
ENAH	-0.695856	8.55051e-05	0.000285629	LC2 vs normal	down-regulation
AC007879.2	-0.695992	0.000134859	0.000431666	LC2 vs normal	down-regulation
DNAJB7	-0.69608	8.076e-06	3.42659e-05	LC2 vs normal	down-regulation
DDX11L10	-0.696188	0.0159053	0.0305535	LC2 vs normal	down-regulation
P4HA2	-0.696226	2.41497e-06	1.1476e-05	LC2 vs normal	down-regulation
DNM1P34	-0.696645	0.00302179	0.00702938	LC2 vs normal	down-regulation
OSBPL10	-0.696964	4.24286e-09	3.52839e-08	LC2 vs normal	down-regulation
CTB-102L5.7	-0.697042	4.8672e-07	2.67886e-06	LC2 vs normal	down-regulation
C1orf101	-0.697308	1.9368e-06	9.39777e-06	LC2 vs normal	down-regulation
CTB-131B5.5	-0.697408	1.99175e-13	3.78413e-12	LC2 vs normal	down-regulation
NPHP1	-0.697695	9.3224e-07	4.82834e-06	LC2 vs normal	down-regulation
GAPDHP2	-0.697946	0.000245675	0.000740661	LC2 vs normal	down-regulation
BLK	-0.698681	3.95235e-09	3.30349e-08	LC2 vs normal	down-regulation
MMD	-0.699361	1.9696e-07	1.17362e-06	LC2 vs normal	down-regulation
RP11-533E19.5	-0.700572	2.87962e-07	1.66564e-06	LC2 vs normal	down-regulation
ABRA	-0.700626	0.00396416	0.0089344	LC2 vs normal	down-regulation
RP4-635A23.4	-0.700657	3.72551e-07	2.10562e-06	LC2 vs normal	down-regulation
AC018892.9	-0.700701	5.74817e-07	3.111e-06	LC2 vs normal	down-regulation
CEACAMP3	-0.700988	0.000109032	0.000356211	LC2 vs normal	down-regulation
H2AFB2	-0.701413	3.14698e-05	0.000116926	LC2 vs normal	down-regulation
H2AFB3	-0.701413	3.14698e-05	0.000116926	LC2 vs normal	down-regulation
RN7SKP127	-0.701954	1.4147e-05	5.69891e-05	LC2 vs normal	down-regulation
RP11-706O15.1	-0.703098	3.1568e-12	4.73616e-11	LC2 vs normal	down-regulation
RP4-647C14.3	-0.703113	3.78962e-12	5.60121e-11	LC2 vs normal	down-regulation
MICU3	-0.703141	1.69302e-07	1.02615e-06	LC2 vs normal	down-regulation
RP11-104L21.3	-0.703207	2.84138e-07	1.64449e-06	LC2 vs normal	down-regulation
KCNK7	-0.704115	2.2759e-10	2.40608e-09	LC2 vs normal	down-regulation
TRPC1	-0.704275	1.5266e-16	4.75774e-15	LC2 vs normal	down-regulation
C12orf42	-0.704761	7.58423e-12	1.05756e-10	LC2 vs normal	down-regulation
AC007386.2	-0.704926	0.000101428	0.000333963	LC2 vs normal	down-regulation
TRBV2	-0.705023	4.05371e-05	0.000147075	LC2 vs normal	down-regulation
DCLK2	-0.705077	5.98887e-05	0.00020775	LC2 vs normal	down-regulation
CCT6B	-0.70522	8.81919e-13	1.47053e-11	LC2 vs normal	down-regulation
MFSD4	-0.705868	1.57117e-20	8.36786e-19	LC2 vs normal	down-regulation
MEIS1	-0.707453	1.22196e-07	7.62143e-07	LC2 vs normal	down-regulation
NR1D1	-0.707487	1.96099e-19	8.86661e-18	LC2 vs normal	down-regulation
GRB14	-0.707682	0.00161334	0.00400074	LC2 vs normal	down-regulation
GRASP	-0.707688	3.37628e-07	1.92925e-06	LC2 vs normal	down-regulation
KB-1208A12.3	-0.70795	4.68555e-20	2.28803e-18	LC2 vs normal	down-regulation
NELL2	-0.708027	8.13825e-11	9.28428e-10	LC2 vs normal	down-regulation
COL28A1	-0.708918	0.000487585	0.00137024	LC2 vs normal	down-regulation
HNRNPA1P34	-0.709013	0.000171307	0.000534563	LC2 vs normal	down-regulation
LINC00494	-0.709474	1.2844e-08	9.67536e-08	LC2 vs normal	down-regulation
CNTNAP2	-0.709844	0.000186227	0.000576116	LC2 vs normal	down-regulation
GNAZ	-0.710004	2.81573e-06	1.31558e-05	LC2 vs normal	down-regulation
DDIT3	-0.710688	2.74642e-10	2.85163e-09	LC2 vs normal	down-regulation
RP11-436I9.6	-0.710777	2.58164e-07	1.50607e-06	LC2 vs normal	down-regulation
RP11-338I21.1	-0.711066	1.51281e-12	2.40094e-11	LC2 vs normal	down-regulation
MYBPC2	-0.711098	0.0199279	0.0372381	LC2 vs normal	down-regulation
RP11-158I9.5	-0.711549	5.51233e-06	2.41933e-05	LC2 vs normal	down-regulation
RP11-166P13.3	-0.711626	2.10929e-05	8.18167e-05	LC2 vs normal	down-regulation
RP4-814D15.2	-0.712025	0.00133667	0.00337696	LC2 vs normal	down-regulation
PRR7	-0.712074	7.26088e-12	1.01822e-10	LC2 vs normal	down-regulation
AC062029.1	-0.712114	2.06471e-20	1.07359e-18	LC2 vs normal	down-regulation
RP11-359K18.4	-0.713212	0.00675797	0.0143427	LC2 vs normal	down-regulation
RP11-214N9.1	-0.713315	9.43304e-05	0.000312102	LC2 vs normal	down-regulation
RP3-370M22.8	-0.713431	7.81498e-11	8.95167e-10	LC2 vs normal	down-regulation
ELF3	-0.713463	1.60444e-10	1.73425e-09	LC2 vs normal	down-regulation
CYP11B1	-0.714448	0.000140327	0.000447285	LC2 vs normal	down-regulation
MS4A1	-0.714714	1.02784e-09	9.60237e-09	LC2 vs normal	down-regulation
CTB-31O20.2	-0.714743	2.15646e-20	1.11836e-18	LC2 vs normal	down-regulation
DDX11L1	-0.714956	0.00153511	0.00382575	LC2 vs normal	down-regulation
TPI1P2	-0.715106	0.000128539	0.000413571	LC2 vs normal	down-regulation
A2M-AS1	-0.715939	4.50464e-07	2.49739e-06	LC2 vs normal	down-regulation
MIR1-2	-0.716126	7.94767e-06	3.38152e-05	LC2 vs normal	down-regulation
RP13-39P12.3	-0.71619	3.85445e-07	2.17166e-06	LC2 vs normal	down-regulation
DOK6	-0.716348	7.09045e-14	1.48569e-12	LC2 vs normal	down-regulation
DGCR11	-0.717118	1.53576e-10	1.66639e-09	LC2 vs normal	down-regulation
AP006621.8	-0.717989	1.53981e-05	6.14774e-05	LC2 vs normal	down-regulation
LINC00853	-0.718181	0.000363873	0.00105144	LC2 vs normal	down-regulation
RP11-649A18.12	-0.718475	1.63299e-19	7.52126e-18	LC2 vs normal	down-regulation
RP11-408A13.4	-0.718746	1.90938e-12	2.97067e-11	LC2 vs normal	down-regulation
SLC10A5	-0.719513	0.000273315	0.000814298	LC2 vs normal	down-regulation
CD69	-0.719559	5.4666e-08	3.65284e-07	LC2 vs normal	down-regulation
C3orf83	-0.719834	0.00189663	0.00462432	LC2 vs normal	down-regulation
WDR11-AS1	-0.720243	5.0519e-06	2.23712e-05	LC2 vs normal	down-regulation
RP11-674I16.2	-0.720718	0.00371215	0.00843472	LC2 vs normal	down-regulation
U47924.31	-0.720862	8.22105e-09	6.41547e-08	LC2 vs normal	down-regulation
BCL11B	-0.72264	2.05436e-35	8.2841e-33	LC2 vs normal	down-regulation
RP11-102M11.1	-0.722863	0.000550477	0.00152808	LC2 vs normal	down-regulation
BANK1	-0.723107	1.71182e-11	2.22819e-10	LC2 vs normal	down-regulation
TENM1	-0.723142	8.91234e-16	2.48727e-14	LC2 vs normal	down-regulation
HOXA4	-0.723481	0.000222643	0.000677426	LC2 vs normal	down-regulation
AC024940.1	-0.723793	6.85071e-08	4.48966e-07	LC2 vs normal	down-regulation
GREB1L	-0.723855	2.83166e-07	1.63934e-06	LC2 vs normal	down-regulation
TNR	-0.723971	5.30994e-05	0.000186523	LC2 vs normal	down-regulation
RP11-540A21.2	-0.724234	0.00212522	0.0051154	LC2 vs normal	down-regulation
RP4-800J21.3	-0.724285	2.33462e-10	2.4642e-09	LC2 vs normal	down-regulation
RP11-47I22.1	-0.724297	1.64729e-13	3.19733e-12	LC2 vs normal	down-regulation
SHE	-0.724985	4.1122e-09	3.43129e-08	LC2 vs normal	down-regulation
RP11-15N24.4	-0.725219	9.26722e-05	0.000307027	LC2 vs normal	down-regulation
AP001189.4	-0.726044	6.32441e-06	2.74405e-05	LC2 vs normal	down-regulation
LIF	-0.726715	0.00136054	0.00343025	LC2 vs normal	down-regulation
FCRLA	-0.727552	1.26314e-10	1.39588e-09	LC2 vs normal	down-regulation
HIST1H2BH	-0.728543	5.33895e-05	0.000187475	LC2 vs normal	down-regulation
COL4A3	-0.729656	8.23158e-08	5.3205e-07	LC2 vs normal	down-regulation
PBX1	-0.730196	3.95653e-08	2.71637e-07	LC2 vs normal	down-regulation
SDPR	-0.730369	2.69487e-06	1.2648e-05	LC2 vs normal	down-regulation
RP4-814D15.1	-0.730727	5.10694e-05	0.000180386	LC2 vs normal	down-regulation
TGM4	-0.730791	1.55566e-07	9.493e-07	LC2 vs normal	down-regulation
AC137932.6	-0.73141	9.79426e-07	5.03839e-06	LC2 vs normal	down-regulation
DPP4	-0.731636	5.88973e-17	1.94933e-15	LC2 vs normal	down-regulation
ESR2	-0.732163	2.41533e-12	3.69958e-11	LC2 vs normal	down-regulation
AC002480.5	-0.732245	0.00155069	0.00385797	LC2 vs normal	down-regulation
AC107081.5	-0.732264	1.22106e-07	7.61825e-07	LC2 vs normal	down-regulation
PDGFRA	-0.73274	7.54064e-05	0.000255392	LC2 vs normal	down-regulation
PAWR	-0.733562	2.02386e-11	2.60179e-10	LC2 vs normal	down-regulation
RP11-231E19.1	-0.733679	3.28813e-10	3.37332e-09	LC2 vs normal	down-regulation
CTC-277H1.7	-0.735068	5.71682e-10	5.60033e-09	LC2 vs normal	down-regulation
TMEM178A	-0.735152	0.00219743	0.00527378	LC2 vs normal	down-regulation
PFN2	-0.735325	1.26167e-19	5.93505e-18	LC2 vs normal	down-regulation
NFASC	-0.736089	8.12972e-05	0.000273096	LC2 vs normal	down-regulation
PXDN	-0.736952	0.00550505	0.0119729	LC2 vs normal	down-regulation
TRBV29-1	-0.737142	9.81957e-07	5.0501e-06	LC2 vs normal	down-regulation
GAREM	-0.737352	1.62935e-05	6.47426e-05	LC2 vs normal	down-regulation
BEND2	-0.737754	6.57355e-06	2.84154e-05	LC2 vs normal	down-regulation
RP11-727A23.4	-0.738207	2.20133e-10	2.32973e-09	LC2 vs normal	down-regulation
RP11-672A2.4	-0.738568	0.00384197	0.00869358	LC2 vs normal	down-regulation
HTR3A	-0.739076	0.00181444	0.00444877	LC2 vs normal	down-regulation
CTD-2369P2.8	-0.740113	4.57972e-05	0.000163903	LC2 vs normal	down-regulation
RP11-307C12.12	-0.740345	5.44294e-15	1.35109e-13	LC2 vs normal	down-regulation
RP11-367G6.3	-0.741835	6.18632e-10	6.02146e-09	LC2 vs normal	down-regulation
LINC00441	-0.741902	0.000260451	0.000779617	LC2 vs normal	down-regulation
RP11-124L9.5	-0.742023	3.01295e-06	1.39617e-05	LC2 vs normal	down-regulation
NEUROD2	-0.742421	0.00187299	0.00457742	LC2 vs normal	down-regulation
AC004156.3	-0.742595	0.000787934	0.00211045	LC2 vs normal	down-regulation
PHACTR1	-0.742735	2.24274e-08	1.61723e-07	LC2 vs normal	down-regulation
RP11-635N19.2	-0.743438	0.000242377	0.000731723	LC2 vs normal	down-regulation
RP11-127B20.3	-0.744116	7.53565e-12	1.05228e-10	LC2 vs normal	down-regulation
FAM133DP	-0.744157	0.000219335	0.000668185	LC2 vs normal	down-regulation
AC092620.3	-0.744241	9.40545e-10	8.85807e-09	LC2 vs normal	down-regulation
WNT3	-0.745305	1.89399e-05	7.41938e-05	LC2 vs normal	down-regulation
RP11-386I23.1	-0.74542	5.13217e-09	4.19209e-08	LC2 vs normal	down-regulation
RP1-153P14.3	-0.746042	0.000314748	0.000925049	LC2 vs normal	down-regulation
RP11-311C24.1	-0.746961	3.74576e-08	2.58153e-07	LC2 vs normal	down-regulation
RP11-2E17.1	-0.746987	2.75578e-05	0.000104034	LC2 vs normal	down-regulation
DAB1	-0.747164	5.3018e-06	2.33627e-05	LC2 vs normal	down-regulation
LINC00989	-0.747193	1.52239e-06	7.54371e-06	LC2 vs normal	down-regulation
TNNC2	-0.747497	1.34885e-05	5.45362e-05	LC2 vs normal	down-regulation
RP11-290L7.2	-0.748973	0.00250123	0.00592034	LC2 vs normal	down-regulation
C1orf116	-0.749434	6.28571e-07	3.38326e-06	LC2 vs normal	down-regulation
LINC00511	-0.749689	0.00380909	0.00863116	LC2 vs normal	down-regulation
PRAMENP	-0.750268	2.91155e-05	0.000109184	LC2 vs normal	down-regulation
TRBV5-5	-0.75039	6.83604e-05	0.000234096	LC2 vs normal	down-regulation
AC002400.1	-0.750998	0.000148155	0.000468937	LC2 vs normal	down-regulation
AC005682.5	-0.751108	3.32051e-13	6.08627e-12	LC2 vs normal	down-regulation
SFRP5	-0.751185	7.37116e-05	0.000250209	LC2 vs normal	down-regulation
CLDN5	-0.751448	4.34561e-06	1.9497e-05	LC2 vs normal	down-regulation
RP11-297B17.3	-0.751943	0.00282043	0.00660138	LC2 vs normal	down-regulation
AC006042.8	-0.752037	4.00559e-08	2.74719e-07	LC2 vs normal	down-regulation
RAVER2	-0.752437	1.28229e-17	4.67468e-16	LC2 vs normal	down-regulation
HIST1H3A	-0.75319	5.12324e-06	2.26618e-05	LC2 vs normal	down-regulation
RP11-79L9.2	-0.753719	0.000320095	0.000938531	LC2 vs normal	down-regulation
CTD-2555O16.4	-0.75382	6.96739e-26	8.00399e-24	LC2 vs normal	down-regulation
ISM1	-0.754348	5.71005e-07	3.09363e-06	LC2 vs normal	down-regulation
RP11-168J18.6	-0.754388	2.06921e-12	3.19419e-11	LC2 vs normal	down-regulation
ALMS1-IT1	-0.755439	2.49062e-10	2.61073e-09	LC2 vs normal	down-regulation
RLN2	-0.755457	3.40005e-06	1.5591e-05	LC2 vs normal	down-regulation
RP11-147L13.2	-0.755653	3.0091e-15	7.71165e-14	LC2 vs normal	down-regulation
LTK	-0.756448	1.66729e-11	2.17452e-10	LC2 vs normal	down-regulation
RP11-390F4.8	-0.758415	3.57408e-06	1.63095e-05	LC2 vs normal	down-regulation
AC096558.1	-0.759078	0.000148307	0.000469165	LC2 vs normal	down-regulation
COLCA1	-0.759933	0.00409529	0.00919741	LC2 vs normal	down-regulation
PCAT6	-0.75997	2.64573e-05	0.000100282	LC2 vs normal	down-regulation
GRIN2C	-0.760139	5.75345e-15	1.42281e-13	LC2 vs normal	down-regulation
TAS2R30	-0.760155	0.000213108	0.000650617	LC2 vs normal	down-regulation
FAM153C	-0.760161	0.000919417	0.00242092	LC2 vs normal	down-regulation
RP11-365H22.2	-0.760186	0.000761634	0.00204694	LC2 vs normal	down-regulation
RP11-34E5.4	-0.760534	6.69354e-07	3.57357e-06	LC2 vs normal	down-regulation
FLNB-AS1	-0.761812	6.59687e-16	1.88092e-14	LC2 vs normal	down-regulation
RP11-769O8.1	-0.761872	1.67159e-06	8.21206e-06	LC2 vs normal	down-regulation
CD81-AS1	-0.762276	1.2647e-06	6.36668e-06	LC2 vs normal	down-regulation
SPRED3	-0.76232	6.46659e-05	0.000222408	LC2 vs normal	down-regulation
RP11-102M11.2	-0.763844	5.67296e-05	0.000198008	LC2 vs normal	down-regulation
SLC26A7	-0.764003	0.00527523	0.011529	LC2 vs normal	down-regulation
RP11-498E2.8	-0.764727	3.60872e-05	0.000132389	LC2 vs normal	down-regulation
C2orf88	-0.764946	4.01002e-08	2.74927e-07	LC2 vs normal	down-regulation
RP11-434H14.1	-0.76536	9.29641e-05	0.000307891	LC2 vs normal	down-regulation
CYP2C8	-0.766223	2.83268e-05	0.00010663	LC2 vs normal	down-regulation
RP11-403A21.2	-0.767101	0.000364181	0.00105218	LC2 vs normal	down-regulation
AP000254.8	-0.767168	3.62946e-14	7.92426e-13	LC2 vs normal	down-regulation
RP11-702B10.2	-0.767599	4.74053e-05	0.000168893	LC2 vs normal	down-regulation
RP11-594N15.3	-0.768141	6.22909e-08	4.1109e-07	LC2 vs normal	down-regulation
RP11-11N7.4	-0.768489	2.22347e-05	8.57407e-05	LC2 vs normal	down-regulation
EFNA5	-0.768715	1.13583e-06	5.76458e-06	LC2 vs normal	down-regulation
RP11-324E6.6	-0.769289	0.000347512	0.00100889	LC2 vs normal	down-regulation
RP11-173A16.1	-0.769794	4.39373e-07	2.44306e-06	LC2 vs normal	down-regulation
GPR152	-0.769909	1.50564e-11	1.98069e-10	LC2 vs normal	down-regulation
DIRAS1	-0.770371	3.16172e-08	2.21605e-07	LC2 vs normal	down-regulation
PEG3	-0.770483	0.00837966	0.0173758	LC2 vs normal	down-regulation
MCCD1	-0.770869	0.00657485	0.0140052	LC2 vs normal	down-regulation
CTD-2410N18.4	-0.773635	9.72221e-09	7.50688e-08	LC2 vs normal	down-regulation
ID1	-0.774044	2.38684e-05	9.14162e-05	LC2 vs normal	down-regulation
KCNH8	-0.774844	9.16431e-07	4.75982e-06	LC2 vs normal	down-regulation
LINC00562	-0.775912	1.33187e-08	9.98862e-08	LC2 vs normal	down-regulation
CLDN4	-0.776061	0.000181534	0.000563098	LC2 vs normal	down-regulation
C19orf33	-0.776504	0.000157918	0.000496469	LC2 vs normal	down-regulation
RP11-13P5.1	-0.77681	1.58766e-05	6.31963e-05	LC2 vs normal	down-regulation
HIST1H4I	-0.777032	1.14815e-07	7.19743e-07	LC2 vs normal	down-regulation
RP11-463J10.2	-0.777801	0.00161674	0.00400718	LC2 vs normal	down-regulation
LOX	-0.778969	5.4757e-06	2.40539e-05	LC2 vs normal	down-regulation
RP11-777F6.3	-0.779688	1.47337e-05	5.90993e-05	LC2 vs normal	down-regulation
B3GNT5	-0.78068	1.46662e-10	1.60104e-09	LC2 vs normal	down-regulation
RP11-290L7.5	-0.780821	0.00463258	0.0102764	LC2 vs normal	down-regulation
CAPN8	-0.780937	0.000124017	0.000400661	LC2 vs normal	down-regulation
RP11-1081L13.4	-0.78142	8.45054e-05	0.000282815	LC2 vs normal	down-regulation
TMC3	-0.781718	7.1718e-06	3.07592e-05	LC2 vs normal	down-regulation
LINC00641	-0.781979	7.74074e-31	1.73806e-28	LC2 vs normal	down-regulation
PAK3	-0.783172	2.38634e-06	1.13454e-05	LC2 vs normal	down-regulation
RP11-717D12.1	-0.783983	2.48394e-06	1.17726e-05	LC2 vs normal	down-regulation
SH3RF2	-0.784041	1.46065e-05	5.86367e-05	LC2 vs normal	down-regulation
RP1-20B11.2	-0.784128	9.54271e-06	3.97459e-05	LC2 vs normal	down-regulation
RN7SKP296	-0.784727	6.18854e-07	3.33641e-06	LC2 vs normal	down-regulation
AC008982.2	-0.784982	1.57237e-10	1.70425e-09	LC2 vs normal	down-regulation
AC090627.1	-0.785001	3.24959e-05	0.000120263	LC2 vs normal	down-regulation
RP11-873E20.1	-0.785056	3.51741e-08	2.44119e-07	LC2 vs normal	down-regulation
RN7SK	-0.785412	0.00558624	0.0121229	LC2 vs normal	down-regulation
ENPP1	-0.786251	3.51364e-06	1.60671e-05	LC2 vs normal	down-regulation
ACER1	-0.786255	4.96609e-06	2.20407e-05	LC2 vs normal	down-regulation
FTO-IT1	-0.787034	1.40721e-05	5.67105e-05	LC2 vs normal	down-regulation
RP11-216N14.7	-0.787038	1.16688e-10	1.29895e-09	LC2 vs normal	down-regulation
KLF7-IT1	-0.787468	5.38218e-08	3.60619e-07	LC2 vs normal	down-regulation
RASGEF1B	-0.788009	2.58129e-11	3.22604e-10	LC2 vs normal	down-regulation
RP11-353K11.1	-0.788761	1.63411e-06	8.03995e-06	LC2 vs normal	down-regulation
AC007899.3	-0.789596	0.000169871	0.000530501	LC2 vs normal	down-regulation
RGPD1	-0.789822	0.000400166	0.00114592	LC2 vs normal	down-regulation
KCNAB1	-0.790199	7.85635e-14	1.62039e-12	LC2 vs normal	down-regulation
TDRD12	-0.790439	0.00566978	0.0122758	LC2 vs normal	down-regulation
CABP5	-0.790536	9.15886e-06	3.82277e-05	LC2 vs normal	down-regulation
LINC01088	-0.791152	0.00361768	0.00823808	LC2 vs normal	down-regulation
RP11-260E18.1	-0.791749	6.22704e-05	0.000215201	LC2 vs normal	down-regulation
RP11-752D24.2	-0.791786	2.30153e-05	8.84016e-05	LC2 vs normal	down-regulation
SGPP2	-0.792117	4.44016e-28	6.96295e-26	LC2 vs normal	down-regulation
RPL21	-0.793019	2.63732e-29	4.73734e-27	LC2 vs normal	down-regulation
AC074367.1	-0.793822	0.00134724	0.00340029	LC2 vs normal	down-regulation
WI2-2610K16.1	-0.79397	0.000637111	0.00174266	LC2 vs normal	down-regulation
RP3-496C20.1	-0.794638	2.80598e-06	1.31134e-05	LC2 vs normal	down-regulation
RP11-613D13.5	-0.794914	3.53081e-07	2.00821e-06	LC2 vs normal	down-regulation
AC002480.3	-0.796351	0.00199082	0.00482739	LC2 vs normal	down-regulation
RP3-322G13.5	-0.79705	2.0742e-06	1.00108e-05	LC2 vs normal	down-regulation
RP11-445F6.2	-0.797118	0.000218626	0.000666333	LC2 vs normal	down-regulation
RAD21-AS1	-0.797253	0.000812198	0.0021678	LC2 vs normal	down-regulation
KCNJ11	-0.798583	0.00111111	0.00286274	LC2 vs normal	down-regulation
RP1-257A7.5	-0.798597	4.16014e-10	4.19389e-09	LC2 vs normal	down-regulation
RP3-337H4.9	-0.7992	3.9122e-11	4.74823e-10	LC2 vs normal	down-regulation
RP3-355L5.4	-0.801111	2.01274e-17	7.20466e-16	LC2 vs normal	down-regulation
RP5-887A10.1	-0.802112	1.94352e-07	1.15913e-06	LC2 vs normal	down-regulation
CTD-2611O12.7	-0.802329	0.00460227	0.0102187	LC2 vs normal	down-regulation
SLC13A5	-0.802539	1.45011e-07	8.90664e-07	LC2 vs normal	down-regulation
KLB	-0.802936	2.29657e-05	8.82323e-05	LC2 vs normal	down-regulation
TRBV12-4	-0.804978	1.22605e-05	4.99084e-05	LC2 vs normal	down-regulation
ZBED2	-0.804987	9.15911e-12	1.25586e-10	LC2 vs normal	down-regulation
WNT7A	-0.804996	1.52421e-11	2.00079e-10	LC2 vs normal	down-regulation
LRRC4B	-0.807318	4.39216e-09	3.64488e-08	LC2 vs normal	down-regulation
NRCAM	-0.80758	0.00108501	0.00280284	LC2 vs normal	down-regulation
USP3-AS1	-0.808562	1.27611e-20	6.88924e-19	LC2 vs normal	down-regulation
PLEKHH2	-0.808764	2.03199e-07	1.20716e-06	LC2 vs normal	down-regulation
CTD-2410N18.3	-0.80897	8.29675e-06	3.50814e-05	LC2 vs normal	down-regulation
CALY	-0.809457	2.0754e-06	1.00141e-05	LC2 vs normal	down-regulation
TTLL2	-0.809467	0.000150709	0.000476169	LC2 vs normal	down-regulation
AC005831.1	-0.810254	0.000746104	0.0020093	LC2 vs normal	down-regulation
AP000692.10	-0.810363	6.29002e-06	2.73213e-05	LC2 vs normal	down-regulation
RPL9P29	-0.810591	0.000931771	0.00244956	LC2 vs normal	down-regulation
RP11-167N5.5	-0.81065	5.76374e-05	0.000200758	LC2 vs normal	down-regulation
RPL34P22	-0.810979	0.000136734	0.000437033	LC2 vs normal	down-regulation
SCN2A	-0.811985	0.00341862	0.00784262	LC2 vs normal	down-regulation
PCAT1	-0.814136	0.000325685	0.0009533	LC2 vs normal	down-regulation
RP11-479G22.8	-0.814523	1.77893e-15	4.74999e-14	LC2 vs normal	down-regulation
GRK7	-0.814568	3.54136e-05	0.000130135	LC2 vs normal	down-regulation
RP11-173B14.4	-0.814883	2.57342e-06	1.21559e-05	LC2 vs normal	down-regulation
RP11-277L2.4	-0.814934	1.89226e-23	1.50196e-21	LC2 vs normal	down-regulation
RP1-261D10.1	-0.81498	0.000684949	0.00186187	LC2 vs normal	down-regulation
STEAP1B	-0.815574	0.000589401	0.00162631	LC2 vs normal	down-regulation
SBDSP1	-0.816181	5.40791e-33	1.69611e-30	LC2 vs normal	down-regulation
NFATC4	-0.817288	0.00126336	0.00321105	LC2 vs normal	down-regulation
RBKS	-0.818035	0.000840625	0.00223612	LC2 vs normal	down-regulation
RP11-562A8.4	-0.818814	5.62992e-12	8.07268e-11	LC2 vs normal	down-regulation
CA6	-0.82026	0.00135577	0.0034191	LC2 vs normal	down-regulation
DDX11L5	-0.820599	1.00511e-06	5.15573e-06	LC2 vs normal	down-regulation
RP11-690D19.3	-0.820736	5.57403e-21	3.22971e-19	LC2 vs normal	down-regulation
SCN5A	-0.821764	3.59889e-05	0.000132077	LC2 vs normal	down-regulation
PARD3B	-0.822067	2.63622e-05	9.99983e-05	LC2 vs normal	down-regulation
RP11-485G7.6	-0.822282	2.30517e-05	8.85112e-05	LC2 vs normal	down-regulation
RP11-305K5.1	-0.82243	1.59385e-10	1.72469e-09	LC2 vs normal	down-regulation
AC147651.3	-0.822499	4.79239e-07	2.64062e-06	LC2 vs normal	down-regulation
RP1-229K20.5	-0.822941	3.0092e-07	1.7345e-06	LC2 vs normal	down-regulation
RP11-572C15.6	-0.823093	5.89391e-07	3.18626e-06	LC2 vs normal	down-regulation
RP4-781K5.2	-0.825335	1.89001e-23	1.50196e-21	LC2 vs normal	down-regulation
CCL4L1	-0.82575	2.2695e-05	8.73282e-05	LC2 vs normal	down-regulation
RP11-430C7.2	-0.826376	2.38755e-05	9.14257e-05	LC2 vs normal	down-regulation
AC083884.8	-0.828411	3.24255e-08	2.26795e-07	LC2 vs normal	down-regulation
ZMYND12	-0.829896	2.26583e-06	1.08272e-05	LC2 vs normal	down-regulation
RP11-698N11.4	-0.830058	5.66584e-31	1.31707e-28	LC2 vs normal	down-regulation
HEMGN	-0.830152	1.40472e-09	1.28026e-08	LC2 vs normal	down-regulation
MRPL37P1	-0.830969	1.59999e-05	6.36742e-05	LC2 vs normal	down-regulation
CTD-2540L5.6	-0.831194	0.00189265	0.00461634	LC2 vs normal	down-regulation
RP5-1148A21.3	-0.831449	7.02191e-07	3.72772e-06	LC2 vs normal	down-regulation
RP11-70L8.4	-0.831677	1.08941e-14	2.56563e-13	LC2 vs normal	down-regulation
FBXW4P1	-0.831808	5.36384e-11	6.33454e-10	LC2 vs normal	down-regulation
HIST1H1E	-0.834174	1.81609e-05	7.13828e-05	LC2 vs normal	down-regulation
NR3C2	-0.835014	3.07211e-31	7.49405e-29	LC2 vs normal	down-regulation
MATN1	-0.836414	9.21861e-08	5.89293e-07	LC2 vs normal	down-regulation
TMEM163	-0.836511	1.28951e-11	1.72043e-10	LC2 vs normal	down-regulation
PABPC1P3	-0.837151	2.6687e-07	1.55273e-06	LC2 vs normal	down-regulation
KRT18P61	-0.837276	0.000727876	0.00196423	LC2 vs normal	down-regulation
RP11-127B20.2	-0.8386	1.31943e-05	5.34016e-05	LC2 vs normal	down-regulation
CATSPERB	-0.838881	5.96527e-09	4.80896e-08	LC2 vs normal	down-regulation
PPAP2C	-0.83902	0.00192415	0.00468391	LC2 vs normal	down-regulation
PSMD10P1	-0.839261	7.61906e-17	2.48835e-15	LC2 vs normal	down-regulation
RPS16P5	-0.839367	5.66947e-06	2.48113e-05	LC2 vs normal	down-regulation
UBXN10-AS1	-0.840098	9.58224e-06	3.99021e-05	LC2 vs normal	down-regulation
AC004837.5	-0.840536	2.56584e-05	9.75534e-05	LC2 vs normal	down-regulation
AC116366.6	-0.842192	1.81404e-21	1.12362e-19	LC2 vs normal	down-regulation
RP5-1049G16.4	-0.844028	4.02873e-05	0.000146303	LC2 vs normal	down-regulation
GZMK	-0.844949	1.36834e-14	3.16964e-13	LC2 vs normal	down-regulation
RP11-135J2.4	-0.845006	0.000734699	0.00198129	LC2 vs normal	down-regulation
SRP72P2	-0.845877	0.000534191	0.00148726	LC2 vs normal	down-regulation
RP11-138A9.2	-0.846026	7.93287e-11	9.06568e-10	LC2 vs normal	down-regulation
CSRP2	-0.846768	3.45554e-07	1.96994e-06	LC2 vs normal	down-regulation
NBPF16	-0.846844	0.00644578	0.0137572	LC2 vs normal	down-regulation
SPTY2D1-AS1	-0.847382	2.51542e-06	1.19104e-05	LC2 vs normal	down-regulation
RP11-452H21.4	-0.847516	6.12499e-12	8.74448e-11	LC2 vs normal	down-regulation
MAFF	-0.849113	9.96683e-09	7.67178e-08	LC2 vs normal	down-regulation
RSPH4A	-0.850111	8.83978e-15	2.11972e-13	LC2 vs normal	down-regulation
RP11-75L1.1	-0.850373	3.30212e-10	3.38591e-09	LC2 vs normal	down-regulation
OVGP1	-0.850589	2.17728e-23	1.70718e-21	LC2 vs normal	down-regulation
RP11-589C21.6	-0.851588	5.36539e-05	0.00018837	LC2 vs normal	down-regulation
RP11-390B4.3	-0.851588	0.000434703	0.00123516	LC2 vs normal	down-regulation
AC017104.2	-0.851634	0.0002712	0.000808731	LC2 vs normal	down-regulation
C10orf91	-0.851987	7.29096e-12	1.02172e-10	LC2 vs normal	down-regulation
RP11-436I9.3	-0.852078	3.12393e-06	1.44286e-05	LC2 vs normal	down-regulation
AC005944.2	-0.852384	2.92864e-10	3.02652e-09	LC2 vs normal	down-regulation
DUSP2	-0.853117	2.37553e-13	4.46604e-12	LC2 vs normal	down-regulation
ALOX15B	-0.855685	1.74333e-07	1.05373e-06	LC2 vs normal	down-regulation
LINC00402	-0.856201	1.65812e-14	3.79637e-13	LC2 vs normal	down-regulation
CXADR	-0.857033	0.00050579	0.0014175	LC2 vs normal	down-regulation
TGFB2	-0.857683	0.000495089	0.00138955	LC2 vs normal	down-regulation
TTC39A	-0.85784	4.48361e-09	3.71218e-08	LC2 vs normal	down-regulation
RP11-254B13.3	-0.858571	8.7523e-17	2.84904e-15	LC2 vs normal	down-regulation
PDZK1IP1	-0.858687	5.53079e-05	0.000193695	LC2 vs normal	down-regulation
COL5A1	-0.859346	8.96332e-06	3.74907e-05	LC2 vs normal	down-regulation
HIF1A-AS2	-0.861615	0.000283818	0.000842923	LC2 vs normal	down-regulation
RP11-489E7.4	-0.862267	3.76354e-09	3.15904e-08	LC2 vs normal	down-regulation
RNU12	-0.863866	4.88351e-10	4.85134e-09	LC2 vs normal	down-regulation
FDX1P1	-0.864598	5.65207e-06	2.47516e-05	LC2 vs normal	down-regulation
RP11-731F5.2	-0.86509	7.6178e-06	3.25238e-05	LC2 vs normal	down-regulation
SYDE1	-0.865105	0.000190743	0.000588705	LC2 vs normal	down-regulation
AC002543.2	-0.865777	7.64519e-09	5.99212e-08	LC2 vs normal	down-regulation
TPT1P12	-0.866198	0.000100203	0.000330259	LC2 vs normal	down-regulation
CTD-2260A17.3	-0.86635	1.88699e-05	7.39488e-05	LC2 vs normal	down-regulation
SNORA53	-0.867472	1.85527e-06	9.04472e-06	LC2 vs normal	down-regulation
RPL29P14	-0.867598	0.000171242	0.000534446	LC2 vs normal	down-regulation
TCL1B	-0.867717	0.00136387	0.00343735	LC2 vs normal	down-regulation
LINC01013	-0.868513	0.000561532	0.00155614	LC2 vs normal	down-regulation
RP11-981P6.1	-0.869796	4.9502e-17	1.65522e-15	LC2 vs normal	down-regulation
GCNT1P3	-0.870671	0.000735161	0.00198227	LC2 vs normal	down-regulation
AC068610.3	-0.870952	0.00079886	0.0021374	LC2 vs normal	down-regulation
AC079767.4	-0.871328	1.12468e-06	5.71419e-06	LC2 vs normal	down-regulation
RP11-88H9.2	-0.873191	4.76982e-06	2.12411e-05	LC2 vs normal	down-regulation
RP11-24B13.2	-0.875369	0.00326985	0.00753457	LC2 vs normal	down-regulation
AC073052.1	-0.875828	1.06194e-08	8.13605e-08	LC2 vs normal	down-regulation
RP11-3D4.3	-0.877551	1.84169e-06	8.98962e-06	LC2 vs normal	down-regulation
RP3-477M7.5	-0.87777	0.00212153	0.00510776	LC2 vs normal	down-regulation
AFAP1-AS1	-0.877944	6.34426e-07	3.41384e-06	LC2 vs normal	down-regulation
GUSBP5	-0.879673	5.34009e-06	2.35209e-05	LC2 vs normal	down-regulation
RP11-631M6.2	-0.880181	1.11421e-06	5.66829e-06	LC2 vs normal	down-regulation
MIR302B	-0.880254	6.92062e-07	3.67988e-06	LC2 vs normal	down-regulation
GPR22	-0.880458	0.000155375	0.000489565	LC2 vs normal	down-regulation
HNRNPA1P76	-0.881541	0.000141407	0.000450219	LC2 vs normal	down-regulation
RP11-360F5.1	-0.882206	0.000663194	0.00180945	LC2 vs normal	down-regulation
RP5-867C24.1	-0.882651	3.5548e-10	3.62806e-09	LC2 vs normal	down-regulation
TRBV9	-0.88275	1.84752e-06	9.01364e-06	LC2 vs normal	down-regulation
KRT8P48	-0.88307	0.000132281	0.000424445	LC2 vs normal	down-regulation
OSM	-0.883635	0.000160098	0.000502601	LC2 vs normal	down-regulation
RP11-176H8.1	-0.883667	0.00587075	0.0126638	LC2 vs normal	down-regulation
ENO1-IT1	-0.884175	0.000448751	0.00127142	LC2 vs normal	down-regulation
RP11-559M23.1	-0.884536	7.17798e-05	0.000244281	LC2 vs normal	down-regulation
KBTBD12	-0.885526	0.00136409	0.00343744	LC2 vs normal	down-regulation
UBOX5-AS1	-0.886153	2.04953e-11	2.62454e-10	LC2 vs normal	down-regulation
CPEB1	-0.886774	0.00071266	0.00192738	LC2 vs normal	down-regulation
RP11-415F23.2	-0.887099	2.24689e-17	7.97061e-16	LC2 vs normal	down-regulation
FARP1	-0.887469	2.61607e-09	2.25331e-08	LC2 vs normal	down-regulation
TSPAN6	-0.887718	1.15786e-05	4.73079e-05	LC2 vs normal	down-regulation
HNRNPA1P68	-0.889316	6.05422e-09	4.8648e-08	LC2 vs normal	down-regulation
IGSF22	-0.88945	2.05269e-06	9.91907e-06	LC2 vs normal	down-regulation
C17orf107	-0.890793	1.42e-10	1.55359e-09	LC2 vs normal	down-regulation
TRAPPC3L	-0.892924	2.92674e-07	1.68993e-06	LC2 vs normal	down-regulation
RP11-160E2.11	-0.893046	7.86619e-05	0.000265145	LC2 vs normal	down-regulation
AC009469.1	-0.894478	0.00111799	0.00287936	LC2 vs normal	down-regulation
CCL3L1	-0.894752	5.2773e-05	0.000185541	LC2 vs normal	down-regulation
SLC4A10	-0.89498	3.85305e-06	1.74736e-05	LC2 vs normal	down-regulation
NR4A3	-0.895426	0.00133195	0.00336677	LC2 vs normal	down-regulation
DDI1	-0.896718	2.12362e-05	8.23242e-05	LC2 vs normal	down-regulation
RP11-333J10.3	-0.898168	6.31426e-09	5.0573e-08	LC2 vs normal	down-regulation
TSPAN15	-0.899539	6.79648e-13	1.17081e-11	LC2 vs normal	down-regulation
NXPH4	-0.902085	1.58623e-06	7.82775e-06	LC2 vs normal	down-regulation
CXCL1	-0.904126	3.02602e-10	3.12063e-09	LC2 vs normal	down-regulation
CELF4	-0.904858	2.83807e-05	0.000106774	LC2 vs normal	down-regulation
METTL15P1	-0.906269	6.81653e-07	3.6304e-06	LC2 vs normal	down-regulation
PMAIP1	-0.90674	5.58414e-22	3.71505e-20	LC2 vs normal	down-regulation
ENKUR	-0.907453	2.00032e-08	1.4515e-07	LC2 vs normal	down-regulation
FLT4	-0.907497	5.21982e-13	9.26671e-12	LC2 vs normal	down-regulation
RP11-430B1.2	-0.908016	1.78618e-13	3.43987e-12	LC2 vs normal	down-regulation
PEX5L	-0.909127	3.35845e-10	3.43654e-09	LC2 vs normal	down-regulation
AKR7L	-0.909219	6.84764e-08	4.48913e-07	LC2 vs normal	down-regulation
DES	-0.909236	1.14506e-05	4.6853e-05	LC2 vs normal	down-regulation
KLK1	-0.909331	6.44707e-09	5.14697e-08	LC2 vs normal	down-regulation
CTB-131B5.2	-0.909892	1.45372e-06	7.23527e-06	LC2 vs normal	down-regulation
CSRNP1	-0.913776	8.02133e-10	7.64561e-09	LC2 vs normal	down-regulation
B3GNT4	-0.914787	3.45425e-17	1.18494e-15	LC2 vs normal	down-regulation
NAPA-AS1	-0.915595	2.49168e-13	4.66223e-12	LC2 vs normal	down-regulation
CTD-2530H12.2	-0.9186	7.55577e-07	3.98863e-06	LC2 vs normal	down-regulation
HGD	-0.919369	2.03038e-11	2.60633e-10	LC2 vs normal	down-regulation
LINC00264	-0.922312	2.0289e-19	9.1319e-18	LC2 vs normal	down-regulation
RP13-131K19.6	-0.923995	1.20631e-13	2.40035e-12	LC2 vs normal	down-regulation
RP11-152L20.3	-0.925707	4.7381e-09	3.90246e-08	LC2 vs normal	down-regulation
AC010761.9	-0.926166	1.75895e-05	6.93298e-05	LC2 vs normal	down-regulation
TRIM10	-0.927725	8.50848e-05	0.00028461	LC2 vs normal	down-regulation
ST7-AS1	-0.928025	3.69407e-09	3.10997e-08	LC2 vs normal	down-regulation
RP11-571L19.8	-0.929266	5.21602e-11	6.17875e-10	LC2 vs normal	down-regulation
MTND2P28	-0.93115	1.64136e-06	8.07161e-06	LC2 vs normal	down-regulation
RP11-529H20.5	-0.931462	4.64094e-10	4.63367e-09	LC2 vs normal	down-regulation
FAM154B	-0.931695	5.08445e-06	2.25053e-05	LC2 vs normal	down-regulation
AC015971.2	-0.931964	1.86018e-16	5.75201e-15	LC2 vs normal	down-regulation
RP11-104O19.2	-0.932445	5.911e-10	5.77338e-09	LC2 vs normal	down-regulation
RP1-100J12.1	-0.932853	5.11571e-06	2.26383e-05	LC2 vs normal	down-regulation
RP1-140C12.2	-0.934483	1.67171e-08	1.23113e-07	LC2 vs normal	down-regulation
BCL2L10	-0.935091	3.45785e-05	0.000127327	LC2 vs normal	down-regulation
BCAS2P2	-0.935215	3.07644e-07	1.77068e-06	LC2 vs normal	down-regulation
ANGPTL1	-0.935281	1.31665e-07	8.15796e-07	LC2 vs normal	down-regulation
MIR194-2	-0.935991	2.67796e-06	1.25776e-05	LC2 vs normal	down-regulation
PP2D1	-0.936194	2.21667e-16	6.74872e-15	LC2 vs normal	down-regulation
H19	-0.936628	0.017599	0.0333657	LC2 vs normal	down-regulation
CCL4L2	-0.93666	6.64307e-07	3.55142e-06	LC2 vs normal	down-regulation
LIN28A	-0.937329	5.95316e-05	0.000206692	LC2 vs normal	down-regulation
RP11-290L1.4	-0.937856	2.4431e-07	1.43329e-06	LC2 vs normal	down-regulation
PER1	-0.939389	1.75014e-11	2.27506e-10	LC2 vs normal	down-regulation
CCL3L3	-0.94072	4.74756e-05	0.000169083	LC2 vs normal	down-regulation
NPM1P29	-0.941019	2.11603e-08	1.53152e-07	LC2 vs normal	down-regulation
ZNF90P1	-0.941364	5.94691e-07	3.21315e-06	LC2 vs normal	down-regulation
MAP3K7CL	-0.943107	4.22568e-09	3.51559e-08	LC2 vs normal	down-regulation
TCEAL2	-0.943353	0.000549389	0.00152592	LC2 vs normal	down-regulation
RP11-456D7.1	-0.943499	0.000139803	0.000446046	LC2 vs normal	down-regulation
AC132872.2	-0.943654	2.49135e-15	6.49592e-14	LC2 vs normal	down-regulation
VDAC1P8	-0.945072	1.10778e-12	1.80599e-11	LC2 vs normal	down-regulation
AC012065.7	-0.945993	1.86217e-08	1.36226e-07	LC2 vs normal	down-regulation
TFCP2L1	-0.947091	7.80177e-06	3.32446e-05	LC2 vs normal	down-regulation
HSD17B3	-0.947374	2.55906e-06	1.20997e-05	LC2 vs normal	down-regulation
CTB-43P18.1	-0.947951	1.68694e-07	1.02278e-06	LC2 vs normal	down-regulation
TAGLN2P1	-0.949129	2.62806e-07	1.53089e-06	LC2 vs normal	down-regulation
RP11-296A18.5	-0.949628	1.5076e-06	7.47708e-06	LC2 vs normal	down-regulation
RP1-85F18.5	-0.953	4.71108e-08	3.18898e-07	LC2 vs normal	down-regulation
MUC4	-0.957711	4.04698e-07	2.26785e-06	LC2 vs normal	down-regulation
TATDN1P1	-0.958321	0.00067895	0.00184709	LC2 vs normal	down-regulation
CTB-193M12.3	-0.9592	7.38188e-07	3.90309e-06	LC2 vs normal	down-regulation
RP11-415F23.4	-0.960212	1.43452e-15	3.88282e-14	LC2 vs normal	down-regulation
CDH20	-0.962646	1.83943e-06	8.98081e-06	LC2 vs normal	down-regulation
RP11-613F22.8	-0.963745	7.16054e-06	3.07176e-05	LC2 vs normal	down-regulation
KRT8P42	-0.966203	3.05089e-05	0.000113827	LC2 vs normal	down-regulation
MYEOV	-0.966487	3.26024e-07	1.8683e-06	LC2 vs normal	down-regulation
KCNC1	-0.968867	1.32559e-08	9.9515e-08	LC2 vs normal	down-regulation
RP11-983P16.4	-0.970993	3.8378e-32	1.01108e-29	LC2 vs normal	down-regulation
CTA-250D10.23	-0.973451	8.73438e-13	1.45902e-11	LC2 vs normal	down-regulation
OR1F2P	-0.974087	3.97156e-06	1.7941e-05	LC2 vs normal	down-regulation
HUS1B	-0.974192	1.85466e-11	2.40146e-10	LC2 vs normal	down-regulation
RP11-213G21.1	-0.976584	3.43462e-06	1.57422e-05	LC2 vs normal	down-regulation
CTB-25J19.9	-0.978997	0.000176964	0.000550651	LC2 vs normal	down-regulation
RP11-10J21.3	-0.979469	1.45722e-08	1.08572e-07	LC2 vs normal	down-regulation
RP11-16P6.1	-0.97963	9.29535e-23	6.70317e-21	LC2 vs normal	down-regulation
RP11-473M20.16	-0.981499	6.34447e-11	7.37826e-10	LC2 vs normal	down-regulation
FOSL1	-0.982521	8.68099e-08	5.58177e-07	LC2 vs normal	down-regulation
MT-TS1	-0.982576	0.000199068	0.000611343	LC2 vs normal	down-regulation
PTP4A2P2	-0.985971	4.91841e-07	2.70629e-06	LC2 vs normal	down-regulation
RP11-797A18.6	-0.98647	1.215e-10	1.34645e-09	LC2 vs normal	down-regulation
ROR2	-0.989053	0.000964723	0.00252677	LC2 vs normal	down-regulation
CD83	-0.990076	1.04316e-09	9.73169e-09	LC2 vs normal	down-regulation
CTD-2192J16.26	-0.991448	6.46089e-05	0.00022225	LC2 vs normal	down-regulation
RP5-1160K1.6	-0.993475	3.56998e-14	7.80302e-13	LC2 vs normal	down-regulation
RP1-34L19.1	-0.994306	2.7129e-12	4.11075e-11	LC2 vs normal	down-regulation
PRDX3P1	-0.995898	2.35105e-09	2.03836e-08	LC2 vs normal	down-regulation
hsa-mir-335	-0.99695	8.16042e-07	4.27924e-06	LC2 vs normal	down-regulation
CA14	-0.99802	1.10525e-26	1.47558e-24	LC2 vs normal	down-regulation
FOXN3-AS2	-0.998267	1.48963e-10	1.62383e-09	LC2 vs normal	down-regulation
RP4-789D17.5	-0.999608	2.84891e-10	2.95029e-09	LC2 vs normal	down-regulation
RP11-148O21.2	-1.00169	6.59076e-08	4.33367e-07	LC2 vs normal	down-regulation
LINC00304	-1.0061	4.03835e-10	4.07527e-09	LC2 vs normal	down-regulation
MAP1B	-1.0108	4.15865e-09	3.4642e-08	LC2 vs normal	down-regulation
PLK3	-1.0113	2.39024e-19	1.06611e-17	LC2 vs normal	down-regulation
PHKA1	-1.01289	4.26113e-09	3.54061e-08	LC2 vs normal	down-regulation
KIF28P	-1.0133	9.19185e-07	4.76823e-06	LC2 vs normal	down-regulation
TPRKBP2	-1.01563	3.49226e-08	2.42543e-07	LC2 vs normal	down-regulation
RP11-849F2.5	-1.01587	5.98436e-11	7.01334e-10	LC2 vs normal	down-regulation
IL12A	-1.01598	2.20566e-16	6.73596e-15	LC2 vs normal	down-regulation
GPM6A	-1.02095	0.00104211	0.00270366	LC2 vs normal	down-regulation
RP6-99M1.2	-1.02161	1.43265e-10	1.56655e-09	LC2 vs normal	down-regulation
CYP2W1	-1.02177	2.91091e-06	1.35525e-05	LC2 vs normal	down-regulation
C3orf35	-1.0219	5.09983e-22	3.40431e-20	LC2 vs normal	down-regulation
RPL7P50	-1.02199	4.83523e-06	2.15082e-05	LC2 vs normal	down-regulation
RP1-12G14.6	-1.0237	2.45788e-09	2.12725e-08	LC2 vs normal	down-regulation
RP11-354E11.2	-1.02392	2.16221e-05	8.36396e-05	LC2 vs normal	down-regulation
DKK3	-1.02598	2.72317e-08	1.93203e-07	LC2 vs normal	down-regulation
CTB-4E7.1	-1.02802	1.40145e-09	1.27786e-08	LC2 vs normal	down-regulation
HLF	-1.02958	7.36133e-19	3.08816e-17	LC2 vs normal	down-regulation
TMEM119	-1.03028	9.28723e-15	2.21894e-13	LC2 vs normal	down-regulation
SNORD3B-1	-1.03249	2.65534e-06	1.24862e-05	LC2 vs normal	down-regulation
RP1-101K10.6	-1.03411	1.09683e-05	4.50287e-05	LC2 vs normal	down-regulation
RPL7P32	-1.03512	1.12778e-05	4.6203e-05	LC2 vs normal	down-regulation
CTD-2636A23.2	-1.03758	2.74095e-13	5.07102e-12	LC2 vs normal	down-regulation
RP11-380G5.2	-1.04	9.72165e-10	9.11675e-09	LC2 vs normal	down-regulation
TRBV13	-1.04037	0.000595367	0.00164065	LC2 vs normal	down-regulation
SFN	-1.0446	4.15766e-13	7.48871e-12	LC2 vs normal	down-regulation
RPS6P16	-1.04673	1.38903e-08	1.03922e-07	LC2 vs normal	down-regulation
AC010240.2	-1.05192	5.55662e-07	3.01962e-06	LC2 vs normal	down-regulation
PTTG4P	-1.0523	1.09918e-08	8.39775e-08	LC2 vs normal	down-regulation
C1orf51	-1.05308	6.15768e-13	1.07577e-11	LC2 vs normal	down-regulation
SKOR1	-1.05529	1.2184e-15	3.33439e-14	LC2 vs normal	down-regulation
RP1-187B23.1	-1.05539	1.34859e-10	1.48037e-09	LC2 vs normal	down-regulation
AC000068.10	-1.058	2.55562e-06	1.20892e-05	LC2 vs normal	down-regulation
SEPT7P6	-1.05975	0.000330416	0.000964642	LC2 vs normal	down-regulation
RP11-890B15.2	-1.05995	5.1167e-05	0.000180666	LC2 vs normal	down-regulation
RP11-16E23.4	-1.06232	6.75841e-10	6.53644e-09	LC2 vs normal	down-regulation
RP11-863H1.1	-1.06495	0.000177193	0.000551188	LC2 vs normal	down-regulation
SIK1	-1.0679	6.30158e-11	7.33724e-10	LC2 vs normal	down-regulation
EBF1	-1.07058	2.60445e-14	5.78867e-13	LC2 vs normal	down-regulation
AC159540.14	-1.07079	1.4332e-08	1.06943e-07	LC2 vs normal	down-regulation
RP11-247I13.3	-1.07163	1.08269e-08	8.29177e-08	LC2 vs normal	down-regulation
LOXL4	-1.0739	2.9074e-15	7.46068e-14	LC2 vs normal	down-regulation
MGP	-1.07514	7.022e-10	6.76818e-09	LC2 vs normal	down-regulation
RP11-874J12.4	-1.07536	2.79895e-07	1.62183e-06	LC2 vs normal	down-regulation
AC092641.2	-1.07614	1.60908e-09	1.44649e-08	LC2 vs normal	down-regulation
LINGO4	-1.07838	1.17974e-06	5.97244e-06	LC2 vs normal	down-regulation
TRDV2	-1.07942	8.07614e-06	3.42659e-05	LC2 vs normal	down-regulation
ADAMTS7P3	-1.08045	1.90302e-08	1.39009e-07	LC2 vs normal	down-regulation
RP11-344P13.6	-1.08123	7.45136e-07	3.93667e-06	LC2 vs normal	down-regulation
TPBGL	-1.08417	1.79253e-14	4.08048e-13	LC2 vs normal	down-regulation
TRBV6-4	-1.08737	6.41271e-06	2.77931e-05	LC2 vs normal	down-regulation
TTC9B	-1.0879	1.28825e-11	1.71989e-10	LC2 vs normal	down-regulation
GPR3	-1.08913	7.67918e-14	1.58716e-12	LC2 vs normal	down-regulation
FTH1P1	-1.09123	8.33046e-10	7.90594e-09	LC2 vs normal	down-regulation
RP11-803P9.1	-1.0922	0.000149441	0.000472524	LC2 vs normal	down-regulation
RP4-798A10.7	-1.0928	3.09301e-21	1.85759e-19	LC2 vs normal	down-regulation
RGS17P1	-1.09377	7.44698e-17	2.44833e-15	LC2 vs normal	down-regulation
RP1-102E24.6	-1.09458	7.47845e-14	1.55217e-12	LC2 vs normal	down-regulation
CNN2P1	-1.09608	2.70647e-10	2.81755e-09	LC2 vs normal	down-regulation
RP11-96K19.4	-1.0994	1.28111e-24	1.24086e-22	LC2 vs normal	down-regulation
AC009542.2	-1.10471	2.39815e-10	2.52451e-09	LC2 vs normal	down-regulation
TSIX	-1.10939	1.58621e-08	1.17254e-07	LC2 vs normal	down-regulation
RP11-879F14.1	-1.1106	0.000248028	0.000747286	LC2 vs normal	down-regulation
DMRTC2	-1.11074	1.36158e-07	8.40999e-07	LC2 vs normal	down-regulation
RP11-382A20.1	-1.11159	1.23758e-08	9.3583e-08	LC2 vs normal	down-regulation
RPL32P1	-1.11342	1.01994e-09	9.5331e-09	LC2 vs normal	down-regulation
MACROD2	-1.11447	3.03092e-10	3.12404e-09	LC2 vs normal	down-regulation
AP006216.11	-1.11488	3.15949e-13	5.82354e-12	LC2 vs normal	down-regulation
COL4A2	-1.11593	6.72601e-05	0.000230688	LC2 vs normal	down-regulation
YAP1	-1.11697	2.80262e-06	1.31008e-05	LC2 vs normal	down-regulation
MARK2P8	-1.11804	1.68468e-06	8.26817e-06	LC2 vs normal	down-regulation
TCTE1	-1.11962	1.46698e-07	9.00189e-07	LC2 vs normal	down-regulation
RP11-92K15.3	-1.12036	1.01435e-13	2.04307e-12	LC2 vs normal	down-regulation
RP11-195F19.30	-1.12911	1.39143e-14	3.21935e-13	LC2 vs normal	down-regulation
SNORD3A	-1.13448	2.31363e-11	2.93233e-10	LC2 vs normal	down-regulation
RP11-571F15.3	-1.13669	8.83686e-14	1.8038e-12	LC2 vs normal	down-regulation
EGR3	-1.13707	5.74017e-06	2.50818e-05	LC2 vs normal	down-regulation
FXYD1	-1.14235	2.73175e-11	3.40692e-10	LC2 vs normal	down-regulation
RP11-770J1.5	-1.14321	8.34278e-06	3.5261e-05	LC2 vs normal	down-regulation
CNTD2	-1.14715	6.28555e-10	6.10001e-09	LC2 vs normal	down-regulation
RPL23AP81	-1.15143	2.08721e-07	1.23884e-06	LC2 vs normal	down-regulation
CTC-505O3.3	-1.15501	3.43578e-06	1.57439e-05	LC2 vs normal	down-regulation
RP11-78A19.3	-1.15637	0.00493439	0.0108585	LC2 vs normal	down-regulation
RP11-701P16.1	-1.15646	2.71613e-06	1.27266e-05	LC2 vs normal	down-regulation
XXbac-B461K10.4	-1.16171	5.8927e-08	3.90849e-07	LC2 vs normal	down-regulation
RP11-225N10.3	-1.16276	9.28884e-07	4.81349e-06	LC2 vs normal	down-regulation
YAP1P1	-1.16499	9.00483e-10	8.51322e-09	LC2 vs normal	down-regulation
ZNF705E	-1.16993	1.44997e-13	2.85075e-12	LC2 vs normal	down-regulation
NSRP1P1	-1.17159	4.49042e-09	3.71551e-08	LC2 vs normal	down-regulation
GAPDHP42	-1.17269	1.51688e-10	1.64772e-09	LC2 vs normal	down-regulation
AC097495.3	-1.17458	4.09529e-12	6.01113e-11	LC2 vs normal	down-regulation
KRT18P39	-1.17855	1.56696e-08	1.15917e-07	LC2 vs normal	down-regulation
RP11-53I6.4	-1.18128	8.97432e-08	5.74979e-07	LC2 vs normal	down-regulation
RP11-469M7.1	-1.18396	6.99157e-25	6.94203e-23	LC2 vs normal	down-regulation
CAP2P1	-1.18428	1.9661e-10	2.09198e-09	LC2 vs normal	down-regulation
CHRM4	-1.18611	9.9616e-14	2.01053e-12	LC2 vs normal	down-regulation
RP11-543C4.1	-1.18616	1.31196e-06	6.58447e-06	LC2 vs normal	down-regulation
RP11-379K17.12	-1.1878	8.10847e-06	3.43883e-05	LC2 vs normal	down-regulation
AC007041.2	-1.19052	1.50192e-07	9.19059e-07	LC2 vs normal	down-regulation
RP11-95O2.1	-1.19279	1.28191e-08	9.6629e-08	LC2 vs normal	down-regulation
ADORA2A-AS1	-1.20186	1.02332e-15	2.83588e-14	LC2 vs normal	down-regulation
ETF1P2	-1.2066	3.09244e-15	7.90473e-14	LC2 vs normal	down-regulation
RP11-143J12.3	-1.20663	2.88114e-21	1.74627e-19	LC2 vs normal	down-regulation
RP11-327F22.4	-1.21463	1.56121e-08	1.15622e-07	LC2 vs normal	down-regulation
SNORD3D	-1.21989	2.96653e-06	1.37844e-05	LC2 vs normal	down-regulation
G0S2	-1.22466	1.54197e-05	6.15385e-05	LC2 vs normal	down-regulation
RN7SL368P	-1.22577	1.32561e-09	1.21431e-08	LC2 vs normal	down-regulation
SOX5	-1.22677	1.05469e-12	1.72656e-11	LC2 vs normal	down-regulation
Z83851.1	-1.22835	7.16781e-10	6.89512e-09	LC2 vs normal	down-regulation
PTGS2	-1.23064	9.83067e-12	1.33869e-10	LC2 vs normal	down-regulation
TNC	-1.24094	7.02758e-05	0.000239824	LC2 vs normal	down-regulation
RP11-139K1.2	-1.25089	1.79045e-07	1.08056e-06	LC2 vs normal	down-regulation
RP11-557C18.3	-1.25791	3.52758e-09	2.98252e-08	LC2 vs normal	down-regulation
RP11-290L7.3	-1.26135	1.68259e-07	1.02045e-06	LC2 vs normal	down-regulation
HYI-AS1	-1.26491	1.13096e-05	4.63239e-05	LC2 vs normal	down-regulation
AC020956.3	-1.26874	1.52497e-11	2.00079e-10	LC2 vs normal	down-regulation
CXCL5	-1.27066	2.14274e-09	1.87338e-08	LC2 vs normal	down-regulation
RP11-266L9.1	-1.27947	1.72828e-18	6.96922e-17	LC2 vs normal	down-regulation
MRS2P2	-1.28306	2.47376e-14	5.52306e-13	LC2 vs normal	down-regulation
SIDT1-AS1	-1.28525	1.25164e-09	1.15189e-08	LC2 vs normal	down-regulation
RP11-544A12.8	-1.29571	6.06018e-21	3.45081e-19	LC2 vs normal	down-regulation
OFD1P17	-1.30576	5.37988e-10	5.29651e-09	LC2 vs normal	down-regulation
RP11-473D24.1	-1.3096	3.06539e-07	1.76483e-06	LC2 vs normal	down-regulation
AC100830.3	-1.32515	2.0841e-15	5.53492e-14	LC2 vs normal	down-regulation
HMGB1P20	-1.34174	8.8584e-11	1.00388e-09	LC2 vs normal	down-regulation
C15orf54	-1.36064	8.04315e-10	7.65901e-09	LC2 vs normal	down-regulation
C1orf95	-1.37228	3.18347e-08	2.22978e-07	LC2 vs normal	down-regulation
RP11-468H14.2	-1.3755	1.67604e-07	1.01711e-06	LC2 vs normal	down-regulation
RP11-493P1.2	-1.37714	1.54185e-09	1.39463e-08	LC2 vs normal	down-regulation
FFAR1	-1.37776	9.61356e-10	9.03255e-09	LC2 vs normal	down-regulation
PHKA1P1	-1.37881	1.09847e-13	2.20129e-12	LC2 vs normal	down-regulation
CHMP4BP1	-1.38553	2.97354e-14	6.58679e-13	LC2 vs normal	down-regulation
RP11-530C5.2	-1.3991	2.18447e-12	3.3616e-11	LC2 vs normal	down-regulation
RP11-372K14.2	-1.41108	3.83716e-18	1.49543e-16	LC2 vs normal	down-regulation
C12orf79	-1.42285	1.03664e-30	2.27588e-28	LC2 vs normal	down-regulation
KCNJ1	-1.43213	7.76721e-19	3.231e-17	LC2 vs normal	down-regulation
LYPD4	-1.43993	5.46233e-10	5.37233e-09	LC2 vs normal	down-regulation
RP11-613F22.6	-1.4406	6.9285e-11	7.99184e-10	LC2 vs normal	down-regulation
USP8P1	-1.44171	9.56214e-07	4.93715e-06	LC2 vs normal	down-regulation
AC023632.1	-1.45805	1.78524e-12	2.79292e-11	LC2 vs normal	down-regulation
RP5-1024G6.7	-1.47611	9.88102e-10	9.2523e-09	LC2 vs normal	down-regulation
LEP	-1.48327	0.00203731	0.00493141	LC2 vs normal	down-regulation
RP1-3J17.3	-1.48487	9.72411e-17	3.13952e-15	LC2 vs normal	down-regulation
SCN11A	-1.49515	0.000714557	0.00193172	LC2 vs normal	down-regulation
DNM1P51	-1.49627	1.12722e-07	7.07746e-07	LC2 vs normal	down-regulation
GJB6	-1.50031	4.70694e-09	3.88328e-08	LC2 vs normal	down-regulation
SH3D19	-1.52298	3.07659e-23	2.37463e-21	LC2 vs normal	down-regulation
AC002117.1	-1.5259	1.37384e-09	1.25442e-08	LC2 vs normal	down-regulation
CTD-2301A4.5	-1.52824	3.86946e-24	3.39808e-22	LC2 vs normal	down-regulation
LL22NC03-75H12.2	-1.53644	9.28184e-12	1.27008e-10	LC2 vs normal	down-regulation
HOXA5	-1.58602	2.9966e-09	2.56987e-08	LC2 vs normal	down-regulation
SHH	-1.61423	7.25155e-21	4.08421e-19	LC2 vs normal	down-regulation
TRPC5	-1.62726	2.06052e-11	2.63691e-10	LC2 vs normal	down-regulation
IL8	-1.66241	6.59687e-12	9.34236e-11	LC2 vs normal	down-regulation
FAM183B	-1.73932	1.11033e-14	2.60559e-13	LC2 vs normal	down-regulation
RNU2-2P	-1.77039	8.50744e-08	5.48153e-07	LC2 vs normal	down-regulation
XIST	-1.92275	0.00188038	0.00459165	LC2 vs normal	down-regulation
RPPH1	-2.19622	4.51464e-09	3.73398e-08	LC2 vs normal	down-regulation
CTD-3247F14.2	-2.71332	4.2182e-21	2.48798e-19	LC2 vs normal	down-regulation

## Sheet: corrected-LC1 vs normal
Gene name	log2FoldChange	pvalue	padj	Comparison	differential expression status
MRC1L1	2.54732	1.36693e-08	2.91837e-07	corrected-LC1 vs normal	up-regulation
RP11-1002K11.1	1.94755	1.24189e-09	3.59225e-08	corrected-LC1 vs normal	up-regulation
RP11-346C20.3	1.90663	1.78922e-06	1.9392e-05	corrected-LC1 vs normal	up-regulation
RP11-55K13.1	1.80582	1.34279e-05	0.000109062	corrected-LC1 vs normal	up-regulation
SCARNA15	1.76814	2.79489e-14	3.26081e-12	corrected-LC1 vs normal	up-regulation
IFI27	1.75607	0.00583206	0.0182998	corrected-LC1 vs normal	up-regulation
RP11-467H10.2	1.71157	5.83581e-08	1.02341e-06	corrected-LC1 vs normal	up-regulation
C1QC	1.67792	2.70126e-06	2.75459e-05	corrected-LC1 vs normal	up-regulation
SLCO2B1	1.67539	4.58125e-05	0.000309235	corrected-LC1 vs normal	up-regulation
C1QB	1.63076	2.0668e-07	3.03202e-06	corrected-LC1 vs normal	up-regulation
MSR1	1.61427	2.4975e-10	8.9126e-09	corrected-LC1 vs normal	up-regulation
RP11-304L19.3	1.5974	1.592e-05	0.000126593	corrected-LC1 vs normal	up-regulation
C11orf42	1.52804	3.47352e-06	3.41905e-05	corrected-LC1 vs normal	up-regulation
IGLV2-8	1.52503	6.61929e-06	5.97846e-05	corrected-LC1 vs normal	up-regulation
MECOM	1.51881	7.94843e-05	0.000496689	corrected-LC1 vs normal	up-regulation
MS4A4A	1.51316	2.2172e-15	3.40899e-13	corrected-LC1 vs normal	up-regulation
IGKV2-30	1.50692	1.97098e-06	2.10174e-05	corrected-LC1 vs normal	up-regulation
RP5-901A4.1	1.46706	1.7774e-05	0.00013901	corrected-LC1 vs normal	up-regulation
AC006460.2	1.45002	0.000105629	0.000633138	corrected-LC1 vs normal	up-regulation
SIGLEC1	1.44452	0.00261925	0.00940725	corrected-LC1 vs normal	up-regulation
FASLG	1.41368	9.43053e-16	1.78138e-13	corrected-LC1 vs normal	up-regulation
RP11-218C14.8	1.3816	0.000281571	0.00145586	corrected-LC1 vs normal	up-regulation
IGKV2-28	1.38122	3.85264e-06	3.73659e-05	corrected-LC1 vs normal	up-regulation
IGLV2-14	1.36975	3.50188e-05	0.000246212	corrected-LC1 vs normal	up-regulation
C1QA	1.36495	3.77265e-09	9.43591e-08	corrected-LC1 vs normal	up-regulation
IGKV4-1	1.34549	3.29485e-06	3.27127e-05	corrected-LC1 vs normal	up-regulation
TUSC5	1.34456	4.08393e-05	0.000280473	corrected-LC1 vs normal	up-regulation
NRG1	1.33668	4.22736e-07	5.55636e-06	corrected-LC1 vs normal	up-regulation
OTOF	1.3213	0.00919897	0.0265901	corrected-LC1 vs normal	up-regulation
NTN3	1.31871	0.000390452	0.00191926	corrected-LC1 vs normal	up-regulation
CACNG8	1.30669	0.0121661	0.0334352	corrected-LC1 vs normal	up-regulation
SDC3	1.28662	5.4367e-10	1.75908e-08	corrected-LC1 vs normal	up-regulation
CTA-331P3.1	1.27827	0.0072332	0.0217732	corrected-LC1 vs normal	up-regulation
ANO5	1.24775	1.21417e-08	2.63189e-07	corrected-LC1 vs normal	up-regulation
E2F8	1.24711	1.56549e-05	0.000124799	corrected-LC1 vs normal	up-regulation
IGHV3-72	1.24369	0.000433516	0.00208925	corrected-LC1 vs normal	up-regulation
IGHV4-39	1.24347	0.000148703	0.000843883	corrected-LC1 vs normal	up-regulation
FRRS1	1.23301	1.10164e-14	1.41882e-12	corrected-LC1 vs normal	up-regulation
PDK4	1.2323	1.12436e-09	3.30869e-08	corrected-LC1 vs normal	up-regulation
CYP1B1	1.22725	3.20963e-12	2.06687e-10	corrected-LC1 vs normal	up-regulation
TPRG1-AS1	1.22637	0.00202871	0.0076193	corrected-LC1 vs normal	up-regulation
GPR34	1.22174	6.62243e-07	8.15834e-06	corrected-LC1 vs normal	up-regulation
C2	1.21059	4.47912e-06	4.24255e-05	corrected-LC1 vs normal	up-regulation
KAL1	1.20396	0.00509138	0.0162875	corrected-LC1 vs normal	up-regulation
CTD-3064M3.3	1.1969	0.000717404	0.00317824	corrected-LC1 vs normal	up-regulation
PDE6A	1.19117	0.0117965	0.0325913	corrected-LC1 vs normal	up-regulation
IGKV2-24	1.18955	0.000676843	0.00302831	corrected-LC1 vs normal	up-regulation
RP3-405J10.3	1.18592	0.000959114	0.00406911	corrected-LC1 vs normal	up-regulation
SMIM10	1.18418	0.000145215	0.000827882	corrected-LC1 vs normal	up-regulation
AC104809.2	1.18158	0.00310986	0.0108136	corrected-LC1 vs normal	up-regulation
RP5-1057J7.6	1.16705	5.76663e-07	7.26193e-06	corrected-LC1 vs normal	up-regulation
THAP10	1.166	0.00217844	0.00808216	corrected-LC1 vs normal	up-regulation
DGKK	1.16334	0.00049994	0.00235813	corrected-LC1 vs normal	up-regulation
RP11-470B22.1	1.16218	0.00373805	0.0126004	corrected-LC1 vs normal	up-regulation
GPR15	1.16103	6.73912e-05	0.000430756	corrected-LC1 vs normal	up-regulation
PMP22	1.15176	0.00031531	0.00160232	corrected-LC1 vs normal	up-regulation
HNRNPA1P36	1.14592	0.00173926	0.00668279	corrected-LC1 vs normal	up-regulation
OLFML2B	1.14003	1.9594e-08	3.98184e-07	corrected-LC1 vs normal	up-regulation
CYTL1	1.13833	0.00220588	0.00816409	corrected-LC1 vs normal	up-regulation
MSH4	1.13604	0.0117512	0.0324931	corrected-LC1 vs normal	up-regulation
RPL7AP64	1.13304	2.14574e-11	1.05083e-09	corrected-LC1 vs normal	up-regulation
AC005082.12	1.13112	0.00189614	0.0071922	corrected-LC1 vs normal	up-regulation
C3AR1	1.12837	2.22833e-08	4.41054e-07	corrected-LC1 vs normal	up-regulation
RP11-800A3.4	1.12631	1.03237e-12	7.90582e-11	corrected-LC1 vs normal	up-regulation
PALM3	1.12569	0.000427809	0.00206703	corrected-LC1 vs normal	up-regulation
RP11-597D13.7	1.12465	1.84876e-06	1.99409e-05	corrected-LC1 vs normal	up-regulation
TCN2	1.12355	3.62325e-07	4.87872e-06	corrected-LC1 vs normal	up-regulation
RP11-211N8.3	1.12223	0.00225469	0.00830221	corrected-LC1 vs normal	up-regulation
PTPRH	1.12018	0.00356155	0.0121104	corrected-LC1 vs normal	up-regulation
SDSL	1.11925	3.73586e-06	3.63775e-05	corrected-LC1 vs normal	up-regulation
GPR20	1.11924	0.0144988	0.0385377	corrected-LC1 vs normal	up-regulation
ZBTB7C	1.11786	0.00085462	0.00369726	corrected-LC1 vs normal	up-regulation
RP11-366L20.2	1.11347	1.77063e-05	0.00013859	corrected-LC1 vs normal	up-regulation
CX3CR1	1.10627	1.78117e-13	1.72331e-11	corrected-LC1 vs normal	up-regulation
MAFB	1.10605	2.08626e-12	1.43179e-10	corrected-LC1 vs normal	up-regulation
RP11-216M21.7	1.10135	0.0191217	0.0483441	corrected-LC1 vs normal	up-regulation
CCR2	1.09538	1.11035e-09	3.27504e-08	corrected-LC1 vs normal	up-regulation
RP11-661O13.1	1.09229	7.06862e-05	0.000449212	corrected-LC1 vs normal	up-regulation
FFAR4	1.08928	0.000386343	0.00190331	corrected-LC1 vs normal	up-regulation
LINC00900	1.08561	0.000457825	0.0021866	corrected-LC1 vs normal	up-regulation
EPHB2	1.08198	3.39765e-05	0.000239819	corrected-LC1 vs normal	up-regulation
CD163L1	1.08111	1.78285e-05	0.000139233	corrected-LC1 vs normal	up-regulation
KRT81	1.08038	0.00592771	0.0185354	corrected-LC1 vs normal	up-regulation
ZNF547	1.07887	5.06773e-07	6.49311e-06	corrected-LC1 vs normal	up-regulation
RP11-435B5.4	1.07837	0.00240764	0.00875561	corrected-LC1 vs normal	up-regulation
RP11-362F19.3	1.07326	3.58441e-05	0.000251304	corrected-LC1 vs normal	up-regulation
RP11-677I18.3	1.07203	0.00365043	0.0123596	corrected-LC1 vs normal	up-regulation
KIR3DX1	1.05928	9.76418e-05	0.000590989	corrected-LC1 vs normal	up-regulation
INTU	1.05874	0.000868949	0.00375076	corrected-LC1 vs normal	up-regulation
ZNF322P1	1.0575	0.00299485	0.0104965	corrected-LC1 vs normal	up-regulation
IGHG2	1.05702	0.000205234	0.00111115	corrected-LC1 vs normal	up-regulation
RN7SL138P	1.05398	0.000889941	0.00382356	corrected-LC1 vs normal	up-regulation
RP1-315G1.1	1.05039	0.00208962	0.00780519	corrected-LC1 vs normal	up-regulation
ZBTB6	1.04979	1.46342e-18	6.5967e-16	corrected-LC1 vs normal	up-regulation
C5orf54	1.04919	1.80261e-05	0.000140502	corrected-LC1 vs normal	up-regulation
CXCL10	1.04892	0.00198233	0.00747196	corrected-LC1 vs normal	up-regulation
CTSL	1.04758	1.31568e-10	5.12677e-09	corrected-LC1 vs normal	up-regulation
PLA2G4A	1.04326	6.29381e-16	1.28651e-13	corrected-LC1 vs normal	up-regulation
KBTBD6	1.04001	4.87365e-22	5.68611e-19	corrected-LC1 vs normal	up-regulation
KIF23	1.03776	1.91719e-09	5.2233e-08	corrected-LC1 vs normal	up-regulation
RP11-39K24.9	1.03487	1.81789e-06	1.96598e-05	corrected-LC1 vs normal	up-regulation
ZNRF2P2	1.03481	0.00290118	0.0102315	corrected-LC1 vs normal	up-regulation
MIR146A	1.0326	1.86899e-07	2.78092e-06	corrected-LC1 vs normal	up-regulation
RP11-488L18.3	1.0281	0.000297536	0.00152253	corrected-LC1 vs normal	up-regulation
CTB-52I2.4	1.02585	0.0103619	0.0293347	corrected-LC1 vs normal	up-regulation
TMEM144	1.02477	2.02553e-10	7.48358e-09	corrected-LC1 vs normal	up-regulation
GFRA2	1.02287	1.01753e-05	8.61727e-05	corrected-LC1 vs normal	up-regulation
RP11-773H22.2	1.02207	0.00661711	0.0202224	corrected-LC1 vs normal	up-regulation
TRGV6	1.01741	0.00915236	0.026485	corrected-LC1 vs normal	up-regulation
PLCB2-AS1	1.01691	0.00388931	0.0130349	corrected-LC1 vs normal	up-regulation
RP11-53O19.3	1.01619	2.2304e-08	4.41054e-07	corrected-LC1 vs normal	up-regulation
RP11-290F24.6	1.01543	1.7999e-06	1.94865e-05	corrected-LC1 vs normal	up-regulation
RP1-228H13.2	1.01042	0.0193065	0.0487243	corrected-LC1 vs normal	up-regulation
KRT86	1.00463	0.0060208	0.0187703	corrected-LC1 vs normal	up-regulation
SH3RF1	0.998385	4.72587e-13	3.98863e-11	corrected-LC1 vs normal	up-regulation
RP11-441O15.3	0.994977	0.000883152	0.00379966	corrected-LC1 vs normal	up-regulation
CTD-2135D7.5	0.994791	0.0115826	0.0321075	corrected-LC1 vs normal	up-regulation
TRGV1	0.99437	0.00169572	0.00654593	corrected-LC1 vs normal	up-regulation
RP11-631M6.2	0.992485	0.00154751	0.0060539	corrected-LC1 vs normal	up-regulation
MCM10	0.992181	8.00107e-05	0.000499664	corrected-LC1 vs normal	up-regulation
SERPINB2	0.990147	4.25108e-05	0.000290244	corrected-LC1 vs normal	up-regulation
RP11-332H18.3	0.988564	0.00430854	0.0141694	corrected-LC1 vs normal	up-regulation
RP4-724E16.2	0.985608	6.56569e-11	2.78256e-09	corrected-LC1 vs normal	up-regulation
EHHADH	0.985564	1.50734e-07	2.31219e-06	corrected-LC1 vs normal	up-regulation
CTA-14H9.5	0.983594	0.00999273	0.028456	corrected-LC1 vs normal	up-regulation
AC243756.1	0.98168	0.0116735	0.0323234	corrected-LC1 vs normal	up-regulation
RP11-408O19.5	0.981448	0.000291221	0.00149678	corrected-LC1 vs normal	up-regulation
GIMAP7	0.98111	2.36733e-09	6.24382e-08	corrected-LC1 vs normal	up-regulation
CTD-2616J11.10	0.980561	0.000602452	0.0027406	corrected-LC1 vs normal	up-regulation
TRGV7	0.980083	3.05851e-06	3.05451e-05	corrected-LC1 vs normal	up-regulation
RAB39A	0.978727	4.76914e-09	1.16635e-07	corrected-LC1 vs normal	up-regulation
PTPRO	0.977691	6.62251e-11	2.80066e-09	corrected-LC1 vs normal	up-regulation
AC073850.6	0.97757	0.00279482	0.00992524	corrected-LC1 vs normal	up-regulation
GIMAP8	0.974741	1.32515e-14	1.67408e-12	corrected-LC1 vs normal	up-regulation
PPP1R17	0.973564	0.00245753	0.00891744	corrected-LC1 vs normal	up-regulation
AC011290.5	0.971991	0.000863756	0.00373322	corrected-LC1 vs normal	up-regulation
RP11-417J8.6	0.970697	0.0122132	0.0335368	corrected-LC1 vs normal	up-regulation
RP11-63P12.6	0.970397	1.77257e-17	5.24732e-15	corrected-LC1 vs normal	up-regulation
RP11-589N15.2	0.97017	0.00418323	0.0138307	corrected-LC1 vs normal	up-regulation
CD300E	0.968979	8.14659e-11	3.34533e-09	corrected-LC1 vs normal	up-regulation
MYOF	0.96734	2.3999e-12	1.60273e-10	corrected-LC1 vs normal	up-regulation
LL22NC03-2H8.5	0.967105	9.35727e-09	2.12835e-07	corrected-LC1 vs normal	up-regulation
SIGLEC19P	0.966759	0.000528904	0.00246956	corrected-LC1 vs normal	up-regulation
AP003774.6	0.962943	2.3336e-08	4.58263e-07	corrected-LC1 vs normal	up-regulation
CDKN2B	0.962584	2.01453e-09	5.43621e-08	corrected-LC1 vs normal	up-regulation
TRAV12-3	0.962089	0.00475265	0.015385	corrected-LC1 vs normal	up-regulation
ALDH1L2	0.961602	0.000147651	0.000839354	corrected-LC1 vs normal	up-regulation
ELOVL3	0.955993	0.000676578	0.00302781	corrected-LC1 vs normal	up-regulation
RP11-362F19.1	0.955865	1.56773e-05	0.000124927	corrected-LC1 vs normal	up-regulation
BBS12	0.953797	1.19364e-10	4.69734e-09	corrected-LC1 vs normal	up-regulation
CTB-113D17.1	0.951573	9.35502e-07	1.09856e-05	corrected-LC1 vs normal	up-regulation
RP11-263K4.1	0.950951	0.00844472	0.024799	corrected-LC1 vs normal	up-regulation
HGF	0.948602	4.61284e-15	6.62979e-13	corrected-LC1 vs normal	up-regulation
ARMCX1	0.947076	4.65759e-07	6.04177e-06	corrected-LC1 vs normal	up-regulation
RP11-234B24.2	0.944649	0.00183478	0.00699022	corrected-LC1 vs normal	up-regulation
WNT5B	0.944165	5.44262e-05	0.000358277	corrected-LC1 vs normal	up-regulation
RP11-90O23.1	0.943171	0.00399237	0.0133154	corrected-LC1 vs normal	up-regulation
RPS27AP2	0.940138	0.0150243	0.0396898	corrected-LC1 vs normal	up-regulation
PDGFRB	0.939717	1.82193e-07	2.73138e-06	corrected-LC1 vs normal	up-regulation
TRIM36	0.936347	2.24945e-09	5.98034e-08	corrected-LC1 vs normal	up-regulation
RP11-693J15.4	0.934167	0.00435398	0.0142913	corrected-LC1 vs normal	up-regulation
IFNA20P	0.933512	0.00959817	0.027542	corrected-LC1 vs normal	up-regulation
AC104809.3	0.933424	0.000381056	0.00188224	corrected-LC1 vs normal	up-regulation
LINC00298	0.932714	0.00286291	0.0101378	corrected-LC1 vs normal	up-regulation
ITPRIPL2	0.932454	1.3781e-19	8.03921e-17	corrected-LC1 vs normal	up-regulation
RPS3AP43	0.931833	0.00439927	0.0144104	corrected-LC1 vs normal	up-regulation
RORB	0.931751	0.00192272	0.00728189	corrected-LC1 vs normal	up-regulation
BOK	0.928106	0.0167751	0.0434585	corrected-LC1 vs normal	up-regulation
RP11-1057B6.1	0.927526	0.0118015	0.032596	corrected-LC1 vs normal	up-regulation
CLDN23	0.9269	1.88183e-05	0.000145969	corrected-LC1 vs normal	up-regulation
CCRL2	0.926082	4.66163e-13	3.95123e-11	corrected-LC1 vs normal	up-regulation
RIN2	0.924687	5.83265e-12	3.37274e-10	corrected-LC1 vs normal	up-regulation
CTD-2002J20.1	0.923825	0.00455638	0.0148368	corrected-LC1 vs normal	up-regulation
MS4A7	0.922182	1.19567e-11	6.32006e-10	corrected-LC1 vs normal	up-regulation
CTTNBP2	0.921787	0.0163136	0.0424623	corrected-LC1 vs normal	up-regulation
DIAPH3	0.920442	0.00853189	0.0250263	corrected-LC1 vs normal	up-regulation
KIF20A	0.920145	0.00173521	0.00667239	corrected-LC1 vs normal	up-regulation
SYNC	0.919224	1.44892e-06	1.60279e-05	corrected-LC1 vs normal	up-regulation
ATP8B4	0.919053	1.02651e-14	1.33071e-12	corrected-LC1 vs normal	up-regulation
EDA2R	0.918779	5.52352e-05	0.00036264	corrected-LC1 vs normal	up-regulation
TLR7	0.917625	1.06014e-07	1.7095e-06	corrected-LC1 vs normal	up-regulation
BX255923.1	0.913122	0.0062339	0.0192861	corrected-LC1 vs normal	up-regulation
IGJ	0.912818	0.000872762	0.00376394	corrected-LC1 vs normal	up-regulation
SLC22A3	0.910784	1.11133e-06	1.27485e-05	corrected-LC1 vs normal	up-regulation
CISH	0.910438	7.4429e-08	1.26823e-06	corrected-LC1 vs normal	up-regulation
RP11-121A8.1	0.907582	1.01111e-10	4.06782e-09	corrected-LC1 vs normal	up-regulation
DDO	0.907569	2.14472e-06	2.26388e-05	corrected-LC1 vs normal	up-regulation
CERCAM	0.90649	1.63857e-05	0.000129635	corrected-LC1 vs normal	up-regulation
UNC5A	0.906119	2.28211e-07	3.28472e-06	corrected-LC1 vs normal	up-regulation
AC096677.1	0.902629	0.0140835	0.0376155	corrected-LC1 vs normal	up-regulation
HNMT	0.902608	2.47104e-13	2.29022e-11	corrected-LC1 vs normal	up-regulation
C1orf173	0.902001	0.00130876	0.00527816	corrected-LC1 vs normal	up-regulation
MPP3	0.900859	0.00371025	0.0125237	corrected-LC1 vs normal	up-regulation
FPR3	0.900631	0.000143112	0.000817535	corrected-LC1 vs normal	up-regulation
CDC25A	0.898433	0.000833513	0.00362065	corrected-LC1 vs normal	up-regulation
SLC22A16	0.898404	0.000189734	0.00103955	corrected-LC1 vs normal	up-regulation
SOS1-IT1	0.897079	8.01509e-11	3.30597e-09	corrected-LC1 vs normal	up-regulation
RP11-434I12.2	0.896252	0.00126345	0.00512984	corrected-LC1 vs normal	up-regulation
E2F7	0.894311	0.000344357	0.00173086	corrected-LC1 vs normal	up-regulation
RP4-569M23.2	0.891386	0.0174736	0.0449917	corrected-LC1 vs normal	up-regulation
LENG9	0.89079	4.54399e-05	0.00030709	corrected-LC1 vs normal	up-regulation
LFNG	0.888202	3.2002e-24	7.9341e-21	corrected-LC1 vs normal	up-regulation
KIF18B	0.887946	0.0004043	0.00197704	corrected-LC1 vs normal	up-regulation
SLC28A3	0.88789	0.000246511	0.00129827	corrected-LC1 vs normal	up-regulation
FMNL2	0.886658	6.98144e-09	1.62906e-07	corrected-LC1 vs normal	up-regulation
BCDIN3D-AS1	0.886344	1.86743e-06	2.00969e-05	corrected-LC1 vs normal	up-regulation
NCAPG	0.88533	6.89955e-06	6.19211e-05	corrected-LC1 vs normal	up-regulation
RP11-597D13.9	0.884527	4.12105e-07	5.42382e-06	corrected-LC1 vs normal	up-regulation
SLITRK4	0.884522	2.41786e-07	3.44806e-06	corrected-LC1 vs normal	up-regulation
RP11-308N19.1	0.883171	0.00693367	0.0210279	corrected-LC1 vs normal	up-regulation
CD180	0.881413	1.86373e-06	2.0068e-05	corrected-LC1 vs normal	up-regulation
PTGDS	0.879167	0.000308219	0.00157071	corrected-LC1 vs normal	up-regulation
DOC2A	0.878982	0.000243377	0.00128534	corrected-LC1 vs normal	up-regulation
LACC1	0.878806	1.63079e-22	2.48808e-19	corrected-LC1 vs normal	up-regulation
RP11-173D3.1	0.878423	0.00788111	0.0234354	corrected-LC1 vs normal	up-regulation
P2RY2	0.876714	5.61453e-08	9.89855e-07	corrected-LC1 vs normal	up-regulation
FAM20A	0.873674	1.22486e-09	3.55173e-08	corrected-LC1 vs normal	up-regulation
KIAA1456	0.872557	0.00187767	0.00713168	corrected-LC1 vs normal	up-regulation
RP11-22B10.3	0.871393	0.00588486	0.0184173	corrected-LC1 vs normal	up-regulation
FAM124B	0.870675	4.42019e-06	4.19675e-05	corrected-LC1 vs normal	up-regulation
FPGT	0.869534	1.13284e-15	2.08044e-13	corrected-LC1 vs normal	up-regulation
CTC-428G20.1	0.868335	0.0120371	0.0331405	corrected-LC1 vs normal	up-regulation
SLC1A3	0.86712	4.54426e-05	0.00030709	corrected-LC1 vs normal	up-regulation
S1PR3	0.864567	4.73447e-07	6.12547e-06	corrected-LC1 vs normal	up-regulation
TCTEX1D1	0.863847	0.00324665	0.0112067	corrected-LC1 vs normal	up-regulation
SPRED1	0.863611	3.5242e-08	6.61922e-07	corrected-LC1 vs normal	up-regulation
ADAMTS5	0.863416	0.000506432	0.00238136	corrected-LC1 vs normal	up-regulation
RP11-421E14.2	0.858524	0.00127499	0.00516611	corrected-LC1 vs normal	up-regulation
ZNF572	0.858247	2.39941e-06	2.49161e-05	corrected-LC1 vs normal	up-regulation
CENPE	0.856799	6.48932e-10	2.05278e-08	corrected-LC1 vs normal	up-regulation
APCDD1	0.854975	0.000172151	0.0009575	corrected-LC1 vs normal	up-regulation
RP13-452N2.1	0.854855	0.000891559	0.0038267	corrected-LC1 vs normal	up-regulation
RP11-586D19.2	0.854295	0.0132057	0.0356745	corrected-LC1 vs normal	up-regulation
LRRIQ3	0.851066	0.00150497	0.00591785	corrected-LC1 vs normal	up-regulation
CCDC68	0.850203	0.0115568	0.0320585	corrected-LC1 vs normal	up-regulation
AP001053.11	0.850194	1.37585e-11	7.12499e-10	corrected-LC1 vs normal	up-regulation
CTD-2213F21.2	0.847631	3.91451e-05	0.000270397	corrected-LC1 vs normal	up-regulation
FAM32B	0.846778	0.00514608	0.016428	corrected-LC1 vs normal	up-regulation
AP001007.1	0.846214	7.79718e-15	1.05204e-12	corrected-LC1 vs normal	up-regulation
B3GALNT1	0.843375	0.000266025	0.00138569	corrected-LC1 vs normal	up-regulation
CEBPA-AS1	0.843157	3.32832e-06	3.2974e-05	corrected-LC1 vs normal	up-regulation
CEP55	0.841766	0.000197978	0.00107965	corrected-LC1 vs normal	up-regulation
TNFSF15	0.841301	0.00026452	0.00137993	corrected-LC1 vs normal	up-regulation
VCAM1	0.841096	0.0118168	0.0326291	corrected-LC1 vs normal	up-regulation
RTP4	0.838651	9.65914e-06	8.24707e-05	corrected-LC1 vs normal	up-regulation
FAM198B	0.838517	1.63187e-07	2.48019e-06	corrected-LC1 vs normal	up-regulation
AMPH	0.838153	6.25241e-05	0.000403154	corrected-LC1 vs normal	up-regulation
MERTK	0.838109	1.27538e-08	2.74359e-07	corrected-LC1 vs normal	up-regulation
CD33	0.837137	3.21369e-16	7.08225e-14	corrected-LC1 vs normal	up-regulation
KCTD9P1	0.836168	0.000122381	0.000717078	corrected-LC1 vs normal	up-regulation
SOCS6	0.835433	1.44076e-09	4.08812e-08	corrected-LC1 vs normal	up-regulation
IFNG	0.835009	3.374e-05	0.000238404	corrected-LC1 vs normal	up-regulation
RP11-309G3.3	0.834493	1.43998e-05	0.000115818	corrected-LC1 vs normal	up-regulation
RP11-1109F11.3	0.833813	8.53628e-05	0.000529089	corrected-LC1 vs normal	up-regulation
CES1	0.833446	0.00327281	0.0112813	corrected-LC1 vs normal	up-regulation
MOCS3	0.833076	4.26606e-22	5.54739e-19	corrected-LC1 vs normal	up-regulation
LIPN	0.832621	6.57088e-07	8.12511e-06	corrected-LC1 vs normal	up-regulation
CTD-2102P23.1	0.832063	0.0127537	0.0346956	corrected-LC1 vs normal	up-regulation
POLQ	0.830785	3.03027e-07	4.18832e-06	corrected-LC1 vs normal	up-regulation
FAM26F	0.829162	1.1967e-05	9.90214e-05	corrected-LC1 vs normal	up-regulation
CTTNBP2NL	0.828072	4.95791e-10	1.62269e-08	corrected-LC1 vs normal	up-regulation
RP11-84C10.2	0.827805	0.000438502	0.00210983	corrected-LC1 vs normal	up-regulation
FAM43A	0.826833	3.77164e-10	1.28534e-08	corrected-LC1 vs normal	up-regulation
DEPDC1	0.826117	0.00725897	0.0218408	corrected-LC1 vs normal	up-regulation
DLGAP5	0.825382	0.00240457	0.00874604	corrected-LC1 vs normal	up-regulation
SLC37A2	0.824421	1.93965e-12	1.34046e-10	corrected-LC1 vs normal	up-regulation
ADAMTS1	0.824365	0.000549797	0.00254722	corrected-LC1 vs normal	up-regulation
DEGS2	0.822816	2.33817e-05	0.000175531	corrected-LC1 vs normal	up-regulation
APOL4	0.822044	0.00184618	0.00703095	corrected-LC1 vs normal	up-regulation
LGI2	0.822012	0.015154	0.039958	corrected-LC1 vs normal	up-regulation
PPP1R26-AS1	0.821685	0.00312622	0.0108572	corrected-LC1 vs normal	up-regulation
TMED7-TICAM2	0.821275	8.56164e-05	0.00053033	corrected-LC1 vs normal	up-regulation
SCIN	0.820614	0.0076788	0.0229473	corrected-LC1 vs normal	up-regulation
LPAR6	0.819856	5.71188e-12	3.32227e-10	corrected-LC1 vs normal	up-regulation
CLEC6A	0.81627	5.18497e-05	0.000343713	corrected-LC1 vs normal	up-regulation
SAMD4A	0.81615	3.82456e-05	0.000265232	corrected-LC1 vs normal	up-regulation
ZNF772	0.816015	5.94386e-07	7.44259e-06	corrected-LC1 vs normal	up-regulation
RP11-20I20.4	0.815864	4.33514e-06	4.12785e-05	corrected-LC1 vs normal	up-regulation
P2RY6	0.815711	5.79992e-05	0.000377785	corrected-LC1 vs normal	up-regulation
MS4A14	0.815609	6.52214e-11	2.77002e-09	corrected-LC1 vs normal	up-regulation
RP4-742J24.2	0.814807	0.0134136	0.0361426	corrected-LC1 vs normal	up-regulation
ZNF503-AS2	0.814714	0.000244068	0.00128745	corrected-LC1 vs normal	up-regulation
PGLYRP2	0.814407	0.00159402	0.00621012	corrected-LC1 vs normal	up-regulation
FLVCR2	0.813627	2.58169e-09	6.7553e-08	corrected-LC1 vs normal	up-regulation
HAUS1P1	0.812288	0.000890695	0.00382382	corrected-LC1 vs normal	up-regulation
CTD-2044J15.2	0.811847	9.27438e-12	5.05352e-10	corrected-LC1 vs normal	up-regulation
CYBB	0.810519	2.21129e-11	1.07497e-09	corrected-LC1 vs normal	up-regulation
ZNF614	0.809758	1.27017e-15	2.22943e-13	corrected-LC1 vs normal	up-regulation
HAVCR2	0.809138	1.00935e-12	7.75944e-11	corrected-LC1 vs normal	up-regulation
KYNU	0.80889	1.54142e-09	4.35507e-08	corrected-LC1 vs normal	up-regulation
EIF2S2P3	0.807613	0.00307599	0.0107203	corrected-LC1 vs normal	up-regulation
C9orf47	0.805668	7.11373e-05	0.000451355	corrected-LC1 vs normal	up-regulation
KIF2C	0.805511	0.000392657	0.00192867	corrected-LC1 vs normal	up-regulation
EREG	0.804587	0.00803555	0.0238125	corrected-LC1 vs normal	up-regulation
FZD1	0.803824	4.33414e-10	1.44476e-08	corrected-LC1 vs normal	up-regulation
MED18	0.803414	1.5236e-12	1.09094e-10	corrected-LC1 vs normal	up-regulation
KIF14	0.803324	0.000243408	0.00128534	corrected-LC1 vs normal	up-regulation
AC009299.2	0.80309	0.00393515	0.0131574	corrected-LC1 vs normal	up-regulation
ITLN1	0.802798	0.00610765	0.0189814	corrected-LC1 vs normal	up-regulation
RP11-221J22.2	0.801535	0.00201638	0.00758446	corrected-LC1 vs normal	up-regulation
DZIP1L	0.799167	0.00848714	0.0249125	corrected-LC1 vs normal	up-regulation
SASH1	0.796282	3.6693e-06	3.58507e-05	corrected-LC1 vs normal	up-regulation
RP11-932O9.10	0.796044	0.0152607	0.040202	corrected-LC1 vs normal	up-regulation
NEK2	0.795968	0.00288488	0.0101867	corrected-LC1 vs normal	up-regulation
C2orf48	0.79562	0.0029295	0.0103057	corrected-LC1 vs normal	up-regulation
RP11-336K24.12	0.794787	1.16925e-05	9.69929e-05	corrected-LC1 vs normal	up-regulation
NRXN2	0.794234	0.00028916	0.00148788	corrected-LC1 vs normal	up-regulation
FAR2P2	0.793343	0.000495513	0.00233944	corrected-LC1 vs normal	up-regulation
HMMR	0.792371	0.000641198	0.00288969	corrected-LC1 vs normal	up-regulation
CD86	0.79116	2.59139e-13	2.37952e-11	corrected-LC1 vs normal	up-regulation
DSCC1	0.789802	0.000582178	0.00266734	corrected-LC1 vs normal	up-regulation
RP11-484L8.1	0.789639	0.00290838	0.0102532	corrected-LC1 vs normal	up-regulation
RP11-394I13.2	0.788019	0.00246542	0.00893625	corrected-LC1 vs normal	up-regulation
SIGLEC20P	0.786998	0.0186086	0.0473368	corrected-LC1 vs normal	up-regulation
THBS2	0.782324	3.56038e-05	0.000250058	corrected-LC1 vs normal	up-regulation
IDH1	0.782082	1.99951e-18	8.43794e-16	corrected-LC1 vs normal	up-regulation
CKS2	0.780559	6.40476e-07	7.94447e-06	corrected-LC1 vs normal	up-regulation
RNASE2	0.780307	3.29797e-05	0.000233949	corrected-LC1 vs normal	up-regulation
SENP8	0.779051	0.000148123	0.000841557	corrected-LC1 vs normal	up-regulation
CD209	0.778771	0.000124146	0.000726129	corrected-LC1 vs normal	up-regulation
AC002451.3	0.778724	0.00791524	0.0235192	corrected-LC1 vs normal	up-regulation
PKMYT1	0.778628	0.000300622	0.00153634	corrected-LC1 vs normal	up-regulation
SIGLEC16	0.777726	1.98328e-08	4.00574e-07	corrected-LC1 vs normal	up-regulation
FZD2	0.777679	1.21423e-06	1.37544e-05	corrected-LC1 vs normal	up-regulation
DEPDC1B	0.777507	5.6814e-05	0.000371284	corrected-LC1 vs normal	up-regulation
CD38	0.776932	6.31694e-09	1.48978e-07	corrected-LC1 vs normal	up-regulation
CTB-176F20.3	0.776169	0.0123819	0.0339092	corrected-LC1 vs normal	up-regulation
AP003774.4	0.775826	1.04173e-07	1.6922e-06	corrected-LC1 vs normal	up-regulation
UGGT2	0.773251	5.55503e-07	7.01327e-06	corrected-LC1 vs normal	up-regulation
NANP	0.772186	1.94378e-09	5.27768e-08	corrected-LC1 vs normal	up-regulation
SLC9A7P1	0.771382	1.28631e-07	2.02481e-06	corrected-LC1 vs normal	up-regulation
CTD-2006H14.2	0.769729	0.00016008	0.000900206	corrected-LC1 vs normal	up-regulation
PA2G4P4	0.769663	0.0196905	0.0495234	corrected-LC1 vs normal	up-regulation
AKAP5	0.768411	1.4012e-05	0.000113342	corrected-LC1 vs normal	up-regulation
MKI67	0.768284	4.25391e-05	0.000290337	corrected-LC1 vs normal	up-regulation
BBS10	0.768208	6.98069e-10	2.18017e-08	corrected-LC1 vs normal	up-regulation
ANKRD35	0.765954	0.000701718	0.0031227	corrected-LC1 vs normal	up-regulation
C9orf163	0.765823	0.00421192	0.0139116	corrected-LC1 vs normal	up-regulation
SLC29A1	0.764862	5.84204e-05	0.000380279	corrected-LC1 vs normal	up-regulation
RIMBP3B	0.764616	0.0101641	0.0288902	corrected-LC1 vs normal	up-regulation
LINC00482	0.763158	5.96747e-05	0.000387553	corrected-LC1 vs normal	up-regulation
FGD6	0.76195	2.20072e-08	4.3649e-07	corrected-LC1 vs normal	up-regulation
AC011899.9	0.76189	4.49589e-08	8.21857e-07	corrected-LC1 vs normal	up-regulation
RP11-389C8.2	0.761885	4.51565e-05	0.000305573	corrected-LC1 vs normal	up-regulation
RRM2	0.76178	1.16845e-05	9.6967e-05	corrected-LC1 vs normal	up-regulation
SPC25	0.761571	0.00977602	0.0279673	corrected-LC1 vs normal	up-regulation
EPHB3	0.761412	0.00135114	0.00541603	corrected-LC1 vs normal	up-regulation
MYCL	0.761298	1.08387e-10	4.29949e-09	corrected-LC1 vs normal	up-regulation
STARD13	0.760528	0.0063384	0.0195393	corrected-LC1 vs normal	up-regulation
PPARG	0.760385	0.0126967	0.0345772	corrected-LC1 vs normal	up-regulation
RP11-453E17.3	0.759199	0.00168702	0.00651865	corrected-LC1 vs normal	up-regulation
PPP1R3G	0.758194	0.015314	0.0403102	corrected-LC1 vs normal	up-regulation
ASPM	0.756015	0.000116652	0.000689619	corrected-LC1 vs normal	up-regulation
ARHGAP29	0.755548	0.000294651	0.00151049	corrected-LC1 vs normal	up-regulation
ZNF780A	0.755062	3.237e-08	6.12622e-07	corrected-LC1 vs normal	up-regulation
CPVL	0.753537	4.24755e-09	1.05176e-07	corrected-LC1 vs normal	up-regulation
CTD-2545M3.2	0.753142	0.0119055	0.0328328	corrected-LC1 vs normal	up-regulation
IGHV3-74	0.752268	0.00446973	0.0146002	corrected-LC1 vs normal	up-regulation
SLC24A4	0.750191	9.46917e-10	2.83703e-08	corrected-LC1 vs normal	up-regulation
CTD-3222D19.7	0.75009	2.23248e-05	0.00016894	corrected-LC1 vs normal	up-regulation
RP11-226L15.5	0.75006	4.41443e-06	4.19329e-05	corrected-LC1 vs normal	up-regulation
KIF11	0.74991	1.08684e-08	2.40853e-07	corrected-LC1 vs normal	up-regulation
C2orf16	0.749837	0.000217929	0.0011679	corrected-LC1 vs normal	up-regulation
ZSWIM3	0.749368	2.63028e-12	1.72175e-10	corrected-LC1 vs normal	up-regulation
ZNF501	0.748124	1.765e-06	1.91609e-05	corrected-LC1 vs normal	up-regulation
RP11-523H20.3	0.745128	0.00087033	0.00375509	corrected-LC1 vs normal	up-regulation
ATP8B1	0.744925	2.03633e-08	4.09205e-07	corrected-LC1 vs normal	up-regulation
KL	0.744847	0.000371804	0.00184408	corrected-LC1 vs normal	up-regulation
IGHV4-59	0.743838	0.0174807	0.0449985	corrected-LC1 vs normal	up-regulation
RP11-326I11.5	0.74131	0.000987381	0.00417207	corrected-LC1 vs normal	up-regulation
CTD-2514K5.2	0.741006	3.49815e-09	8.86108e-08	corrected-LC1 vs normal	up-regulation
PHLDA3	0.738269	0.00087398	0.00376837	corrected-LC1 vs normal	up-regulation
AF129075.5	0.738008	0.00233783	0.00854561	corrected-LC1 vs normal	up-regulation
TPX2	0.733568	2.43799e-05	0.000182129	corrected-LC1 vs normal	up-regulation
CYP1B1-AS1	0.731819	0.00499772	0.0160396	corrected-LC1 vs normal	up-regulation
DOCK1	0.731785	0.000841834	0.0036496	corrected-LC1 vs normal	up-regulation
LILRB4	0.73015	1.51037e-07	2.31504e-06	corrected-LC1 vs normal	up-regulation
RP11-297C4.3	0.729986	0.000682262	0.00304843	corrected-LC1 vs normal	up-regulation
KCTD12	0.729817	7.69264e-10	2.37657e-08	corrected-LC1 vs normal	up-regulation
SLC47A1	0.729623	0.00773817	0.0230865	corrected-LC1 vs normal	up-regulation
CPED1	0.728964	2.34741e-06	2.44787e-05	corrected-LC1 vs normal	up-regulation
ARHGEF33	0.72714	0.0140732	0.0376081	corrected-LC1 vs normal	up-regulation
ZC3H10	0.725893	1.23274e-15	2.22274e-13	corrected-LC1 vs normal	up-regulation
PARS2	0.725263	2.51916e-05	0.000186895	corrected-LC1 vs normal	up-regulation
FBXO30	0.723677	1.15066e-20	9.1289e-18	corrected-LC1 vs normal	up-regulation
ADRB2	0.72298	2.59152e-15	3.92368e-13	corrected-LC1 vs normal	up-regulation
KIR2DL3	0.721806	0.00371714	0.0125384	corrected-LC1 vs normal	up-regulation
HNRNPA1P59	0.721207	0.00123747	0.00504742	corrected-LC1 vs normal	up-regulation
MYO3B	0.719186	0.00365115	0.0123599	corrected-LC1 vs normal	up-regulation
TOP2A	0.719152	0.000105002	0.000629951	corrected-LC1 vs normal	up-regulation
C17orf58	0.718761	3.34005e-09	8.49315e-08	corrected-LC1 vs normal	up-regulation
RDM1	0.718157	0.00427684	0.0140871	corrected-LC1 vs normal	up-regulation
TDRD9	0.717887	5.97246e-05	0.00038775	corrected-LC1 vs normal	up-regulation
C1orf220	0.717714	0.00265961	0.00951834	corrected-LC1 vs normal	up-regulation
VSTM1	0.716557	0.0091448	0.026467	corrected-LC1 vs normal	up-regulation
HYLS1	0.71635	4.45892e-17	1.21148e-14	corrected-LC1 vs normal	up-regulation
SCIMP	0.715835	2.38073e-11	1.14057e-09	corrected-LC1 vs normal	up-regulation
SYCE2	0.715652	0.0103072	0.0292107	corrected-LC1 vs normal	up-regulation
BUB1B	0.715596	0.00106905	0.00445358	corrected-LC1 vs normal	up-regulation
LDHD	0.715044	0.00032131	0.00162905	corrected-LC1 vs normal	up-regulation
FAT4	0.712855	0.00292539	0.0102967	corrected-LC1 vs normal	up-regulation
PTPRB	0.712835	0.00139357	0.00555468	corrected-LC1 vs normal	up-regulation
VCAN	0.712759	1.56314e-06	1.71573e-05	corrected-LC1 vs normal	up-regulation
CD163	0.711646	6.91372e-07	8.47508e-06	corrected-LC1 vs normal	up-regulation
ZNF2	0.711161	2.05411e-09	5.52798e-08	corrected-LC1 vs normal	up-regulation
EPB41L3	0.710545	3.4616e-08	6.51398e-07	corrected-LC1 vs normal	up-regulation
FBXO45	0.709867	4.57486e-18	1.89037e-15	corrected-LC1 vs normal	up-regulation
ERI2	0.707112	9.37666e-10	2.81357e-08	corrected-LC1 vs normal	up-regulation
SLC1A4	0.70697	6.9625e-15	9.72494e-13	corrected-LC1 vs normal	up-regulation
ALDH1A1	0.706185	7.28228e-05	0.000460136	corrected-LC1 vs normal	up-regulation
RP11-424C20.2	0.705274	0.0081156	0.0240246	corrected-LC1 vs normal	up-regulation
TIFAB	0.704753	0.000212013	0.00114237	corrected-LC1 vs normal	up-regulation
TMEM236	0.704405	0.00158725	0.00618618	corrected-LC1 vs normal	up-regulation
PTGFRN	0.704233	2.38442e-05	0.000178665	corrected-LC1 vs normal	up-regulation
TNFRSF17	0.703096	0.0116169	0.0321892	corrected-LC1 vs normal	up-regulation
AP4B1-AS1	0.702404	2.45995e-07	3.49974e-06	corrected-LC1 vs normal	up-regulation
SYN1	0.701814	0.0022719	0.00835617	corrected-LC1 vs normal	up-regulation
LINC00968	0.701338	6.91057e-05	0.000440013	corrected-LC1 vs normal	up-regulation
CNTLN	0.701321	1.62117e-09	4.53515e-08	corrected-LC1 vs normal	up-regulation
PIK3R3	0.700505	1.43901e-10	5.53127e-09	corrected-LC1 vs normal	up-regulation
RUFY4	0.700434	0.00161571	0.00628352	corrected-LC1 vs normal	up-regulation
RP11-218F10.3	0.699816	1.10261e-05	9.21579e-05	corrected-LC1 vs normal	up-regulation
C3orf14	0.698946	0.000133016	0.000770066	corrected-LC1 vs normal	up-regulation
HIC1	0.698698	1.78038e-05	0.000139188	corrected-LC1 vs normal	up-regulation
SMCO4	0.698532	9.86597e-09	2.22113e-07	corrected-LC1 vs normal	up-regulation
GTSE1	0.695645	0.000159448	0.000897415	corrected-LC1 vs normal	up-regulation
MIR17HG	0.69549	0.000100981	0.000608958	corrected-LC1 vs normal	up-regulation
DYNLL1-AS1	0.695486	4.71554e-08	8.54918e-07	corrected-LC1 vs normal	up-regulation
ASGR2	0.694816	1.66809e-05	0.000131655	corrected-LC1 vs normal	up-regulation
FAM92A1	0.694215	6.38688e-07	7.92724e-06	corrected-LC1 vs normal	up-regulation
CD300C	0.692962	5.169e-07	6.60154e-06	corrected-LC1 vs normal	up-regulation
GPR82	0.69256	2.4943e-05	0.000185358	corrected-LC1 vs normal	up-regulation
WDR5B	0.69232	1.35044e-10	5.24161e-09	corrected-LC1 vs normal	up-regulation
CENPA	0.691402	0.0054219	0.0172088	corrected-LC1 vs normal	up-regulation
ADPRH	0.690562	3.62898e-11	1.64332e-09	corrected-LC1 vs normal	up-regulation
ABHD6	0.690103	7.10602e-16	1.40139e-13	corrected-LC1 vs normal	up-regulation
LRP1	0.689745	2.91838e-07	4.05629e-06	corrected-LC1 vs normal	up-regulation
KCNIP4	0.689365	4.60532e-05	0.000310581	corrected-LC1 vs normal	up-regulation
AC108004.3	0.688981	0.00232218	0.00850093	corrected-LC1 vs normal	up-regulation
FAM72D	0.688559	0.00107264	0.00446665	corrected-LC1 vs normal	up-regulation
RP11-705C15.5	0.687191	0.000705264	0.00313286	corrected-LC1 vs normal	up-regulation
CALCRL	0.687147	0.000846532	0.00366643	corrected-LC1 vs normal	up-regulation
CLEC10A	0.687105	2.57953e-06	2.65227e-05	corrected-LC1 vs normal	up-regulation
SPRY2	0.686242	0.000905437	0.00387369	corrected-LC1 vs normal	up-regulation
ZG16B	0.685504	0.00446522	0.0145903	corrected-LC1 vs normal	up-regulation
ADAP2	0.684581	1.24443e-09	3.59272e-08	corrected-LC1 vs normal	up-regulation
MB21D1	0.684219	7.66284e-18	2.86764e-15	corrected-LC1 vs normal	up-regulation
ZNF443	0.684184	5.06753e-07	6.49311e-06	corrected-LC1 vs normal	up-regulation
RP11-366M4.11	0.681582	0.000431699	0.00208329	corrected-LC1 vs normal	up-regulation
CLIC2	0.680576	5.5221e-07	6.98058e-06	corrected-LC1 vs normal	up-regulation
CDC20	0.6798	0.00316551	0.0109668	corrected-LC1 vs normal	up-regulation
PLA2G7	0.679607	2.88567e-05	0.00020919	corrected-LC1 vs normal	up-regulation
PDE8B	0.678882	5.52153e-05	0.000362629	corrected-LC1 vs normal	up-regulation
TMEM150B	0.678869	1.60718e-05	0.000127558	corrected-LC1 vs normal	up-regulation
ESCO2	0.678749	0.000488549	0.00231152	corrected-LC1 vs normal	up-regulation
CTA-407F11.6	0.67834	0.000316314	0.0016066	corrected-LC1 vs normal	up-regulation
AC068279.3	0.678321	0.000917606	0.00391646	corrected-LC1 vs normal	up-regulation
CLEC4G	0.67808	0.0112354	0.0313597	corrected-LC1 vs normal	up-regulation
TYMS	0.677581	8.62424e-05	0.000533374	corrected-LC1 vs normal	up-regulation
AD000092.3	0.67681	0.00377704	0.0127102	corrected-LC1 vs normal	up-regulation
RGS17	0.676454	0.00153126	0.006001	corrected-LC1 vs normal	up-regulation
RP11-80H8.4	0.6748	0.0107403	0.0302304	corrected-LC1 vs normal	up-regulation
C1orf213	0.674592	0.000444613	0.00213328	corrected-LC1 vs normal	up-regulation
PEX11A	0.674414	3.08929e-05	0.000221522	corrected-LC1 vs normal	up-regulation
FBN2	0.673277	0.000268789	0.00139706	corrected-LC1 vs normal	up-regulation
VIT	0.672391	0.00440865	0.0144364	corrected-LC1 vs normal	up-regulation
GAS2L3	0.671745	0.000173592	0.000964873	corrected-LC1 vs normal	up-regulation
RP11-37C7.3	0.671432	0.00325441	0.0112257	corrected-LC1 vs normal	up-regulation
RP11-793H13.8	0.671065	7.39736e-06	6.56717e-05	corrected-LC1 vs normal	up-regulation
TMEM51	0.670599	0.0148371	0.0392948	corrected-LC1 vs normal	up-regulation
RP11-240E2.2	0.670205	0.0127444	0.0346834	corrected-LC1 vs normal	up-regulation
KCNMB1	0.669803	8.56861e-06	7.45394e-05	corrected-LC1 vs normal	up-regulation
EOMES	0.669575	1.22713e-06	1.38672e-05	corrected-LC1 vs normal	up-regulation
SLFN11	0.66885	1.54068e-19	8.73079e-17	corrected-LC1 vs normal	up-regulation
SMPDL3A	0.667958	6.89384e-06	6.18979e-05	corrected-LC1 vs normal	up-regulation
MPEG1	0.667698	3.61186e-10	1.2394e-08	corrected-LC1 vs normal	up-regulation
PALLD	0.66765	9.19841e-07	1.08402e-05	corrected-LC1 vs normal	up-regulation
CMYA5	0.667442	0.000623523	0.00282093	corrected-LC1 vs normal	up-regulation
NDFIP2	0.66715	3.12192e-06	3.11157e-05	corrected-LC1 vs normal	up-regulation
PGBD2	0.666647	4.21843e-12	2.57441e-10	corrected-LC1 vs normal	up-regulation
MTND4P23	0.666486	0.00424745	0.0140056	corrected-LC1 vs normal	up-regulation
FAM200A	0.665697	1.0027e-06	1.16438e-05	corrected-LC1 vs normal	up-regulation
SHCBP1	0.665562	1.13868e-05	9.48138e-05	corrected-LC1 vs normal	up-regulation
SLC16A14	0.663739	0.0186622	0.0474424	corrected-LC1 vs normal	up-regulation
CTD-2561J22.2	0.663738	0.000110364	0.000657151	corrected-LC1 vs normal	up-regulation
MTHFD2	0.663674	1.27957e-12	9.46979e-11	corrected-LC1 vs normal	up-regulation
KCTD6	0.663515	2.90051e-15	4.32546e-13	corrected-LC1 vs normal	up-regulation
AC104809.4	0.661538	0.000608094	0.00276057	corrected-LC1 vs normal	up-regulation
RPS15AP10	0.66127	0.0145609	0.0386769	corrected-LC1 vs normal	up-regulation
CENPI	0.661175	0.00113132	0.0046708	corrected-LC1 vs normal	up-regulation
MTMR11	0.660353	1.94376e-08	3.95411e-07	corrected-LC1 vs normal	up-regulation
HJURP	0.659727	0.00303715	0.0106148	corrected-LC1 vs normal	up-regulation
CD36	0.657976	4.46948e-05	0.0003027	corrected-LC1 vs normal	up-regulation
ACVRL1	0.657846	0.00111708	0.0046197	corrected-LC1 vs normal	up-regulation
CCR5	0.657447	0.00025732	0.00134649	corrected-LC1 vs normal	up-regulation
CDKN2B-AS1	0.657004	0.00241386	0.00877504	corrected-LC1 vs normal	up-regulation
PIGM	0.655831	1.07186e-10	4.26893e-09	corrected-LC1 vs normal	up-regulation
NACAD	0.655642	0.00140727	0.00559579	corrected-LC1 vs normal	up-regulation
NUP43	0.655609	9.92143e-08	1.62495e-06	corrected-LC1 vs normal	up-regulation
RP11-453F18__B.1	0.655531	0.0185932	0.0473173	corrected-LC1 vs normal	up-regulation
AC079325.6	0.655422	0.012707	0.0346005	corrected-LC1 vs normal	up-regulation
CENPW	0.655394	0.000312445	0.0015902	corrected-LC1 vs normal	up-regulation
FXYD6	0.65538	1.08143e-05	9.06462e-05	corrected-LC1 vs normal	up-regulation
MYO5B	0.655191	0.000212605	0.00114494	corrected-LC1 vs normal	up-regulation
MANEA	0.654975	3.42053e-09	8.67555e-08	corrected-LC1 vs normal	up-regulation
C9orf64	0.653985	1.88469e-09	5.14181e-08	corrected-LC1 vs normal	up-regulation
RP6-109B7.2	0.65394	0.0125717	0.0343311	corrected-LC1 vs normal	up-regulation
TICAM2	0.653012	1.35269e-07	2.11123e-06	corrected-LC1 vs normal	up-regulation
SH3PXD2B	0.652451	0.00418851	0.0138458	corrected-LC1 vs normal	up-regulation
TFEC	0.651264	2.16381e-06	2.27797e-05	corrected-LC1 vs normal	up-regulation
RAB19	0.649309	0.00564984	0.0178211	corrected-LC1 vs normal	up-regulation
FAM110C	0.64897	0.00938912	0.0270299	corrected-LC1 vs normal	up-regulation
CD1D	0.648883	8.99357e-08	1.48401e-06	corrected-LC1 vs normal	up-regulation
AKR1C3	0.648452	9.08742e-05	0.000555781	corrected-LC1 vs normal	up-regulation
GPR18	0.647683	3.33101e-07	4.55322e-06	corrected-LC1 vs normal	up-regulation
ETNK1	0.647583	8.46e-18	3.05083e-15	corrected-LC1 vs normal	up-regulation
RP11-61A14.3	0.64753	1.30764e-07	2.0535e-06	corrected-LC1 vs normal	up-regulation
RP11-685N10.1	0.64744	0.00457369	0.0148835	corrected-LC1 vs normal	up-regulation
KIAA1598	0.646987	8.86861e-05	0.000545085	corrected-LC1 vs normal	up-regulation
LINC00638	0.646271	0.00708651	0.0213998	corrected-LC1 vs normal	up-regulation
RP5-935K16.1	0.645504	5.24186e-08	9.35797e-07	corrected-LC1 vs normal	up-regulation
BCDIN3D	0.644458	2.1697e-07	3.15035e-06	corrected-LC1 vs normal	up-regulation
43891	0.644261	7.25137e-08	1.23995e-06	corrected-LC1 vs normal	up-regulation
TGM2	0.643901	0.00726115	0.021844	corrected-LC1 vs normal	up-regulation
SUCNR1	0.643828	0.0107634	0.0302682	corrected-LC1 vs normal	up-regulation
SMG8	0.643021	1.13617e-19	6.82872e-17	corrected-LC1 vs normal	up-regulation
ANLN	0.642265	0.0040104	0.0133528	corrected-LC1 vs normal	up-regulation
VENTX	0.641739	2.3146e-05	0.000174157	corrected-LC1 vs normal	up-regulation
MS4A6A	0.641596	1.48911e-08	3.14538e-07	corrected-LC1 vs normal	up-regulation
CSF1R	0.640632	9.83648e-09	2.21701e-07	corrected-LC1 vs normal	up-regulation
KCNE3	0.639613	8.26723e-08	1.3849e-06	corrected-LC1 vs normal	up-regulation
SLCO4C1	0.638344	4.78291e-08	8.66341e-07	corrected-LC1 vs normal	up-regulation
RIMBP3	0.637366	0.000680725	0.00304225	corrected-LC1 vs normal	up-regulation
FUCA1	0.636755	4.10722e-09	1.02211e-07	corrected-LC1 vs normal	up-regulation
ANKRD50	0.636699	1.58882e-09	4.45723e-08	corrected-LC1 vs normal	up-regulation
KB-1460A1.5	0.63668	0.000112169	0.000665298	corrected-LC1 vs normal	up-regulation
RP11-77P6.2	0.636126	0.00838585	0.02467	corrected-LC1 vs normal	up-regulation
RAB30-AS1	0.635433	8.07214e-07	9.67389e-06	corrected-LC1 vs normal	up-regulation
LPAR1	0.635238	0.000685791	0.00306351	corrected-LC1 vs normal	up-regulation
RPE	0.634787	3.99125e-16	8.5121e-14	corrected-LC1 vs normal	up-regulation
CCDC88A	0.634638	2.64878e-09	6.92174e-08	corrected-LC1 vs normal	up-regulation
CDKN1C	0.634344	0.00258372	0.00929538	corrected-LC1 vs normal	up-regulation
DTL	0.633787	0.00326778	0.011266	corrected-LC1 vs normal	up-regulation
RFK	0.633137	1.0756e-15	2.01258e-13	corrected-LC1 vs normal	up-regulation
LL22NC03-N27C7.1	0.632293	0.0027664	0.00983136	corrected-LC1 vs normal	up-regulation
TIGD6	0.632204	1.20753e-08	2.62038e-07	corrected-LC1 vs normal	up-regulation
STK32B	0.631819	0.00229651	0.00843032	corrected-LC1 vs normal	up-regulation
CACNA2D3	0.631809	4.93798e-06	4.62854e-05	corrected-LC1 vs normal	up-regulation
ZBTB3	0.631261	1.06533e-11	5.72623e-10	corrected-LC1 vs normal	up-regulation
BYSL	0.631097	1.32245e-17	4.2999e-15	corrected-LC1 vs normal	up-regulation
MRPL50	0.630834	2.01748e-07	2.96846e-06	corrected-LC1 vs normal	up-regulation
RP11-390P2.4	0.630646	0.0040162	0.0133698	corrected-LC1 vs normal	up-regulation
SGMS2	0.629694	2.02323e-05	0.000155297	corrected-LC1 vs normal	up-regulation
TRIM61	0.629562	0.000355282	0.00177364	corrected-LC1 vs normal	up-regulation
CMTR2	0.629335	5.37275e-08	9.54012e-07	corrected-LC1 vs normal	up-regulation
RP5-1142A6.8	0.629184	0.000413443	0.00201331	corrected-LC1 vs normal	up-regulation
SPOCK1	0.628527	0.00410089	0.0136083	corrected-LC1 vs normal	up-regulation
GPR137B	0.628467	3.32778e-12	2.12913e-10	corrected-LC1 vs normal	up-regulation
GPRC5C	0.627617	0.00257322	0.00926602	corrected-LC1 vs normal	up-regulation
RP11-810M2.2	0.626315	0.00621412	0.0192339	corrected-LC1 vs normal	up-regulation
AIFM3	0.626133	5.69945e-06	5.23832e-05	corrected-LC1 vs normal	up-regulation
TBC1D8	0.625268	4.36897e-09	1.07645e-07	corrected-LC1 vs normal	up-regulation
RP11-147L13.8	0.625072	0.000421579	0.0020449	corrected-LC1 vs normal	up-regulation
CKAP2L	0.624256	0.00462775	0.0150282	corrected-LC1 vs normal	up-regulation
RP11-153M7.3	0.624103	0.0186961	0.0474982	corrected-LC1 vs normal	up-regulation
GPR84	0.623082	0.00778356	0.023194	corrected-LC1 vs normal	up-regulation
CLSPN	0.622866	1.16911e-06	1.33418e-05	corrected-LC1 vs normal	up-regulation
GOLGA8Q	0.622525	0.00648885	0.0199256	corrected-LC1 vs normal	up-regulation
TUBG1P	0.622263	0.00822607	0.0242755	corrected-LC1 vs normal	up-regulation
ACP2	0.621649	1.25732e-12	9.37505e-11	corrected-LC1 vs normal	up-regulation
KIF4A	0.620847	0.0153102	0.0403059	corrected-LC1 vs normal	up-regulation
RP11-768B22.2	0.620695	0.0113015	0.0314954	corrected-LC1 vs normal	up-regulation
LAMB2	0.620502	0.000457848	0.0021866	corrected-LC1 vs normal	up-regulation
ZNF234	0.61953	7.10875e-08	1.22073e-06	corrected-LC1 vs normal	up-regulation
TDRD6	0.619334	0.00290962	0.0102558	corrected-LC1 vs normal	up-regulation
RP11-686D22.8	0.618687	5.71858e-07	7.21057e-06	corrected-LC1 vs normal	up-regulation
ID3	0.617638	0.00169949	0.00655282	corrected-LC1 vs normal	up-regulation
SMAD9	0.617619	0.00181777	0.0069334	corrected-LC1 vs normal	up-regulation
SCRG1	0.617408	0.00926921	0.0267519	corrected-LC1 vs normal	up-regulation
GINS2	0.616987	0.000821196	0.00357263	corrected-LC1 vs normal	up-regulation
NLRC4	0.616632	5.29704e-07	6.72609e-06	corrected-LC1 vs normal	up-regulation
LYZ	0.61643	3.23714e-05	0.00023021	corrected-LC1 vs normal	up-regulation
RP11-170N16.3	0.615739	0.0117799	0.0325543	corrected-LC1 vs normal	up-regulation
GOLGA8I	0.615453	1.50316e-05	0.000120216	corrected-LC1 vs normal	up-regulation
B3GALT2	0.615431	0.0133225	0.035946	corrected-LC1 vs normal	up-regulation
ZNF703	0.615379	7.95903e-06	6.97567e-05	corrected-LC1 vs normal	up-regulation
RAD51	0.614816	0.000243195	0.0012849	corrected-LC1 vs normal	up-regulation
STAC3	0.614746	1.76317e-05	0.000138115	corrected-LC1 vs normal	up-regulation
GLB1L	0.614619	1.07363e-05	9.00774e-05	corrected-LC1 vs normal	up-regulation
DTWD2	0.614451	6.55469e-12	3.72509e-10	corrected-LC1 vs normal	up-regulation
STAB1	0.614357	0.000121214	0.000711078	corrected-LC1 vs normal	up-regulation
NLN	0.614245	8.78562e-06	7.60271e-05	corrected-LC1 vs normal	up-regulation
SLC27A2	0.612575	0.0100836	0.0286817	corrected-LC1 vs normal	up-regulation
AC096579.7	0.612499	0.00642196	0.0197585	corrected-LC1 vs normal	up-regulation
AC005041.17	0.612201	0.0123716	0.033892	corrected-LC1 vs normal	up-regulation
FOLR2	0.612164	0.000365383	0.00181903	corrected-LC1 vs normal	up-regulation
RAB44	0.612129	0.00206186	0.00771457	corrected-LC1 vs normal	up-regulation
GPR141	0.611928	1.44891e-08	3.07355e-07	corrected-LC1 vs normal	up-regulation
FCN1	0.611215	3.51574e-06	3.4511e-05	corrected-LC1 vs normal	up-regulation
ENPP5	0.610623	3.60088e-05	0.000252189	corrected-LC1 vs normal	up-regulation
RP11-426C22.6	0.610492	0.0062072	0.0192155	corrected-LC1 vs normal	up-regulation
ADRBK2	0.610034	8.91324e-13	7.04324e-11	corrected-LC1 vs normal	up-regulation
RP11-456K23.1	0.609544	0.0104084	0.0294261	corrected-LC1 vs normal	up-regulation
TP53RK	0.608569	3.2617e-22	4.62089e-19	corrected-LC1 vs normal	up-regulation
PTGDR	0.608422	7.38221e-07	8.95527e-06	corrected-LC1 vs normal	up-regulation
CTD-2306M10.1	0.60826	0.0108727	0.0305106	corrected-LC1 vs normal	up-regulation
NETO2	0.608088	1.34061e-07	2.10029e-06	corrected-LC1 vs normal	up-regulation
SPC24	0.607955	0.00886389	0.0258159	corrected-LC1 vs normal	up-regulation
RAD54L	0.607195	0.000974834	0.004129	corrected-LC1 vs normal	up-regulation
DLEU7	0.606945	2.15611e-05	0.000163848	corrected-LC1 vs normal	up-regulation
HMOX1	0.606274	9.32383e-10	2.80195e-08	corrected-LC1 vs normal	up-regulation
SPIN4	0.604131	9.28427e-13	7.27843e-11	corrected-LC1 vs normal	up-regulation
YAE1D1	0.603355	0.00013531	0.000781452	corrected-LC1 vs normal	up-regulation
KIF15	0.603218	0.00336855	0.0115571	corrected-LC1 vs normal	up-regulation
NOTCH3	0.603153	0.00601622	0.0187619	corrected-LC1 vs normal	up-regulation
SMIM15	0.602066	7.68651e-15	1.04421e-12	corrected-LC1 vs normal	up-regulation
RP11-10N23.2	0.601936	0.00333105	0.0114384	corrected-LC1 vs normal	up-regulation
ZNF322	0.601878	2.02668e-08	4.07679e-07	corrected-LC1 vs normal	up-regulation
GPBAR1	0.601669	1.40344e-05	0.000113477	corrected-LC1 vs normal	up-regulation
MYO10	0.601305	0.000505415	0.00237883	corrected-LC1 vs normal	up-regulation
S100Z	0.601198	3.57895e-07	4.82234e-06	corrected-LC1 vs normal	up-regulation
BIRC5	0.600836	0.0100582	0.0286136	corrected-LC1 vs normal	up-regulation
CTNND1	0.60053	1.48032e-10	5.65974e-09	corrected-LC1 vs normal	up-regulation
DLC1	0.600025	0.00434666	0.0142751	corrected-LC1 vs normal	up-regulation
MRAS	0.599388	8.2425e-05	0.000513125	corrected-LC1 vs normal	up-regulation
MED20	0.598958	1.68401e-11	8.54236e-10	corrected-LC1 vs normal	up-regulation
LRRC69	0.59892	0.000987976	0.00417281	corrected-LC1 vs normal	up-regulation
MFAP3	0.597089	2.9383e-13	2.64901e-11	corrected-LC1 vs normal	up-regulation
CASC5	0.596832	1.84891e-06	1.99409e-05	corrected-LC1 vs normal	up-regulation
ACKR3	0.596492	7.5358e-08	1.2801e-06	corrected-LC1 vs normal	up-regulation
C11orf82	0.595741	8.30167e-06	7.25034e-05	corrected-LC1 vs normal	up-regulation
CTC-548K16.6	0.595478	2.02003e-05	0.000155171	corrected-LC1 vs normal	up-regulation
SH2D1B	0.594667	0.00134659	0.00539999	corrected-LC1 vs normal	up-regulation
AC069278.4	0.594086	0.00769892	0.0229936	corrected-LC1 vs normal	up-regulation
ENPP4	0.593955	2.05848e-07	3.02204e-06	corrected-LC1 vs normal	up-regulation
MSMO1	0.593559	1.64694e-10	6.222e-09	corrected-LC1 vs normal	up-regulation
DHFRL1	0.592705	1.63334e-09	4.55058e-08	corrected-LC1 vs normal	up-regulation
CECR1	0.592323	5.11562e-09	1.23736e-07	corrected-LC1 vs normal	up-regulation
KLHL9	0.591378	1.37834e-17	4.37098e-15	corrected-LC1 vs normal	up-regulation
AASDHPPT	0.591252	3.22666e-12	2.07112e-10	corrected-LC1 vs normal	up-regulation
LCMT2	0.591079	1.31023e-11	6.85675e-10	corrected-LC1 vs normal	up-regulation
RNF165	0.590203	0.00213439	0.00794248	corrected-LC1 vs normal	up-regulation
KIAA0226L	-0.590099	5.29219e-07	6.72423e-06	corrected-LC1 vs normal	down-regulation
TNFRSF25	-0.590516	5.41933e-09	1.3013e-07	corrected-LC1 vs normal	down-regulation
CCDC96	-0.590856	2.60396e-07	3.67071e-06	corrected-LC1 vs normal	down-regulation
GNB2	-0.59087	1.42101e-12	1.03457e-10	corrected-LC1 vs normal	down-regulation
ICAM3	-0.590897	3.66033e-09	9.18973e-08	corrected-LC1 vs normal	down-regulation
KIF5C	-0.59123	1.27695e-05	0.000104571	corrected-LC1 vs normal	down-regulation
LSR	-0.591436	3.87109e-06	3.75265e-05	corrected-LC1 vs normal	down-regulation
CCR10	-0.591491	0.000390418	0.00191926	corrected-LC1 vs normal	down-regulation
RCAN3	-0.591551	2.92888e-05	0.000211626	corrected-LC1 vs normal	down-regulation
CCDC17	-0.592164	7.30205e-07	8.86889e-06	corrected-LC1 vs normal	down-regulation
CMTM8	-0.592489	0.00171113	0.00658873	corrected-LC1 vs normal	down-regulation
EPHA1	-0.593508	1.31496e-05	0.000107064	corrected-LC1 vs normal	down-regulation
KIAA1211L	-0.593547	0.00115845	0.00476398	corrected-LC1 vs normal	down-regulation
PRDM8	-0.594025	2.18308e-08	4.33859e-07	corrected-LC1 vs normal	down-regulation
SUSD2	-0.59423	0.000132539	0.000767974	corrected-LC1 vs normal	down-regulation
MBD6	-0.595194	1.63356e-09	4.55058e-08	corrected-LC1 vs normal	down-regulation
GSN	-0.595295	1.89067e-07	2.80686e-06	corrected-LC1 vs normal	down-regulation
RP11-127B20.3	-0.595322	0.000206259	0.00111622	corrected-LC1 vs normal	down-regulation
LRRC32	-0.595817	0.00787598	0.0234271	corrected-LC1 vs normal	down-regulation
ZC3H12A	-0.59588	0.000366731	0.00182299	corrected-LC1 vs normal	down-regulation
ABHD12B	-0.596268	0.00596971	0.0186491	corrected-LC1 vs normal	down-regulation
CNNM2	-0.597227	1.85604e-09	5.08462e-08	corrected-LC1 vs normal	down-regulation
GPA33	-0.597767	3.33287e-06	3.30026e-05	corrected-LC1 vs normal	down-regulation
B3GNT4	-0.598411	2.84565e-05	0.000206884	corrected-LC1 vs normal	down-regulation
DDX3X	-0.599832	5.98217e-13	4.94377e-11	corrected-LC1 vs normal	down-regulation
TCP11L2	-0.600208	5.25598e-11	2.29115e-09	corrected-LC1 vs normal	down-regulation
MARCKS	-0.600835	1.29457e-06	1.45641e-05	corrected-LC1 vs normal	down-regulation
PFKFB3	-0.600941	0.000616071	0.00279359	corrected-LC1 vs normal	down-regulation
AC116366.5	-0.601036	2.7275e-05	0.000199326	corrected-LC1 vs normal	down-regulation
BCL11B	-0.601474	2.03386e-19	1.12054e-16	corrected-LC1 vs normal	down-regulation
BMX	-0.601494	0.00231092	0.00847066	corrected-LC1 vs normal	down-regulation
C10orf54	-0.601497	9.95907e-12	5.39694e-10	corrected-LC1 vs normal	down-regulation
TAS1R1	-0.602121	0.0112915	0.0314804	corrected-LC1 vs normal	down-regulation
RP5-1042I8.7	-0.602645	2.4627e-10	8.81681e-09	corrected-LC1 vs normal	down-regulation
RP11-356I2.4	-0.602702	0.00889427	0.0258816	corrected-LC1 vs normal	down-regulation
NCF1C	-0.60348	6.98746e-07	8.54962e-06	corrected-LC1 vs normal	down-regulation
TRIM58	-0.603482	0.00860867	0.0251873	corrected-LC1 vs normal	down-regulation
MIR210HG	-0.603629	0.00694588	0.0210553	corrected-LC1 vs normal	down-regulation
CBX4	-0.604041	3.94359e-07	5.22492e-06	corrected-LC1 vs normal	down-regulation
CYP2D7P	-0.604202	6.0463e-06	5.4985e-05	corrected-LC1 vs normal	down-regulation
APBB2	-0.604211	0.010307	0.0292107	corrected-LC1 vs normal	down-regulation
LINC00173	-0.605184	2.3008e-05	0.00017325	corrected-LC1 vs normal	down-regulation
ADORA2A	-0.605197	2.77963e-08	5.36818e-07	corrected-LC1 vs normal	down-regulation
CETP	-0.60536	0.0108331	0.0304125	corrected-LC1 vs normal	down-regulation
U47924.31	-0.60575	0.0010651	0.00444459	corrected-LC1 vs normal	down-regulation
MEIS1	-0.606146	0.0100339	0.0285539	corrected-LC1 vs normal	down-regulation
GAB2	-0.606237	1.74369e-08	3.60628e-07	corrected-LC1 vs normal	down-regulation
LILRB3	-0.606474	9.76985e-08	1.60183e-06	corrected-LC1 vs normal	down-regulation
GP6	-0.606596	0.00346795	0.0118429	corrected-LC1 vs normal	down-regulation
SEC14L2	-0.606722	0.00011048	0.000657643	corrected-LC1 vs normal	down-regulation
PPP4R1	-0.606855	4.23535e-10	1.4238e-08	corrected-LC1 vs normal	down-regulation
DENND3	-0.607495	8.26814e-10	2.52293e-08	corrected-LC1 vs normal	down-regulation
FKBP8	-0.60754	1.81e-10	6.76075e-09	corrected-LC1 vs normal	down-regulation
HIST1H4H	-0.607913	0.000243537	0.00128563	corrected-LC1 vs normal	down-regulation
RP11-274B21.9	-0.608267	0.0090236	0.0261888	corrected-LC1 vs normal	down-regulation
NOS3	-0.608793	4.20419e-05	0.000287538	corrected-LC1 vs normal	down-regulation
RP11-46D6.1	-0.608864	1.21021e-09	3.52991e-08	corrected-LC1 vs normal	down-regulation
NABP1	-0.609496	1.96771e-07	2.90817e-06	corrected-LC1 vs normal	down-regulation
RP11-345P4.9	-0.610733	1.13682e-13	1.13305e-11	corrected-LC1 vs normal	down-regulation
HSD17B13	-0.611281	0.000381367	0.00188301	corrected-LC1 vs normal	down-regulation
MFAP3L	-0.611369	0.0154261	0.0405326	corrected-LC1 vs normal	down-regulation
BEX2	-0.611566	9.45591e-06	8.10383e-05	corrected-LC1 vs normal	down-regulation
CICP4	-0.611729	0.00819423	0.0241996	corrected-LC1 vs normal	down-regulation
RP11-420L9.5	-0.611811	0.0134068	0.036134	corrected-LC1 vs normal	down-regulation
ODF3	-0.612974	0.0120594	0.0331881	corrected-LC1 vs normal	down-regulation
NLGN3	-0.613098	1.98171e-10	7.36052e-09	corrected-LC1 vs normal	down-regulation
RP11-47G11.2	-0.613665	0.00212777	0.00792529	corrected-LC1 vs normal	down-regulation
AC013394.2	-0.613856	3.51604e-09	8.895e-08	corrected-LC1 vs normal	down-regulation
UPK3B	-0.613979	0.00341709	0.0116933	corrected-LC1 vs normal	down-regulation
AC008982.2	-0.614465	0.00056651	0.00260942	corrected-LC1 vs normal	down-regulation
RP11-323N12.5	-0.614892	0.00523728	0.0166869	corrected-LC1 vs normal	down-regulation
RP4-789D17.5	-0.6152	0.00963235	0.0276201	corrected-LC1 vs normal	down-regulation
FAM102A	-0.615255	8.55369e-09	1.97272e-07	corrected-LC1 vs normal	down-regulation
RP11-216N14.7	-0.615447	0.00286337	0.0101378	corrected-LC1 vs normal	down-regulation
ITPK1	-0.615878	6.86432e-12	3.87883e-10	corrected-LC1 vs normal	down-regulation
MORN3	-0.617071	1.06638e-07	1.71816e-06	corrected-LC1 vs normal	down-regulation
AC061992.1	-0.617568	0.00935442	0.0269596	corrected-LC1 vs normal	down-regulation
CEP19	-0.617768	9.09232e-05	0.000555909	corrected-LC1 vs normal	down-regulation
RP11-861A13.4	-0.617914	1.0996e-07	1.76595e-06	corrected-LC1 vs normal	down-regulation
CSF1	-0.617984	5.73323e-05	0.000374055	corrected-LC1 vs normal	down-regulation
ANKRD55	-0.618109	0.000407981	0.00199124	corrected-LC1 vs normal	down-regulation
DUSP4	-0.61817	0.00648495	0.0199168	corrected-LC1 vs normal	down-regulation
NFKBID	-0.61939	5.58832e-06	5.15289e-05	corrected-LC1 vs normal	down-regulation
ZNF662	-0.619978	0.00938863	0.0270299	corrected-LC1 vs normal	down-regulation
CLDN9	-0.620333	0.00137784	0.0054997	corrected-LC1 vs normal	down-regulation
ITGB5	-0.620691	0.0195016	0.0491481	corrected-LC1 vs normal	down-regulation
SPAG4	-0.620759	0.0165223	0.0429157	corrected-LC1 vs normal	down-regulation
XXbac-BPG299F13.17	-0.620897	5.03549e-09	1.22095e-07	corrected-LC1 vs normal	down-regulation
PKIG	-0.62096	8.2657e-05	0.000514408	corrected-LC1 vs normal	down-regulation
AC024940.1	-0.621274	0.000751455	0.00331061	corrected-LC1 vs normal	down-regulation
RERE	-0.621338	2.31918e-14	2.771e-12	corrected-LC1 vs normal	down-regulation
RP11-290F5.1	-0.621376	0.000408983	0.00199552	corrected-LC1 vs normal	down-regulation
CITED4	-0.621468	7.94739e-05	0.000496689	corrected-LC1 vs normal	down-regulation
FAM66B	-0.621691	0.00370069	0.0124957	corrected-LC1 vs normal	down-regulation
HAPLN3	-0.621809	1.67022e-05	0.00013177	corrected-LC1 vs normal	down-regulation
KMT2E-AS1	-0.622009	2.04111e-05	0.000156488	corrected-LC1 vs normal	down-regulation
VWA7	-0.622098	7.20968e-07	8.76206e-06	corrected-LC1 vs normal	down-regulation
RARA	-0.622114	3.73445e-11	1.68339e-09	corrected-LC1 vs normal	down-regulation
MNDA	-0.622222	3.41052e-08	6.43005e-07	corrected-LC1 vs normal	down-regulation
RP11-245J9.5	-0.622438	4.38538e-06	4.17369e-05	corrected-LC1 vs normal	down-regulation
LTK	-0.622776	0.000463757	0.00221003	corrected-LC1 vs normal	down-regulation
ACTG1P3	-0.623383	0.000458221	0.00218733	corrected-LC1 vs normal	down-regulation
C2orf88	-0.623735	0.0139555	0.0373541	corrected-LC1 vs normal	down-regulation
LMNA	-0.624177	1.86461e-05	0.000144747	corrected-LC1 vs normal	down-regulation
RP11-670E13.2	-0.624253	0.0153288	0.0403438	corrected-LC1 vs normal	down-regulation
AP006621.8	-0.624316	0.0177049	0.0454694	corrected-LC1 vs normal	down-regulation
RP5-1065J22.8	-0.625618	0.000149461	0.000847701	corrected-LC1 vs normal	down-regulation
LINC00936	-0.625738	1.08839e-05	9.1123e-05	corrected-LC1 vs normal	down-regulation
RP5-902P8.12	-0.625826	0.00226999	0.00835152	corrected-LC1 vs normal	down-regulation
DAB1	-0.625979	0.0115346	0.0320157	corrected-LC1 vs normal	down-regulation
SYTL4	-0.626138	0.0179796	0.0460317	corrected-LC1 vs normal	down-regulation
GPSM3	-0.626202	6.43614e-13	5.27497e-11	corrected-LC1 vs normal	down-regulation
RP4-635A23.4	-0.626267	0.00416548	0.0137789	corrected-LC1 vs normal	down-regulation
GYLTL1B	-0.626472	0.000213842	0.00115035	corrected-LC1 vs normal	down-regulation
DPP4	-0.626795	1.21018e-05	9.99277e-05	corrected-LC1 vs normal	down-regulation
LINC00884	-0.626968	0.00550911	0.0174438	corrected-LC1 vs normal	down-regulation
RP11-563J2.2	-0.627309	9.72954e-05	0.000589599	corrected-LC1 vs normal	down-regulation
EIF1	-0.627484	9.61698e-14	9.7318e-12	corrected-LC1 vs normal	down-regulation
CHCHD10	-0.627796	0.000557503	0.00257931	corrected-LC1 vs normal	down-regulation
PBX1	-0.628201	0.013214	0.0356921	corrected-LC1 vs normal	down-regulation
RP11-10A14.3	-0.628586	0.0129827	0.035187	corrected-LC1 vs normal	down-regulation
LIMS2	-0.628807	0.000805387	0.00351542	corrected-LC1 vs normal	down-regulation
AC079305.10	-0.62924	0.017956	0.0459832	corrected-LC1 vs normal	down-regulation
CEP63	-0.629445	7.1975e-11	3.01171e-09	corrected-LC1 vs normal	down-regulation
RP11-706O15.1	-0.629789	3.44886e-05	0.000242742	corrected-LC1 vs normal	down-regulation
RNF24	-0.629795	2.16848e-09	5.79645e-08	corrected-LC1 vs normal	down-regulation
ZNF90	-0.630104	0.00114917	0.00473825	corrected-LC1 vs normal	down-regulation
LSMEM1	-0.63039	2.27155e-05	0.000171373	corrected-LC1 vs normal	down-regulation
DBH-AS1	-0.630642	0.000912225	0.00389685	corrected-LC1 vs normal	down-regulation
C15orf37	-0.630721	3.04491e-07	4.2027e-06	corrected-LC1 vs normal	down-regulation
PBX2	-0.631148	1.51492e-18	6.67708e-16	corrected-LC1 vs normal	down-regulation
IFITM10	-0.631226	0.000441171	0.00211869	corrected-LC1 vs normal	down-regulation
MYH11	-0.631235	2.66597e-06	2.73125e-05	corrected-LC1 vs normal	down-regulation
RP11-390F4.8	-0.632118	0.00336062	0.0115329	corrected-LC1 vs normal	down-regulation
CREB5	-0.633003	2.28892e-06	2.39191e-05	corrected-LC1 vs normal	down-regulation
CD27	-0.633075	1.46969e-07	2.2667e-06	corrected-LC1 vs normal	down-regulation
TNFAIP3	-0.633452	0.0122314	0.0335682	corrected-LC1 vs normal	down-regulation
RP11-446N19.1	-0.634591	0.018669	0.0474536	corrected-LC1 vs normal	down-regulation
CTD-2267D19.2	-0.634757	5.10888e-08	9.17009e-07	corrected-LC1 vs normal	down-regulation
PLEKHG6	-0.634768	0.00111171	0.00460268	corrected-LC1 vs normal	down-regulation
CNR2	-0.635034	1.53403e-07	2.34949e-06	corrected-LC1 vs normal	down-regulation
CTD-3148I10.15	-0.635332	0.000269904	0.00140175	corrected-LC1 vs normal	down-regulation
RP11-351I24.1	-0.635339	0.0119952	0.033048	corrected-LC1 vs normal	down-regulation
RP11-498D10.5	-0.635607	0.000234007	0.0012421	corrected-LC1 vs normal	down-regulation
AC007879.5	-0.635909	0.0191207	0.0483441	corrected-LC1 vs normal	down-regulation
IMPA2	-0.63607	1.7015e-09	4.71333e-08	corrected-LC1 vs normal	down-regulation
AC022007.5	-0.636128	0.000773019	0.00339731	corrected-LC1 vs normal	down-regulation
TESK2	-0.637	1.31409e-15	2.2664e-13	corrected-LC1 vs normal	down-regulation
KLK1	-0.637408	0.00660601	0.0201985	corrected-LC1 vs normal	down-regulation
OR52K2	-0.638023	0.011515	0.0319737	corrected-LC1 vs normal	down-regulation
RP11-275F13.3	-0.638331	0.00053612	0.00249655	corrected-LC1 vs normal	down-regulation
RP5-940J5.6	-0.638507	2.21265e-05	0.000167759	corrected-LC1 vs normal	down-regulation
RP11-879F14.2	-0.638546	0.0160583	0.0419351	corrected-LC1 vs normal	down-regulation
GRIP2	-0.638771	0.00633568	0.0195393	corrected-LC1 vs normal	down-regulation
SNORA53	-0.639481	0.0140248	0.0375141	corrected-LC1 vs normal	down-regulation
RELB	-0.639543	4.24086e-12	2.58016e-10	corrected-LC1 vs normal	down-regulation
MUC1	-0.640061	6.85696e-05	0.000437302	corrected-LC1 vs normal	down-regulation
PSMD6-AS2	-0.640115	5.74759e-09	1.37016e-07	corrected-LC1 vs normal	down-regulation
RN7SL834P	-0.640663	0.0014292	0.00567049	corrected-LC1 vs normal	down-regulation
DKFZP667F0711	-0.640775	0.000146198	0.000832763	corrected-LC1 vs normal	down-regulation
AEBP1	-0.64184	2.82905e-05	0.000205838	corrected-LC1 vs normal	down-regulation
TMEM238	-0.641902	1.05418e-06	1.21562e-05	corrected-LC1 vs normal	down-regulation
AC007256.5	-0.6422	0.00206814	0.00773516	corrected-LC1 vs normal	down-regulation
PLLP	-0.642252	0.0155516	0.0408056	corrected-LC1 vs normal	down-regulation
GIPC3	-0.642694	0.000322336	0.00163384	corrected-LC1 vs normal	down-regulation
ISG20	-0.643094	1.2367e-05	0.000101779	corrected-LC1 vs normal	down-regulation
SCARNA12	-0.643561	0.0150106	0.0396696	corrected-LC1 vs normal	down-regulation
RRP12	-0.643582	7.15357e-07	8.72059e-06	corrected-LC1 vs normal	down-regulation
C1R	-0.643582	4.48e-07	5.84574e-06	corrected-LC1 vs normal	down-regulation
RP11-367G6.3	-0.643588	0.000850885	0.0036832	corrected-LC1 vs normal	down-regulation
SELL	-0.643719	7.50414e-11	3.12683e-09	corrected-LC1 vs normal	down-regulation
RP11-666A8.9	-0.643845	0.000365772	0.00181959	corrected-LC1 vs normal	down-regulation
AC005264.2	-0.644051	0.0119884	0.033034	corrected-LC1 vs normal	down-regulation
FHL1	-0.644302	8.71128e-05	0.000537751	corrected-LC1 vs normal	down-regulation
ESPN	-0.644402	0.0120844	0.0332477	corrected-LC1 vs normal	down-regulation
BACH1-IT1	-0.646001	0.00923364	0.0266696	corrected-LC1 vs normal	down-regulation
NBPF13P	-0.646285	0.00850952	0.0249708	corrected-LC1 vs normal	down-regulation
STEAP4	-0.6465	8.77076e-05	0.000540414	corrected-LC1 vs normal	down-regulation
PBXIP1	-0.64669	7.58986e-15	1.03819e-12	corrected-LC1 vs normal	down-regulation
DHRS12	-0.646727	5.55959e-08	9.83666e-07	corrected-LC1 vs normal	down-regulation
RP11-338I21.1	-0.646887	3.37034e-06	3.33071e-05	corrected-LC1 vs normal	down-regulation
RAF1	-0.647342	7.12784e-18	2.71872e-15	corrected-LC1 vs normal	down-regulation
RP13-977J11.2	-0.647732	2.5553e-11	1.20959e-09	corrected-LC1 vs normal	down-regulation
ITM2B	-0.648426	1.31192e-15	2.2664e-13	corrected-LC1 vs normal	down-regulation
CPNE5	-0.648699	2.10559e-05	0.000160624	corrected-LC1 vs normal	down-regulation
RP1-3J17.3	-0.648905	0.0139838	0.0374197	corrected-LC1 vs normal	down-regulation
RP11-195F19.5	-0.648974	0.00033916	0.00170777	corrected-LC1 vs normal	down-regulation
RP11-473I1.9	-0.649419	3.06686e-10	1.06903e-08	corrected-LC1 vs normal	down-regulation
RP11-96K19.4	-0.649446	0.000294039	0.00150814	corrected-LC1 vs normal	down-regulation
CAPNS2	-0.649826	0.00230032	0.00844116	corrected-LC1 vs normal	down-regulation
SSTR3	-0.650178	0.00234261	0.00855835	corrected-LC1 vs normal	down-regulation
ERBB3	-0.650274	0.0117014	0.0323779	corrected-LC1 vs normal	down-regulation
CADM4	-0.65076	6.7332e-06	6.06477e-05	corrected-LC1 vs normal	down-regulation
LINC00494	-0.651185	0.000211904	0.00114237	corrected-LC1 vs normal	down-regulation
RASGRP4	-0.651272	2.64231e-11	1.24188e-09	corrected-LC1 vs normal	down-regulation
MTURN	-0.651374	0.000183461	0.00100909	corrected-LC1 vs normal	down-regulation
PRRT1	-0.651503	0.000934337	0.00397931	corrected-LC1 vs normal	down-regulation
TRABD2A	-0.651681	6.00824e-05	0.000389691	corrected-LC1 vs normal	down-regulation
CNTNAP1	-0.651748	2.52986e-07	3.57897e-06	corrected-LC1 vs normal	down-regulation
PPAP2B	-0.652327	0.00651491	0.0199717	corrected-LC1 vs normal	down-regulation
NR1D1	-0.652483	7.17331e-07	8.73392e-06	corrected-LC1 vs normal	down-regulation
NINJ2	-0.653069	1.922e-12	1.3348e-10	corrected-LC1 vs normal	down-regulation
HIF1A	-0.653133	1.95984e-06	2.09211e-05	corrected-LC1 vs normal	down-regulation
U66061.31	-0.653382	0.0196583	0.0494613	corrected-LC1 vs normal	down-regulation
OAZ2	-0.653391	1.66022e-15	2.69909e-13	corrected-LC1 vs normal	down-regulation
PRRG2	-0.653519	0.0198028	0.0497745	corrected-LC1 vs normal	down-regulation
RP11-168O16.1	-0.655061	0.00798529	0.0236813	corrected-LC1 vs normal	down-regulation
RP11-327P2.5	-0.655224	0.000467965	0.00222634	corrected-LC1 vs normal	down-regulation
C15orf39	-0.655944	7.4294e-10	2.30963e-08	corrected-LC1 vs normal	down-regulation
MYLK	-0.656272	0.0055786	0.0176413	corrected-LC1 vs normal	down-regulation
AMN	-0.656716	4.57864e-05	0.000309203	corrected-LC1 vs normal	down-regulation
RNF149	-0.657467	9.51708e-14	9.68009e-12	corrected-LC1 vs normal	down-regulation
CLU	-0.657573	0.0189745	0.0480823	corrected-LC1 vs normal	down-regulation
DKFZP761J1410	-0.658203	1.17351e-11	6.25684e-10	corrected-LC1 vs normal	down-regulation
DNAJC25-GNG10	-0.659675	0.0018454	0.00702932	corrected-LC1 vs normal	down-regulation
EGLN1	-0.659811	4.0841e-12	2.52226e-10	corrected-LC1 vs normal	down-regulation
MAPK3	-0.660026	2.27488e-16	5.26297e-14	corrected-LC1 vs normal	down-regulation
AC090587.2	-0.66031	7.41016e-06	6.56717e-05	corrected-LC1 vs normal	down-regulation
RP11-694I15.7	-0.660588	0.00301416	0.010553	corrected-LC1 vs normal	down-regulation
FBXL16	-0.661124	3.36714e-07	4.59311e-06	corrected-LC1 vs normal	down-regulation
OR2W3	-0.661351	0.0143548	0.0382114	corrected-LC1 vs normal	down-regulation
RP11-254B13.3	-0.66138	6.32925e-06	5.72954e-05	corrected-LC1 vs normal	down-regulation
RP11-34P13.13	-0.661891	3.66313e-07	4.91574e-06	corrected-LC1 vs normal	down-regulation
OVGP1	-0.662221	9.02269e-07	1.06903e-05	corrected-LC1 vs normal	down-regulation
KCNJ1	-0.662597	0.000366068	0.00182061	corrected-LC1 vs normal	down-regulation
HIST2H2BE	-0.66443	8.32188e-05	0.000517093	corrected-LC1 vs normal	down-regulation
RP11-8H2.1	-0.664637	0.00556656	0.0176088	corrected-LC1 vs normal	down-regulation
SLC4A10	-0.665028	0.0178043	0.0456627	corrected-LC1 vs normal	down-regulation
ECE1	-0.665135	4.98115e-12	2.94036e-10	corrected-LC1 vs normal	down-regulation
DNAJB5	-0.665138	0.00011182	0.000663625	corrected-LC1 vs normal	down-regulation
C5AR2	-0.665157	6.35358e-08	1.10347e-06	corrected-LC1 vs normal	down-regulation
H3F3AP4	-0.665313	0.000596282	0.0027169	corrected-LC1 vs normal	down-regulation
RP11-318C24.2	-0.665345	0.00726788	0.021861	corrected-LC1 vs normal	down-regulation
KIAA0825	-0.665648	4.26793e-07	5.60565e-06	corrected-LC1 vs normal	down-regulation
FOXO3	-0.666025	7.87037e-14	8.08814e-12	corrected-LC1 vs normal	down-regulation
ASCL5	-0.666134	0.00887305	0.0258371	corrected-LC1 vs normal	down-regulation
STRCP1	-0.666213	0.00833005	0.0245386	corrected-LC1 vs normal	down-regulation
TRIM9	-0.66652	0.000783923	0.00343838	corrected-LC1 vs normal	down-regulation
HIST1H2AE	-0.66737	0.00250846	0.00906332	corrected-LC1 vs normal	down-regulation
PI16	-0.668033	0.00014232	0.000814314	corrected-LC1 vs normal	down-regulation
RP11-203J24.8	-0.668253	0.00222342	0.00821063	corrected-LC1 vs normal	down-regulation
CELF2-AS1	-0.668559	4.33391e-07	5.68135e-06	corrected-LC1 vs normal	down-regulation
NCF1B	-0.668893	8.45385e-08	1.40698e-06	corrected-LC1 vs normal	down-regulation
COL11A2	-0.669061	0.000547342	0.00253822	corrected-LC1 vs normal	down-regulation
XXcos-LUCA11.4	-0.669373	2.68835e-10	9.52155e-09	corrected-LC1 vs normal	down-regulation
HAL	-0.669676	6.73724e-08	1.16197e-06	corrected-LC1 vs normal	down-regulation
MEOX1	-0.670328	0.00095249	0.00404706	corrected-LC1 vs normal	down-regulation
WASF3	-0.670664	0.0189358	0.0479964	corrected-LC1 vs normal	down-regulation
RP11-452H21.4	-0.670743	0.000391104	0.00192199	corrected-LC1 vs normal	down-regulation
LINC-PINT	-0.671385	2.00421e-07	2.95111e-06	corrected-LC1 vs normal	down-regulation
ZDHHC11B	-0.671839	0.00347272	0.011851	corrected-LC1 vs normal	down-regulation
C14orf64	-0.672649	1.21694e-05	0.000100403	corrected-LC1 vs normal	down-regulation
RP4-781K5.2	-0.672934	1.48876e-07	2.28722e-06	corrected-LC1 vs normal	down-regulation
GPR162	-0.673238	0.000213533	0.00114931	corrected-LC1 vs normal	down-regulation
CPPED1	-0.674174	3.83112e-11	1.72305e-09	corrected-LC1 vs normal	down-regulation
RP11-127L20.3	-0.674521	0.0109634	0.0307392	corrected-LC1 vs normal	down-regulation
TSPAN9	-0.674602	0.0110594	0.0309775	corrected-LC1 vs normal	down-regulation
RP11-165F24.3	-0.674742	2.08089e-08	4.16892e-07	corrected-LC1 vs normal	down-regulation
SH3TC2	-0.674884	0.00623365	0.0192861	corrected-LC1 vs normal	down-regulation
FAM134B	-0.67509	2.42807e-08	4.74935e-07	corrected-LC1 vs normal	down-regulation
FAM157C	-0.67509	8.28199e-06	7.23953e-05	corrected-LC1 vs normal	down-regulation
PROC	-0.675375	0.000809419	0.00353146	corrected-LC1 vs normal	down-regulation
OSER1	-0.676821	3.03293e-13	2.70969e-11	corrected-LC1 vs normal	down-regulation
BCL6	-0.676929	1.3378e-07	2.09754e-06	corrected-LC1 vs normal	down-regulation
S100A9	-0.67706	1.05727e-10	4.23636e-09	corrected-LC1 vs normal	down-regulation
NCF1	-0.677631	2.7103e-07	3.79902e-06	corrected-LC1 vs normal	down-regulation
HIP1	-0.677777	5.85565e-07	7.34423e-06	corrected-LC1 vs normal	down-regulation
GABARAPL1	-0.679296	2.02316e-08	4.07679e-07	corrected-LC1 vs normal	down-regulation
DBN1	-0.68013	1.04971e-07	1.69958e-06	corrected-LC1 vs normal	down-regulation
TNFRSF13C	-0.680687	0.000209093	0.00113032	corrected-LC1 vs normal	down-regulation
EDN1	-0.680705	6.17986e-05	0.000399255	corrected-LC1 vs normal	down-regulation
CTD-2201E18.5	-0.68078	0.00202257	0.00760197	corrected-LC1 vs normal	down-regulation
DOCK5	-0.681119	8.34672e-10	2.53909e-08	corrected-LC1 vs normal	down-regulation
EIF4A3	-0.681254	0.00518148	0.0165274	corrected-LC1 vs normal	down-regulation
MEF2B	-0.681257	0.000170401	0.000950432	corrected-LC1 vs normal	down-regulation
GCA	-0.68149	4.64549e-08	8.46085e-07	corrected-LC1 vs normal	down-regulation
MRS2P2	-0.68193	0.00853223	0.0250263	corrected-LC1 vs normal	down-regulation
EEPD1	-0.681991	4.28434e-11	1.90528e-09	corrected-LC1 vs normal	down-regulation
RP11-456P18.2	-0.682092	8.35159e-11	3.42243e-09	corrected-LC1 vs normal	down-regulation
TGFA	-0.682295	6.81247e-07	8.37684e-06	corrected-LC1 vs normal	down-regulation
NODAL	-0.682557	2.46822e-05	0.000183695	corrected-LC1 vs normal	down-regulation
C2orf62	-0.682665	0.000382572	0.00188725	corrected-LC1 vs normal	down-regulation
DNAJB7	-0.683241	0.00968661	0.0277636	corrected-LC1 vs normal	down-regulation
CTB-43P18.1	-0.68383	0.00737471	0.022142	corrected-LC1 vs normal	down-regulation
CTD-2583P5.3	-0.684485	0.00638343	0.0196628	corrected-LC1 vs normal	down-regulation
CYP2D8P	-0.684721	6.91406e-06	6.20233e-05	corrected-LC1 vs normal	down-regulation
RP11-981P6.1	-0.686461	2.87879e-06	2.90132e-05	corrected-LC1 vs normal	down-regulation
LY6G6F	-0.686517	0.0132	0.035664	corrected-LC1 vs normal	down-regulation
PLS3	-0.686646	0.0180023	0.0460719	corrected-LC1 vs normal	down-regulation
MFSD6L	-0.686982	0.00109909	0.00456626	corrected-LC1 vs normal	down-regulation
B3GNT8	-0.687001	1.17207e-06	1.33679e-05	corrected-LC1 vs normal	down-regulation
TUBA8	-0.687326	0.00482767	0.0155745	corrected-LC1 vs normal	down-regulation
LINC00641	-0.687615	7.24507e-15	1.003e-12	corrected-LC1 vs normal	down-regulation
H3F3B	-0.688073	4.76469e-14	5.19229e-12	corrected-LC1 vs normal	down-regulation
RP1-85F18.5	-0.688915	0.0126632	0.034498	corrected-LC1 vs normal	down-regulation
TPTEP1	-0.68899	0.000424353	0.00205584	corrected-LC1 vs normal	down-regulation
AP5B1	-0.689184	2.09587e-10	7.68381e-09	corrected-LC1 vs normal	down-regulation
SLC22A1	-0.689375	0.00415476	0.0137526	corrected-LC1 vs normal	down-regulation
EBI3	-0.68962	0.0167318	0.043371	corrected-LC1 vs normal	down-regulation
RP11-81N13.1	-0.689679	0.00609749	0.0189587	corrected-LC1 vs normal	down-regulation
SIPA1L2	-0.689932	6.15679e-07	7.66185e-06	corrected-LC1 vs normal	down-regulation
AC006942.4	-0.690558	3.95101e-05	0.000272666	corrected-LC1 vs normal	down-regulation
KRTAP5-1	-0.690871	0.000373474	0.00185094	corrected-LC1 vs normal	down-regulation
TRBV7-2	-0.691558	0.0113325	0.0315687	corrected-LC1 vs normal	down-regulation
TPBGL	-0.691652	0.00240174	0.00874058	corrected-LC1 vs normal	down-regulation
FAM69B	-0.691679	2.70982e-05	0.000198181	corrected-LC1 vs normal	down-regulation
FTH1P16	-0.692105	0.00565936	0.0178426	corrected-LC1 vs normal	down-regulation
AC022532.1	-0.692481	3.40247e-08	6.421e-07	corrected-LC1 vs normal	down-regulation
RP11-196G18.3	-0.692529	0.00769775	0.0229935	corrected-LC1 vs normal	down-regulation
CTD-3195I5.5	-0.692554	4.26191e-06	4.07377e-05	corrected-LC1 vs normal	down-regulation
C3orf35	-0.692665	6.62017e-05	0.000423973	corrected-LC1 vs normal	down-regulation
SEMA3B	-0.693233	0.000470634	0.00223636	corrected-LC1 vs normal	down-regulation
ZNF462	-0.693351	0.0107617	0.0302676	corrected-LC1 vs normal	down-regulation
ARHGEF40	-0.694174	2.98398e-09	7.68165e-08	corrected-LC1 vs normal	down-regulation
AC009542.2	-0.694572	0.00355422	0.0120896	corrected-LC1 vs normal	down-regulation
LAMB1	-0.694617	0.000124848	0.000729592	corrected-LC1 vs normal	down-regulation
RHPN1	-0.694636	1.98009e-08	4.00574e-07	corrected-LC1 vs normal	down-regulation
RP11-495K9.5	-0.694758	0.000284506	0.00146836	corrected-LC1 vs normal	down-regulation
RP11-262D11.2	-0.695052	1.40616e-08	2.98926e-07	corrected-LC1 vs normal	down-regulation
AC079767.4	-0.695666	0.0101545	0.0288753	corrected-LC1 vs normal	down-regulation
CBX3P2	-0.695676	2.27851e-06	2.38354e-05	corrected-LC1 vs normal	down-regulation
XXbac-BPG249D20.9	-0.695799	0.00195388	0.0073872	corrected-LC1 vs normal	down-regulation
KIF27	-0.696118	7.802e-08	1.31698e-06	corrected-LC1 vs normal	down-regulation
TMEM88	-0.697335	5.41581e-06	5.01013e-05	corrected-LC1 vs normal	down-regulation
RP11-77C3.3	-0.697794	0.00362694	0.012299	corrected-LC1 vs normal	down-regulation
CTD-2410N18.3	-0.697849	0.0104864	0.0296069	corrected-LC1 vs normal	down-regulation
RP5-1022P6.3	-0.697867	4.45579e-06	4.22853e-05	corrected-LC1 vs normal	down-regulation
EPB42	-0.698192	7.54546e-08	1.28021e-06	corrected-LC1 vs normal	down-regulation
RP11-51J9.5	-0.698922	1.75437e-05	0.000137534	corrected-LC1 vs normal	down-regulation
AC137932.1	-0.698952	9.45759e-09	2.14465e-07	corrected-LC1 vs normal	down-regulation
RP11-258F1.1	-0.699217	0.00874002	0.0255001	corrected-LC1 vs normal	down-regulation
FAM153B	-0.699245	0.00145201	0.00574606	corrected-LC1 vs normal	down-regulation
RP11-218E20.5	-0.699905	0.00677678	0.0206153	corrected-LC1 vs normal	down-regulation
RP11-36B15.1	-0.700109	0.00187554	0.00712633	corrected-LC1 vs normal	down-regulation
HECW2	-0.700117	2.55837e-05	0.00018955	corrected-LC1 vs normal	down-regulation
GFI1B	-0.700259	0.00312524	0.0108568	corrected-LC1 vs normal	down-regulation
ALOX12	-0.700308	0.00286457	0.0101403	corrected-LC1 vs normal	down-regulation
JUND	-0.700318	1.88479e-07	2.80232e-06	corrected-LC1 vs normal	down-regulation
ANGPTL1	-0.701065	0.00994666	0.0283574	corrected-LC1 vs normal	down-regulation
TRAV9-2	-0.701717	0.000992997	0.00419134	corrected-LC1 vs normal	down-regulation
CTRL	-0.70205	7.04933e-09	1.63911e-07	corrected-LC1 vs normal	down-regulation
MXD1	-0.702185	5.68222e-08	1.00001e-06	corrected-LC1 vs normal	down-regulation
TRAV1-2	-0.70255	0.00746047	0.0223671	corrected-LC1 vs normal	down-regulation
ZNF204P	-0.702678	1.59514e-05	0.000126755	corrected-LC1 vs normal	down-regulation
RP11-44F14.1	-0.7027	1.03708e-07	1.68674e-06	corrected-LC1 vs normal	down-regulation
ATHL1	-0.70274	4.5569e-08	8.31476e-07	corrected-LC1 vs normal	down-regulation
FCGR1B	-0.702896	0.000252401	0.00132367	corrected-LC1 vs normal	down-regulation
ARHGEF4	-0.703528	4.91388e-05	0.000328551	corrected-LC1 vs normal	down-regulation
ZSCAN18	-0.703593	3.35653e-06	3.31872e-05	corrected-LC1 vs normal	down-regulation
CLEC4E	-0.703896	5.73169e-06	5.26063e-05	corrected-LC1 vs normal	down-regulation
SLC8A3	-0.703978	0.00549084	0.0173973	corrected-LC1 vs normal	down-regulation
PXN-AS1	-0.704114	2.48829e-12	1.64264e-10	corrected-LC1 vs normal	down-regulation
RP11-443B7.3	-0.704143	0.0102004	0.0289641	corrected-LC1 vs normal	down-regulation
ACSL1	-0.704178	2.14718e-06	2.26407e-05	corrected-LC1 vs normal	down-regulation
AL627309.1	-0.704385	5.83495e-06	5.32829e-05	corrected-LC1 vs normal	down-regulation
C14orf132	-0.705703	0.00193612	0.00732423	corrected-LC1 vs normal	down-regulation
RP11-428K3.1	-0.705888	0.000452939	0.00216524	corrected-LC1 vs normal	down-regulation
MFSD2B	-0.706473	0.0194215	0.0489648	corrected-LC1 vs normal	down-regulation
ERF	-0.707318	9.66249e-13	7.48616e-11	corrected-LC1 vs normal	down-regulation
TRAV38-2DV8	-0.707606	0.00422662	0.0139509	corrected-LC1 vs normal	down-regulation
RP1-20B11.2	-0.707819	0.00558618	0.0176596	corrected-LC1 vs normal	down-regulation
EPHX2	-0.708205	1.33732e-05	0.000108706	corrected-LC1 vs normal	down-regulation
XXbac-B461K10.4	-0.70917	0.0106675	0.0300409	corrected-LC1 vs normal	down-regulation
CLDN5	-0.709865	0.0155227	0.0407461	corrected-LC1 vs normal	down-regulation
TNXB	-0.709968	7.23665e-08	1.23948e-06	corrected-LC1 vs normal	down-regulation
SHROOM4	-0.710596	0.00339473	0.0116289	corrected-LC1 vs normal	down-regulation
TRIM74	-0.71082	0.000120299	0.000706335	corrected-LC1 vs normal	down-regulation
CD83	-0.711263	0.00631564	0.0194873	corrected-LC1 vs normal	down-regulation
CTD-2007L18.5	-0.711554	7.31837e-05	0.000461828	corrected-LC1 vs normal	down-regulation
HIST1H2BJ	-0.711735	0.00746097	0.0223671	corrected-LC1 vs normal	down-regulation
C1orf132	-0.711809	1.42231e-06	1.57775e-05	corrected-LC1 vs normal	down-regulation
LRP10	-0.711955	4.93455e-12	2.9321e-10	corrected-LC1 vs normal	down-regulation
BACH1-IT2	-0.712136	0.00379669	0.0127698	corrected-LC1 vs normal	down-regulation
CTD-2173L22.4	-0.712548	0.00135474	0.00542608	corrected-LC1 vs normal	down-regulation
C9orf131	-0.712963	9.17834e-06	7.91148e-05	corrected-LC1 vs normal	down-regulation
ACVR1C	-0.713066	1.49315e-05	0.000119512	corrected-LC1 vs normal	down-regulation
TUBB1	-0.714215	0.006894	0.0209236	corrected-LC1 vs normal	down-regulation
GPR27	-0.714381	1.64832e-06	1.79869e-05	corrected-LC1 vs normal	down-regulation
MAP7	-0.714488	5.0374e-05	0.000335227	corrected-LC1 vs normal	down-regulation
TRBV3-1	-0.714629	0.00499584	0.0160362	corrected-LC1 vs normal	down-regulation
AC004471.10	-0.714685	0.0132682	0.0358237	corrected-LC1 vs normal	down-regulation
LINC00402	-0.715863	0.000144917	0.000826417	corrected-LC1 vs normal	down-regulation
TCEA3	-0.716192	6.47302e-05	0.000416161	corrected-LC1 vs normal	down-regulation
ABHD5	-0.716439	3.75264e-10	1.28327e-08	corrected-LC1 vs normal	down-regulation
BMP6	-0.717179	0.00353747	0.0120492	corrected-LC1 vs normal	down-regulation
RP4-583P15.10	-0.717474	0.00298371	0.0104667	corrected-LC1 vs normal	down-regulation
RP11-423H2.3	-0.717667	0.0158908	0.0415639	corrected-LC1 vs normal	down-regulation
NCK2	-0.718904	6.7983e-21	5.8625e-18	corrected-LC1 vs normal	down-regulation
ANK1	-0.719211	2.54295e-05	0.000188479	corrected-LC1 vs normal	down-regulation
RP11-575A19.2	-0.719354	0.00959441	0.0275392	corrected-LC1 vs normal	down-regulation
LTB	-0.719587	1.82994e-14	2.24044e-12	corrected-LC1 vs normal	down-regulation
44079	-0.719679	0.00337415	0.0115714	corrected-LC1 vs normal	down-regulation
KCND3	-0.719933	0.00229163	0.00841396	corrected-LC1 vs normal	down-regulation
PADI2	-0.720326	0.00010753	0.000643039	corrected-LC1 vs normal	down-regulation
ST7-AS1	-0.721109	0.00435427	0.0142913	corrected-LC1 vs normal	down-regulation
AC015971.2	-0.721511	1.92959e-06	2.0665e-05	corrected-LC1 vs normal	down-regulation
AL807752.1	-0.721513	0.0190731	0.0482643	corrected-LC1 vs normal	down-regulation
NTN4	-0.72157	0.00868412	0.0253631	corrected-LC1 vs normal	down-regulation
SLC24A3	-0.721842	0.00986597	0.0281718	corrected-LC1 vs normal	down-regulation
GRIK5	-0.721886	0.00177735	0.00680144	corrected-LC1 vs normal	down-regulation
GZMK	-0.721931	5.17961e-06	4.81407e-05	corrected-LC1 vs normal	down-regulation
AC078883.3	-0.722005	0.000268551	0.00139624	corrected-LC1 vs normal	down-regulation
FBRS	-0.722552	2.39997e-12	1.60273e-10	corrected-LC1 vs normal	down-regulation
SNRK-AS1	-0.722905	0.000558487	0.00258206	corrected-LC1 vs normal	down-regulation
FAM212B-AS1	-0.722987	0.00442601	0.0144792	corrected-LC1 vs normal	down-regulation
PLXNB3	-0.723003	0.0117966	0.0325913	corrected-LC1 vs normal	down-regulation
CTC-246B18.8	-0.723549	2.7861e-07	3.89487e-06	corrected-LC1 vs normal	down-regulation
C2orf40	-0.723839	0.0169072	0.0437492	corrected-LC1 vs normal	down-regulation
DMTN	-0.724202	7.28915e-05	0.000460254	corrected-LC1 vs normal	down-regulation
ZEB1	-0.724326	1.55759e-17	4.82707e-15	corrected-LC1 vs normal	down-regulation
ZNF705E	-0.724788	0.000686866	0.00306693	corrected-LC1 vs normal	down-regulation
LPAR3	-0.725598	0.0192115	0.048528	corrected-LC1 vs normal	down-regulation
PPCDC	-0.725989	7.73754e-12	4.323e-10	corrected-LC1 vs normal	down-regulation
CTD-2258A20.5	-0.726134	0.0104417	0.02951	corrected-LC1 vs normal	down-regulation
GAL3ST4	-0.727016	2.47414e-07	3.51519e-06	corrected-LC1 vs normal	down-regulation
IL9RP3	-0.727849	0.00169128	0.0065313	corrected-LC1 vs normal	down-regulation
RP1-140C12.2	-0.728126	0.00240317	0.00874263	corrected-LC1 vs normal	down-regulation
AC093495.4	-0.728418	5.27726e-07	6.71143e-06	corrected-LC1 vs normal	down-regulation
TECPR2	-0.729043	9.63883e-10	2.87917e-08	corrected-LC1 vs normal	down-regulation
ENKUR	-0.729076	0.0151982	0.0400585	corrected-LC1 vs normal	down-regulation
RP11-415F23.4	-0.729162	6.15785e-05	0.000398223	corrected-LC1 vs normal	down-regulation
AC018892.9	-0.729621	0.00206078	0.00771342	corrected-LC1 vs normal	down-regulation
RP11-580I16.2	-0.730365	8.79985e-05	0.000541701	corrected-LC1 vs normal	down-regulation
CTB-75G16.1	-0.730408	4.19494e-05	0.000287015	corrected-LC1 vs normal	down-regulation
ATG9B	-0.730463	6.35093e-07	7.88756e-06	corrected-LC1 vs normal	down-regulation
RP11-29B2.5	-0.731029	0.00625467	0.0193292	corrected-LC1 vs normal	down-regulation
MED25	-0.731228	1.06153e-11	5.72128e-10	corrected-LC1 vs normal	down-regulation
EGFL7	-0.73153	0.00152782	0.00599224	corrected-LC1 vs normal	down-regulation
TNK1	-0.732848	1.13123e-07	1.81235e-06	corrected-LC1 vs normal	down-regulation
RP11-353K11.1	-0.733015	0.00508195	0.0162625	corrected-LC1 vs normal	down-regulation
CTTN	-0.734424	0.00412259	0.0136666	corrected-LC1 vs normal	down-regulation
SLC6A6	-0.734436	6.44906e-14	6.66201e-12	corrected-LC1 vs normal	down-regulation
AC092620.2	-0.734718	0.000812546	0.00354277	corrected-LC1 vs normal	down-regulation
LEF1-AS1	-0.735088	0.00602867	0.0187919	corrected-LC1 vs normal	down-regulation
AC002543.2	-0.735301	0.00081649	0.00355762	corrected-LC1 vs normal	down-regulation
MEF2BNB-MEF2B	-0.735746	2.22474e-13	2.10121e-11	corrected-LC1 vs normal	down-regulation
RP11-173B14.4	-0.736597	0.0136005	0.0365766	corrected-LC1 vs normal	down-regulation
CTD-3065J16.9	-0.736608	2.56802e-05	0.000190106	corrected-LC1 vs normal	down-regulation
SDPR	-0.737928	0.00762673	0.0228158	corrected-LC1 vs normal	down-regulation
EFCAB12	-0.73807	2.98694e-05	0.000215183	corrected-LC1 vs normal	down-regulation
ERGIC1	-0.738217	3.40242e-15	4.99879e-13	corrected-LC1 vs normal	down-regulation
PTGES3P1	-0.738265	1.20432e-07	1.91494e-06	corrected-LC1 vs normal	down-regulation
VSIG1	-0.738352	6.03897e-07	7.54263e-06	corrected-LC1 vs normal	down-regulation
CD82	-0.73872	1.63655e-18	7.05638e-16	corrected-LC1 vs normal	down-regulation
RPGRIP1	-0.738854	3.54483e-07	4.77961e-06	corrected-LC1 vs normal	down-regulation
NT5M	-0.738938	0.00295898	0.0103928	corrected-LC1 vs normal	down-regulation
FAM209A	-0.739131	1.22332e-10	4.79514e-09	corrected-LC1 vs normal	down-regulation
ARAP3	-0.739301	4.85984e-09	1.18415e-07	corrected-LC1 vs normal	down-regulation
RP4-803A2.2	-0.739624	0.00862967	0.0252264	corrected-LC1 vs normal	down-regulation
EPPK1	-0.740346	0.000150412	0.000852362	corrected-LC1 vs normal	down-regulation
FAM188B	-0.740647	2.0229e-05	0.000155297	corrected-LC1 vs normal	down-regulation
RP11-178L8.3	-0.740915	0.0161737	0.0421702	corrected-LC1 vs normal	down-regulation
F2RL1	-0.740996	1.32424e-06	1.48557e-05	corrected-LC1 vs normal	down-regulation
LRRC4B	-0.741136	0.000141427	0.000810475	corrected-LC1 vs normal	down-regulation
PTAFR	-0.741402	1.72525e-13	1.67739e-11	corrected-LC1 vs normal	down-regulation
RP11-631M6.3	-0.741462	0.00134257	0.0053884	corrected-LC1 vs normal	down-regulation
TNFRSF12A	-0.74297	7.13915e-06	6.37828e-05	corrected-LC1 vs normal	down-regulation
FXYD7	-0.742992	1.35491e-06	1.51313e-05	corrected-LC1 vs normal	down-regulation
AC225613.7	-0.743069	2.12965e-05	0.000162023	corrected-LC1 vs normal	down-regulation
SLC13A5	-0.743113	0.00152	0.00596511	corrected-LC1 vs normal	down-regulation
RCVRN	-0.743223	0.00777496	0.0231753	corrected-LC1 vs normal	down-regulation
SLC5A9	-0.744785	2.4424e-05	0.000182288	corrected-LC1 vs normal	down-regulation
PPIF	-0.745061	3.32434e-10	1.14869e-08	corrected-LC1 vs normal	down-regulation
LINC00528	-0.745193	5.27242e-10	1.71713e-08	corrected-LC1 vs normal	down-regulation
RP11-770G2.2	-0.746109	0.00318333	0.0110138	corrected-LC1 vs normal	down-regulation
DHX34	-0.746206	3.90234e-12	2.45711e-10	corrected-LC1 vs normal	down-regulation
RP11-415F23.3	-0.746272	2.90471e-05	0.000210186	corrected-LC1 vs normal	down-regulation
PGLYRP1	-0.746275	0.000123499	0.000723202	corrected-LC1 vs normal	down-regulation
VWA3A	-0.746408	0.0045178	0.0147306	corrected-LC1 vs normal	down-regulation
PLCL1	-0.746798	4.0166e-07	5.31101e-06	corrected-LC1 vs normal	down-regulation
RAPSN	-0.746812	0.00348476	0.011888	corrected-LC1 vs normal	down-regulation
SLC2A3	-0.746873	3.21773e-09	8.21371e-08	corrected-LC1 vs normal	down-regulation
ITPRIP	-0.747899	8.81394e-08	1.45558e-06	corrected-LC1 vs normal	down-regulation
NR3C2	-0.748218	6.29067e-11	2.68467e-09	corrected-LC1 vs normal	down-regulation
HIST2H2AA3	-0.748718	2.15167e-06	2.2676e-05	corrected-LC1 vs normal	down-regulation
AC012065.7	-0.748918	0.00101541	0.00426779	corrected-LC1 vs normal	down-regulation
RP11-589C21.5	-0.750772	0.00639752	0.019694	corrected-LC1 vs normal	down-regulation
RP11-761I4.3	-0.750842	0.0154494	0.0405805	corrected-LC1 vs normal	down-regulation
TRAV27	-0.751791	0.0117038	0.0323801	corrected-LC1 vs normal	down-regulation
TTC39A	-0.752802	0.00182837	0.00696845	corrected-LC1 vs normal	down-regulation
FAM153A	-0.753016	0.00100945	0.00424724	corrected-LC1 vs normal	down-regulation
GHRL	-0.753379	8.52565e-08	1.41504e-06	corrected-LC1 vs normal	down-regulation
TMEM158	-0.753629	0.00918077	0.0265478	corrected-LC1 vs normal	down-regulation
MEGF6	-0.753957	2.43946e-09	6.42553e-08	corrected-LC1 vs normal	down-regulation
EDA	-0.754286	0.000427087	0.00206505	corrected-LC1 vs normal	down-regulation
GCNT7	-0.754422	0.00025102	0.00131782	corrected-LC1 vs normal	down-regulation
MATN1-AS1	-0.754891	8.37128e-13	6.64144e-11	corrected-LC1 vs normal	down-regulation
ENAM	-0.755209	0.00532948	0.0169495	corrected-LC1 vs normal	down-regulation
HGD	-0.755291	0.00271684	0.00968298	corrected-LC1 vs normal	down-regulation
TSEN34	-0.755424	2.6558e-13	2.42743e-11	corrected-LC1 vs normal	down-regulation
SEZ6	-0.755486	0.00328171	0.0113042	corrected-LC1 vs normal	down-regulation
MYBPC3	-0.755509	7.90789e-07	9.50576e-06	corrected-LC1 vs normal	down-regulation
MID2	-0.756028	1.79777e-08	3.70269e-07	corrected-LC1 vs normal	down-regulation
YPEL3	-0.756182	1.07521e-17	3.74135e-15	corrected-LC1 vs normal	down-regulation
NFKBIZ	-0.756506	3.97915e-06	3.83864e-05	corrected-LC1 vs normal	down-regulation
RP11-1C1.7	-0.757811	0.0132923	0.035879	corrected-LC1 vs normal	down-regulation
FCGR2A	-0.757924	7.55025e-11	3.13945e-09	corrected-LC1 vs normal	down-regulation
RP5-1071N3.1	-0.758646	1.17658e-07	1.87742e-06	corrected-LC1 vs normal	down-regulation
ANKRD31	-0.75905	0.00127953	0.00517713	corrected-LC1 vs normal	down-regulation
CASS4	-0.759516	9.46138e-09	2.14465e-07	corrected-LC1 vs normal	down-regulation
VNN2	-0.759567	9.31268e-07	1.09489e-05	corrected-LC1 vs normal	down-regulation
RNF39	-0.759979	0.000598108	0.00272334	corrected-LC1 vs normal	down-regulation
RP11-875O11.2	-0.760347	0.00293685	0.0103242	corrected-LC1 vs normal	down-regulation
RP1-197B17.3	-0.760549	3.75612e-07	5.02352e-06	corrected-LC1 vs normal	down-regulation
CTD-2547L24.4	-0.760711	0.000150941	0.000855119	corrected-LC1 vs normal	down-regulation
RP3-355L5.4	-0.761105	1.84158e-08	3.78507e-07	corrected-LC1 vs normal	down-regulation
VWF	-0.761176	0.00161243	0.00627446	corrected-LC1 vs normal	down-regulation
PEAR1	-0.761811	0.00262132	0.00941189	corrected-LC1 vs normal	down-regulation
RGL4	-0.762528	6.59607e-10	2.08322e-08	corrected-LC1 vs normal	down-regulation
AL592284.1	-0.762622	8.54184e-05	0.000529268	corrected-LC1 vs normal	down-regulation
RP11-211G3.2	-0.762976	0.000231154	0.0012298	corrected-LC1 vs normal	down-regulation
AP000692.10	-0.763142	0.00812285	0.0240353	corrected-LC1 vs normal	down-regulation
CTA-29F11.1	-0.763292	1.45834e-05	0.000117057	corrected-LC1 vs normal	down-regulation
RP11-326C3.2	-0.763309	1.26364e-05	0.000103652	corrected-LC1 vs normal	down-regulation
SLC26A8	-0.763328	1.75855e-05	0.000137807	corrected-LC1 vs normal	down-regulation
PNRC1	-0.764057	1.2548e-13	1.23819e-11	corrected-LC1 vs normal	down-regulation
TREML1	-0.764826	0.00826898	0.0243804	corrected-LC1 vs normal	down-regulation
CYP2F1	-0.765019	0.000974897	0.004129	corrected-LC1 vs normal	down-regulation
GPR3	-0.765046	3.9957e-05	0.000275176	corrected-LC1 vs normal	down-regulation
RP11-422P24.9	-0.765071	0.0180046	0.0460719	corrected-LC1 vs normal	down-regulation
MTND4P15	-0.765169	0.000867515	0.0037462	corrected-LC1 vs normal	down-regulation
RP11-372K14.2	-0.765396	0.00131275	0.00528885	corrected-LC1 vs normal	down-regulation
MYADM	-0.765429	1.73799e-10	6.50402e-09	corrected-LC1 vs normal	down-regulation
IGHD	-0.765546	0.000620848	0.00281204	corrected-LC1 vs normal	down-regulation
GK-AS1	-0.765571	4.16141e-05	0.000285103	corrected-LC1 vs normal	down-regulation
CALY	-0.766388	0.00543017	0.0172295	corrected-LC1 vs normal	down-regulation
HCCAT3	-0.766978	0.00223019	0.0082295	corrected-LC1 vs normal	down-regulation
DAPK2	-0.767063	2.81217e-06	2.85153e-05	corrected-LC1 vs normal	down-regulation
ZFP36	-0.76751	2.11577e-05	0.000161214	corrected-LC1 vs normal	down-regulation
RP11-66N11.8	-0.767574	0.00351624	0.0119892	corrected-LC1 vs normal	down-regulation
RP11-779O18.2	-0.768004	0.00740845	0.0222311	corrected-LC1 vs normal	down-regulation
CA2	-0.768659	0.00266827	0.00954247	corrected-LC1 vs normal	down-regulation
KRT18	-0.769371	6.17743e-05	0.000399228	corrected-LC1 vs normal	down-regulation
TTC26	-0.76965	0.00143568	0.00569276	corrected-LC1 vs normal	down-regulation
GAREM	-0.769791	0.00450068	0.0146844	corrected-LC1 vs normal	down-regulation
NPM1P37	-0.769969	0.00152183	0.00597109	corrected-LC1 vs normal	down-regulation
CEACAM4	-0.770296	9.25898e-09	2.11326e-07	corrected-LC1 vs normal	down-regulation
PSMD10P1	-0.771132	3.4396e-06	3.39071e-05	corrected-LC1 vs normal	down-regulation
DGCR5	-0.771166	0.00271334	0.00967226	corrected-LC1 vs normal	down-regulation
MGAM	-0.772107	5.20059e-06	4.83131e-05	corrected-LC1 vs normal	down-regulation
MATN1	-0.772683	0.000565212	0.00260465	corrected-LC1 vs normal	down-regulation
ITPKB-IT1	-0.772732	1.74532e-05	0.000136879	corrected-LC1 vs normal	down-regulation
LINC00989	-0.772777	0.00706115	0.021346	corrected-LC1 vs normal	down-regulation
MIR29A	-0.773197	4.69064e-06	4.42598e-05	corrected-LC1 vs normal	down-regulation
RP11-211G3.3	-0.773543	0.00300385	0.0105206	corrected-LC1 vs normal	down-regulation
RP11-89M16.1	-0.77356	0.00883744	0.0257578	corrected-LC1 vs normal	down-regulation
RP11-304F15.7	-0.774056	0.0145383	0.0386272	corrected-LC1 vs normal	down-regulation
CORO2B	-0.774125	0.010016	0.0285133	corrected-LC1 vs normal	down-regulation
LZTS3	-0.774437	3.63735e-05	0.000254115	corrected-LC1 vs normal	down-regulation
TRBV4-2	-0.774816	0.00219519	0.00813364	corrected-LC1 vs normal	down-regulation
ABTB1	-0.774902	3.68779e-12	2.33686e-10	corrected-LC1 vs normal	down-regulation
CTLA4	-0.775284	5.22239e-06	4.84703e-05	corrected-LC1 vs normal	down-regulation
RP11-731F5.2	-0.775786	0.00365522	0.0123674	corrected-LC1 vs normal	down-regulation
CDKN2D	-0.775794	1.14058e-12	8.63444e-11	corrected-LC1 vs normal	down-regulation
TRBV19	-0.776763	2.98787e-05	0.000215183	corrected-LC1 vs normal	down-regulation
CBS	-0.777086	0.00110641	0.00458611	corrected-LC1 vs normal	down-regulation
SAMD14	-0.77792	0.00901293	0.0261616	corrected-LC1 vs normal	down-regulation
RP11-266L9.1	-0.777923	7.32545e-05	0.000462128	corrected-LC1 vs normal	down-regulation
RP11-473I1.10	-0.778282	3.28031e-14	3.78265e-12	corrected-LC1 vs normal	down-regulation
HIST1H2AC	-0.77834	1.18832e-06	1.35144e-05	corrected-LC1 vs normal	down-regulation
LPIN3	-0.778724	0.00306084	0.0106784	corrected-LC1 vs normal	down-regulation
TTC9	-0.779579	4.17867e-12	2.56593e-10	corrected-LC1 vs normal	down-regulation
C1orf51	-0.780019	0.000841401	0.00364853	corrected-LC1 vs normal	down-regulation
RP11-443B7.1	-0.780038	3.68791e-06	3.59971e-05	corrected-LC1 vs normal	down-regulation
RTDR1	-0.78016	0.00413043	0.0136873	corrected-LC1 vs normal	down-regulation
AC137932.6	-0.780385	0.00196103	0.00740609	corrected-LC1 vs normal	down-regulation
SIRPG	-0.780416	2.32234e-08	4.56958e-07	corrected-LC1 vs normal	down-regulation
LEF1	-0.781512	4.33855e-07	5.68367e-06	corrected-LC1 vs normal	down-regulation
RP4-798A10.7	-0.78157	4.63919e-06	4.38369e-05	corrected-LC1 vs normal	down-regulation
RP11-58H15.1	-0.781775	3.75289e-05	0.000261542	corrected-LC1 vs normal	down-regulation
ESAM	-0.781925	0.000492143	0.00232555	corrected-LC1 vs normal	down-regulation
ZNF667	-0.781953	0.0099081	0.0282677	corrected-LC1 vs normal	down-regulation
TRBV6-1	-0.782028	7.2548e-05	0.000458838	corrected-LC1 vs normal	down-regulation
SLC22A4	-0.783889	7.48065e-10	2.32193e-08	corrected-LC1 vs normal	down-regulation
CHDH	-0.784296	0.000961955	0.00407941	corrected-LC1 vs normal	down-regulation
LOXL4	-0.784799	2.61354e-05	0.000192702	corrected-LC1 vs normal	down-regulation
LGI4	-0.785072	0.00250211	0.00904281	corrected-LC1 vs normal	down-regulation
PABPN1L	-0.785132	0.000403855	0.00197584	corrected-LC1 vs normal	down-regulation
HCG27	-0.785602	5.60977e-05	0.000367694	corrected-LC1 vs normal	down-regulation
HIST1H3H	-0.785773	0.00305784	0.0106739	corrected-LC1 vs normal	down-regulation
MTSS1L	-0.785821	1.25449e-05	0.000103072	corrected-LC1 vs normal	down-regulation
PTTG2	-0.786076	1.08435e-05	9.08232e-05	corrected-LC1 vs normal	down-regulation
KIAA1683	-0.786496	6.48772e-09	1.52642e-07	corrected-LC1 vs normal	down-regulation
EPHB4	-0.786739	0.00170592	0.00657423	corrected-LC1 vs normal	down-regulation
CTD-2555O16.2	-0.786792	7.73054e-05	0.0004846	corrected-LC1 vs normal	down-regulation
KREMEN1	-0.787283	0.00148782	0.00586436	corrected-LC1 vs normal	down-regulation
ZNF628	-0.787514	1.74869e-09	4.81717e-08	corrected-LC1 vs normal	down-regulation
NUP210L	-0.78836	0.000607186	0.00275771	corrected-LC1 vs normal	down-regulation
CTD-3032J10.3	-0.789149	0.0043865	0.0143757	corrected-LC1 vs normal	down-regulation
HHLA2	-0.789364	0.00132325	0.0053249	corrected-LC1 vs normal	down-regulation
APOA1	-0.790079	0.00655609	0.0200824	corrected-LC1 vs normal	down-regulation
CSF2RB	-0.790515	1.88152e-08	3.851e-07	corrected-LC1 vs normal	down-regulation
CFL1P5	-0.790538	0.000834956	0.00362454	corrected-LC1 vs normal	down-regulation
LINC01001	-0.791019	8.28625e-10	2.52457e-08	corrected-LC1 vs normal	down-regulation
FOXJ1	-0.791428	0.00303662	0.0106148	corrected-LC1 vs normal	down-regulation
RP11-158I9.5	-0.792067	0.00172173	0.00662696	corrected-LC1 vs normal	down-regulation
AC093415.2	-0.792172	0.00686873	0.0208597	corrected-LC1 vs normal	down-regulation
PDZK1IP1	-0.792269	0.019733	0.0496178	corrected-LC1 vs normal	down-regulation
KIT	-0.79243	0.00012156	0.000712898	corrected-LC1 vs normal	down-regulation
TAGLN2	-0.792609	3.24813e-13	2.87604e-11	corrected-LC1 vs normal	down-regulation
ZNF541	-0.792893	0.000804804	0.00351364	corrected-LC1 vs normal	down-regulation
RP11-473I1.5	-0.793419	7.14879e-12	4.01669e-10	corrected-LC1 vs normal	down-regulation
ESR2	-0.794737	7.4115e-08	1.26494e-06	corrected-LC1 vs normal	down-regulation
AC017116.11	-0.795352	6.89071e-06	6.18978e-05	corrected-LC1 vs normal	down-regulation
PTCRA	-0.795644	0.00204962	0.00768472	corrected-LC1 vs normal	down-regulation
C6orf25	-0.795674	0.00301025	0.0105412	corrected-LC1 vs normal	down-regulation
DUSP2	-0.796095	0.00019869	0.00108235	corrected-LC1 vs normal	down-regulation
RP11-392O18.2	-0.796314	0.00032382	0.00164052	corrected-LC1 vs normal	down-regulation
CYP4F3	-0.79717	4.97167e-06	4.65133e-05	corrected-LC1 vs normal	down-regulation
SRGN	-0.797382	4.79071e-14	5.19229e-12	corrected-LC1 vs normal	down-regulation
SLC16A10	-0.797771	0.000933518	0.00397753	corrected-LC1 vs normal	down-regulation
POU5F1P3	-0.797807	3.64605e-14	4.10885e-12	corrected-LC1 vs normal	down-regulation
TRAV8-1	-0.797865	0.00197065	0.00743643	corrected-LC1 vs normal	down-regulation
TOPORS-AS1	-0.798153	1.12811e-15	2.08044e-13	corrected-LC1 vs normal	down-regulation
ID1	-0.798241	0.0131207	0.0354931	corrected-LC1 vs normal	down-regulation
HLA-ABC	-0.79831	0.000697238	0.00310619	corrected-LC1 vs normal	down-regulation
TRBV12-4	-0.79865	0.00859621	0.0251656	corrected-LC1 vs normal	down-regulation
FAM209B	-0.798877	4.92675e-07	6.33636e-06	corrected-LC1 vs normal	down-regulation
RP3-496C20.1	-0.800909	0.000630518	0.00284933	corrected-LC1 vs normal	down-regulation
GNAZ	-0.801444	0.00258325	0.00929538	corrected-LC1 vs normal	down-regulation
SLC17A3	-0.801958	0.00425267	0.0140205	corrected-LC1 vs normal	down-regulation
EDAR	-0.802209	0.00205847	0.00771342	corrected-LC1 vs normal	down-regulation
EFHC2	-0.802339	6.32837e-08	1.10048e-06	corrected-LC1 vs normal	down-regulation
RP11-544A12.8	-0.802559	6.69639e-05	0.000428578	corrected-LC1 vs normal	down-regulation
SGPP2	-0.80262	5.70251e-14	6.01614e-12	corrected-LC1 vs normal	down-regulation
BMP2	-0.802717	0.0160065	0.0418222	corrected-LC1 vs normal	down-regulation
CRIP2	-0.802811	1.83931e-07	2.74912e-06	corrected-LC1 vs normal	down-regulation
RP11-92K15.3	-0.803095	0.000980339	0.00414851	corrected-LC1 vs normal	down-regulation
RP11-430C7.2	-0.803326	0.0140055	0.0374678	corrected-LC1 vs normal	down-regulation
GP1BB	-0.803476	0.00698002	0.0211458	corrected-LC1 vs normal	down-regulation
AC004057.1	-0.803616	0.0155983	0.0409229	corrected-LC1 vs normal	down-regulation
CACNB4	-0.803761	0.000153772	0.000869416	corrected-LC1 vs normal	down-regulation
RP11-493K19.3	-0.803785	2.47682e-09	6.50666e-08	corrected-LC1 vs normal	down-regulation
SEC14L1	-0.80384	2.26581e-12	1.53904e-10	corrected-LC1 vs normal	down-regulation
AC240565.2	-0.803961	7.06255e-06	6.32409e-05	corrected-LC1 vs normal	down-regulation
NPIPB6	-0.804186	0.010167	0.0288942	corrected-LC1 vs normal	down-regulation
TMCC1	-0.805335	1.90389e-15	2.99696e-13	corrected-LC1 vs normal	down-regulation
SPI1	-0.805468	8.60124e-15	1.15268e-12	corrected-LC1 vs normal	down-regulation
RPS10P16	-0.807172	0.00537438	0.0170717	corrected-LC1 vs normal	down-regulation
FTH1	-0.807617	6.40237e-14	6.64841e-12	corrected-LC1 vs normal	down-regulation
RP11-1081L13.4	-0.808	0.0112775	0.0314552	corrected-LC1 vs normal	down-regulation
AL391994.1	-0.80816	0.00574171	0.0180534	corrected-LC1 vs normal	down-regulation
AC233300.1	-0.809376	1.19065e-08	2.58939e-07	corrected-LC1 vs normal	down-regulation
AF207550.1	-0.809376	1.19065e-08	2.58939e-07	corrected-LC1 vs normal	down-regulation
ICAM1	-0.809415	1.47254e-07	2.26933e-06	corrected-LC1 vs normal	down-regulation
RP11-79L9.2	-0.81006	0.0107981	0.0303399	corrected-LC1 vs normal	down-regulation
TUB	-0.810247	1.3547e-06	1.51313e-05	corrected-LC1 vs normal	down-regulation
TRBV18	-0.810613	4.17213e-05	0.000285739	corrected-LC1 vs normal	down-regulation
C1orf145	-0.812109	0.000101566	0.000611772	corrected-LC1 vs normal	down-regulation
LINC00565	-0.812204	1.83001e-05	0.000142283	corrected-LC1 vs normal	down-regulation
RP11-231D20.2	-0.812518	0.0132444	0.0357694	corrected-LC1 vs normal	down-regulation
HIST1H4I	-0.81277	0.00206071	0.00771342	corrected-LC1 vs normal	down-regulation
IGSF9	-0.81306	0.00660426	0.0201985	corrected-LC1 vs normal	down-regulation
TMEM164	-0.813445	3.04424e-11	1.40701e-09	corrected-LC1 vs normal	down-regulation
CTD-2278I10.4	-0.814401	0.000667767	0.00299243	corrected-LC1 vs normal	down-regulation
RP4-800J21.3	-0.815167	1.80464e-05	0.000140586	corrected-LC1 vs normal	down-regulation
DTX1	-0.815701	8.62405e-08	1.42779e-06	corrected-LC1 vs normal	down-regulation
RP11-647K16.1	-0.816367	0.00254725	0.00918252	corrected-LC1 vs normal	down-regulation
ALPK1	-0.816825	1.8978e-13	1.82723e-11	corrected-LC1 vs normal	down-regulation
RP11-401P9.4	-0.816921	4.17695e-06	4.00027e-05	corrected-LC1 vs normal	down-regulation
YPEL5	-0.817718	2.73877e-15	4.11521e-13	corrected-LC1 vs normal	down-regulation
IL1R1	-0.817847	4.80608e-07	6.20291e-06	corrected-LC1 vs normal	down-regulation
FSCN3	-0.817935	7.86657e-07	9.46757e-06	corrected-LC1 vs normal	down-regulation
RP11-473M20.5	-0.818179	0.00011122	0.000661052	corrected-LC1 vs normal	down-regulation
TSPAN15	-0.820212	0.000100289	0.000605149	corrected-LC1 vs normal	down-regulation
FAM154B	-0.821591	0.0156573	0.041056	corrected-LC1 vs normal	down-regulation
MOK	-0.822395	2.04702e-07	3.00968e-06	corrected-LC1 vs normal	down-regulation
AC116366.6	-0.823446	4.1598e-11	1.85823e-09	corrected-LC1 vs normal	down-regulation
RP11-701P16.5	-0.824231	0.00536884	0.0170595	corrected-LC1 vs normal	down-regulation
SH3D21	-0.824627	4.81839e-12	2.896e-10	corrected-LC1 vs normal	down-regulation
RP11-295K3.1	-0.825106	0.00271157	0.00966943	corrected-LC1 vs normal	down-regulation
GNB3	-0.825414	0.0022721	0.00835617	corrected-LC1 vs normal	down-regulation
STX3	-0.825781	9.07404e-16	1.73052e-13	corrected-LC1 vs normal	down-regulation
RP11-75L1.1	-0.826504	3.20239e-05	0.000228147	corrected-LC1 vs normal	down-regulation
LRFN1	-0.827098	6.00381e-12	3.45158e-10	corrected-LC1 vs normal	down-regulation
RP11-177C12.4	-0.827359	0.00896002	0.0260195	corrected-LC1 vs normal	down-regulation
RP11-12J10.3	-0.828031	6.75854e-10	2.12439e-08	corrected-LC1 vs normal	down-regulation
RP1-179N16.3	-0.82851	1.04341e-06	1.206e-05	corrected-LC1 vs normal	down-regulation
RP1-30M3.6	-0.828721	0.00168767	0.00651866	corrected-LC1 vs normal	down-regulation
RP11-195F19.30	-0.829228	9.6816e-05	0.000587052	corrected-LC1 vs normal	down-regulation
GATSL2	-0.829817	2.46675e-06	2.54688e-05	corrected-LC1 vs normal	down-regulation
RP11-430B1.2	-0.829875	5.72514e-05	0.000373651	corrected-LC1 vs normal	down-regulation
FLT1	-0.830329	0.0031413	0.0108981	corrected-LC1 vs normal	down-regulation
SCARF1	-0.831132	5.51465e-07	6.97561e-06	corrected-LC1 vs normal	down-regulation
NR4A2	-0.831216	0.00330759	0.011383	corrected-LC1 vs normal	down-regulation
ROPN1L	-0.831276	1.2498e-07	1.97204e-06	corrected-LC1 vs normal	down-regulation
SMOX	-0.831909	0.00105182	0.00439753	corrected-LC1 vs normal	down-regulation
LUCAT1	-0.831998	1.22159e-06	1.38215e-05	corrected-LC1 vs normal	down-regulation
FAM174A	-0.832136	1.19812e-11	6.32006e-10	corrected-LC1 vs normal	down-regulation
NAPA-AS1	-0.832605	9.55284e-05	0.000580487	corrected-LC1 vs normal	down-regulation
NCF4	-0.832641	5.83696e-13	4.84394e-11	corrected-LC1 vs normal	down-regulation
SLC19A1	-0.833003	3.56714e-14	4.06575e-12	corrected-LC1 vs normal	down-regulation
GK	-0.833628	5.78109e-12	3.35269e-10	corrected-LC1 vs normal	down-regulation
HIST2H2AA4	-0.834175	2.40856e-06	2.49589e-05	corrected-LC1 vs normal	down-regulation
RP11-11N7.4	-0.835398	0.0039009	0.0130715	corrected-LC1 vs normal	down-regulation
NR6A1	-0.836332	6.31215e-13	5.19482e-11	corrected-LC1 vs normal	down-regulation
IGDCC4	-0.837303	0.0130612	0.0353659	corrected-LC1 vs normal	down-regulation
ACTN1	-0.837719	4.10709e-20	2.62774e-17	corrected-LC1 vs normal	down-regulation
CORO7-PAM16	-0.838152	0.000135685	0.00078323	corrected-LC1 vs normal	down-regulation
RP11-277L2.4	-0.838608	5.10115e-09	1.23536e-07	corrected-LC1 vs normal	down-regulation
IGF1R	-0.838614	4.25386e-14	4.71346e-12	corrected-LC1 vs normal	down-regulation
RP3-393E18.2	-0.839509	0.000134448	0.000777671	corrected-LC1 vs normal	down-regulation
EXOC3L2	-0.839529	0.0140816	0.0376155	corrected-LC1 vs normal	down-regulation
CLEC18A	-0.839833	8.35573e-07	9.95959e-06	corrected-LC1 vs normal	down-regulation
RP11-1105G2.3	-0.839848	5.05091e-05	0.000335948	corrected-LC1 vs normal	down-regulation
TGM4	-0.839915	5.7944e-06	5.29858e-05	corrected-LC1 vs normal	down-regulation
TPT1P12	-0.840211	0.0135932	0.0365619	corrected-LC1 vs normal	down-regulation
CEACAM1	-0.841458	7.10875e-06	6.35685e-05	corrected-LC1 vs normal	down-regulation
MAP3K15	-0.842084	0.00215008	0.0079949	corrected-LC1 vs normal	down-regulation
RP11-826N14.2	-0.842694	0.0127734	0.0347386	corrected-LC1 vs normal	down-regulation
PLAUR	-0.843456	3.03937e-07	4.19798e-06	corrected-LC1 vs normal	down-regulation
RNF19B	-0.845187	2.0168e-17	5.88254e-15	corrected-LC1 vs normal	down-regulation
HYKK	-0.845733	0.00384675	0.0129075	corrected-LC1 vs normal	down-regulation
DFNB31	-0.84617	3.0851e-08	5.86671e-07	corrected-LC1 vs normal	down-regulation
AC132872.1	-0.846884	3.65078e-07	4.90778e-06	corrected-LC1 vs normal	down-regulation
RP11-559M23.1	-0.84723	0.00176697	0.00676826	corrected-LC1 vs normal	down-regulation
SPTY2D1-AS1	-0.847648	0.000969301	0.00410705	corrected-LC1 vs normal	down-regulation
INMT	-0.850511	0.0158578	0.0415048	corrected-LC1 vs normal	down-regulation
PP2D1	-0.850557	2.81267e-07	3.92586e-06	corrected-LC1 vs normal	down-regulation
FPR2	-0.850979	4.70603e-08	8.54757e-07	corrected-LC1 vs normal	down-regulation
PDZD3	-0.851071	3.00082e-07	4.15341e-06	corrected-LC1 vs normal	down-regulation
CTD-2527I21.14	-0.852164	6.49466e-07	8.04591e-06	corrected-LC1 vs normal	down-regulation
PDGFRA	-0.852407	0.010941	0.0306849	corrected-LC1 vs normal	down-regulation
CTD-2636A23.2	-0.852407	2.27592e-05	0.000171637	corrected-LC1 vs normal	down-regulation
RP11-473O4.1	-0.852693	0.00201986	0.00759546	corrected-LC1 vs normal	down-regulation
RP11-325P15.1	-0.853497	0.0195466	0.0492364	corrected-LC1 vs normal	down-regulation
SMTNL1	-0.853541	0.00144321	0.00571807	corrected-LC1 vs normal	down-regulation
AQP1	-0.85382	0.00722555	0.0217534	corrected-LC1 vs normal	down-regulation
KISS1R	-0.854653	0.000308204	0.00157071	corrected-LC1 vs normal	down-regulation
FHDC1	-0.854911	4.64312e-07	6.02694e-06	corrected-LC1 vs normal	down-regulation
C10orf91	-0.854971	2.68483e-05	0.000196716	corrected-LC1 vs normal	down-regulation
CELA1	-0.855113	0.010977	0.0307686	corrected-LC1 vs normal	down-regulation
RPL9P33	-0.856336	0.0015784	0.00615775	corrected-LC1 vs normal	down-regulation
CHRM4	-0.856986	0.000352165	0.00176252	corrected-LC1 vs normal	down-regulation
AQP10	-0.857203	0.0134524	0.0362274	corrected-LC1 vs normal	down-regulation
MIR4313	-0.858618	0.00303023	0.0105962	corrected-LC1 vs normal	down-regulation
COL6A1	-0.860175	0.000149751	0.000849103	corrected-LC1 vs normal	down-regulation
LA16c-OS12.2	-0.860801	0.00168482	0.00651271	corrected-LC1 vs normal	down-regulation
NELL2	-0.861539	3.00609e-07	4.1578e-06	corrected-LC1 vs normal	down-regulation
PAPLN	-0.861671	1.39101e-15	2.33807e-13	corrected-LC1 vs normal	down-regulation
SGK1	-0.862403	2.08188e-10	7.66086e-09	corrected-LC1 vs normal	down-regulation
AF001548.5	-0.862612	2.11988e-08	4.22994e-07	corrected-LC1 vs normal	down-regulation
FAM129A	-0.862654	1.08467e-11	5.81442e-10	corrected-LC1 vs normal	down-regulation
ATP6C	-0.862678	0.00180754	0.00689967	corrected-LC1 vs normal	down-regulation
C1orf116	-0.862896	0.00121026	0.00494729	corrected-LC1 vs normal	down-regulation
RGS17P1	-0.862914	2.81289e-05	0.000204908	corrected-LC1 vs normal	down-regulation
SPOCD1	-0.863121	0.00314549	0.0109089	corrected-LC1 vs normal	down-regulation
RP11-76E17.3	-0.865795	0.000686484	0.00306591	corrected-LC1 vs normal	down-regulation
DBNDD1	-0.866083	0.000536342	0.00249655	corrected-LC1 vs normal	down-regulation
CTA-250D10.23	-0.866142	1.4441e-05	0.000116007	corrected-LC1 vs normal	down-regulation
RP5-1163L11.2	-0.867602	0.0193027	0.0487211	corrected-LC1 vs normal	down-regulation
MAP3K7CL	-0.86917	0.00291176	0.0102597	corrected-LC1 vs normal	down-regulation
UBOX5-AS1	-0.870097	5.84773e-06	5.3375e-05	corrected-LC1 vs normal	down-regulation
C1QTNF4	-0.87045	0.00252752	0.00912633	corrected-LC1 vs normal	down-regulation
GPC2	-0.870498	1.90428e-10	7.09952e-09	corrected-LC1 vs normal	down-regulation
FAM157B	-0.871794	4.52469e-07	5.88863e-06	corrected-LC1 vs normal	down-regulation
RP11-104O19.2	-0.87279	0.000141651	0.000811294	corrected-LC1 vs normal	down-regulation
AC116407.2	-0.873609	3.31178e-05	0.000234676	corrected-LC1 vs normal	down-regulation
RP11-469M7.1	-0.874109	1.37896e-07	2.14345e-06	corrected-LC1 vs normal	down-regulation
MCF2L-AS1	-0.874258	0.0102409	0.0290751	corrected-LC1 vs normal	down-regulation
RP4-803J11.2	-0.874296	0.0111284	0.0311269	corrected-LC1 vs normal	down-regulation
AP1M2	-0.874505	0.000153391	0.000868007	corrected-LC1 vs normal	down-regulation
TCF7	-0.874635	2.07281e-10	7.64166e-09	corrected-LC1 vs normal	down-regulation
PF4V1	-0.874655	0.012017	0.033099	corrected-LC1 vs normal	down-regulation
IL17D	-0.874817	0.000993444	0.00419212	corrected-LC1 vs normal	down-regulation
HIST2H2BC	-0.87483	0.000236775	0.00125533	corrected-LC1 vs normal	down-regulation
SCRT2	-0.875204	0.00658221	0.0201531	corrected-LC1 vs normal	down-regulation
LINC00544	-0.875961	0.00178198	0.00681524	corrected-LC1 vs normal	down-regulation
LINC00862	-0.876293	0.0151245	0.0398909	corrected-LC1 vs normal	down-regulation
TMEM154	-0.876502	1.60852e-14	2.0065e-12	corrected-LC1 vs normal	down-regulation
TRAV1-1	-0.87671	0.000894028	0.00383315	corrected-LC1 vs normal	down-regulation
XKR8	-0.876805	3.99888e-14	4.45583e-12	corrected-LC1 vs normal	down-regulation
P2RY14	-0.87745	0.00151927	0.00596371	corrected-LC1 vs normal	down-regulation
RP11-268J15.5	-0.877824	3.49027e-06	3.43213e-05	corrected-LC1 vs normal	down-regulation
ANGPT1	-0.877866	1.97808e-05	0.000152231	corrected-LC1 vs normal	down-regulation
RP11-242C19.2	-0.87947	2.60884e-06	2.67963e-05	corrected-LC1 vs normal	down-regulation
C1orf95	-0.879496	0.00506921	0.0162323	corrected-LC1 vs normal	down-regulation
TRAV8-4	-0.880476	0.0001704	0.000950432	corrected-LC1 vs normal	down-regulation
GPRC5B	-0.881046	0.0104091	0.0294261	corrected-LC1 vs normal	down-regulation
RGS6	-0.882193	0.00029154	0.00149803	corrected-LC1 vs normal	down-regulation
ADAMTS7P3	-0.882469	0.00167973	0.00649556	corrected-LC1 vs normal	down-regulation
CCDC153	-0.883137	2.8795e-08	5.53801e-07	corrected-LC1 vs normal	down-regulation
TRBV28	-0.883404	0.00910212	0.0263781	corrected-LC1 vs normal	down-regulation
KDM6B	-0.883421	1.14887e-12	8.6483e-11	corrected-LC1 vs normal	down-regulation
RP5-977B1.7	-0.883424	0.00277415	0.00985537	corrected-LC1 vs normal	down-regulation
STARD10	-0.883738	6.58714e-17	1.74199e-14	corrected-LC1 vs normal	down-regulation
LINC01002	-0.884345	1.47575e-07	2.27075e-06	corrected-LC1 vs normal	down-regulation
RNF157-AS1	-0.8844	4.59189e-05	0.000309781	corrected-LC1 vs normal	down-regulation
MSRB1	-0.885875	1.03061e-13	1.03238e-11	corrected-LC1 vs normal	down-regulation
OR51R1P	-0.886086	0.0111558	0.0311814	corrected-LC1 vs normal	down-regulation
VDAC1P8	-0.886098	7.50206e-05	0.000472368	corrected-LC1 vs normal	down-regulation
PLEKHG5	-0.886177	3.5277e-06	3.45864e-05	corrected-LC1 vs normal	down-regulation
RP5-892K4.1	-0.886936	2.95284e-05	0.000213202	corrected-LC1 vs normal	down-regulation
SMAP2	-0.887127	2.66966e-16	6.01705e-14	corrected-LC1 vs normal	down-regulation
KRTAP16-1	-0.887489	0.00615096	0.019098	corrected-LC1 vs normal	down-regulation
LAMC3	-0.889095	0.0092028	0.026596	corrected-LC1 vs normal	down-regulation
RP11-333J10.3	-0.889597	0.000168195	0.00093998	corrected-LC1 vs normal	down-regulation
TMEM163	-0.889715	5.00793e-05	0.000333761	corrected-LC1 vs normal	down-regulation
RP11-350G8.9	-0.88983	0.00330861	0.011383	corrected-LC1 vs normal	down-regulation
CXCR4	-0.890361	3.07854e-08	5.86549e-07	corrected-LC1 vs normal	down-regulation
BLZF2P	-0.890482	0.000674315	0.00301836	corrected-LC1 vs normal	down-regulation
PRDX3P1	-0.891377	0.000296251	0.00151634	corrected-LC1 vs normal	down-regulation
RP11-321E2.5	-0.891436	0.000382793	0.0018877	corrected-LC1 vs normal	down-regulation
RAB36	-0.891859	7.03702e-08	1.20947e-06	corrected-LC1 vs normal	down-regulation
CYP21A2	-0.891948	0.000137851	0.000792502	corrected-LC1 vs normal	down-regulation
RP11-415F23.2	-0.892836	9.5709e-07	1.12126e-05	corrected-LC1 vs normal	down-regulation
CNN3	-0.892985	0.00674715	0.0205407	corrected-LC1 vs normal	down-regulation
CCDC71L	-0.893446	3.08837e-12	2.00179e-10	corrected-LC1 vs normal	down-regulation
KCNJ2-AS1	-0.89537	4.88351e-06	4.58615e-05	corrected-LC1 vs normal	down-regulation
TRPM6	-0.895585	3.91293e-06	3.78213e-05	corrected-LC1 vs normal	down-regulation
HIST1H3A	-0.895657	0.00150264	0.00591102	corrected-LC1 vs normal	down-regulation
CTB-193M12.3	-0.896078	0.0021554	0.00801166	corrected-LC1 vs normal	down-regulation
FAM81B	-0.896159	0.0137127	0.0368484	corrected-LC1 vs normal	down-regulation
LINC00167	-0.896344	0.000159531	0.00089763	corrected-LC1 vs normal	down-regulation
SLC7A9	-0.8965	0.00306126	0.0106784	corrected-LC1 vs normal	down-regulation
KCNS1	-0.896791	0.00178465	0.00682282	corrected-LC1 vs normal	down-regulation
LIMK2	-0.896927	2.06154e-14	2.5085e-12	corrected-LC1 vs normal	down-regulation
RP1-12G14.6	-0.896964	0.0011496	0.00473838	corrected-LC1 vs normal	down-regulation
CENPCP1	-0.897223	0.0065095	0.0199582	corrected-LC1 vs normal	down-regulation
SIRPB3P	-0.897231	0.00221288	0.00818085	corrected-LC1 vs normal	down-regulation
ZNF385D	-0.897445	0.00461583	0.0149984	corrected-LC1 vs normal	down-regulation
RP11-680G24.4	-0.897621	0.0140416	0.0375466	corrected-LC1 vs normal	down-regulation
DNAJC25	-0.897817	2.16004e-11	1.05463e-09	corrected-LC1 vs normal	down-regulation
AC069547.1	-0.898021	3.35811e-08	6.3433e-07	corrected-LC1 vs normal	down-regulation
HEMGN	-0.898365	5.9012e-05	0.000383501	corrected-LC1 vs normal	down-regulation
RP11-327F22.4	-0.898384	0.0099596	0.0283861	corrected-LC1 vs normal	down-regulation
FLT4	-0.899532	2.4605e-05	0.000183189	corrected-LC1 vs normal	down-regulation
PF4	-0.899784	0.00166192	0.00643799	corrected-LC1 vs normal	down-regulation
CEACAM3	-0.899983	9.31641e-10	2.80195e-08	corrected-LC1 vs normal	down-regulation
RP11-379K17.9	-0.900009	0.0045186	0.0147307	corrected-LC1 vs normal	down-regulation
FAM53C	-0.901244	7.80448e-19	3.59986e-16	corrected-LC1 vs normal	down-regulation
BCL3	-0.901503	6.07996e-10	1.93563e-08	corrected-LC1 vs normal	down-regulation
RPL7P32	-0.90167	0.0137968	0.0370191	corrected-LC1 vs normal	down-regulation
YBX2P1	-0.901721	0.000579861	0.0026598	corrected-LC1 vs normal	down-regulation
HIST1H2AK	-0.901853	0.000114785	0.000679594	corrected-LC1 vs normal	down-regulation
AC010492.2	-0.90376	0.000621661	0.00281443	corrected-LC1 vs normal	down-regulation
Z83851.1	-0.904784	0.00511698	0.0163562	corrected-LC1 vs normal	down-regulation
CHMP4BP1	-0.905072	0.00136137	0.00544713	corrected-LC1 vs normal	down-regulation
DDX11L5	-0.905671	0.000803543	0.00350891	corrected-LC1 vs normal	down-regulation
CLEC18C	-0.906071	0.0072812	0.0218944	corrected-LC1 vs normal	down-regulation
MIDN	-0.906584	1.48719e-14	1.86689e-12	corrected-LC1 vs normal	down-regulation
AC138035.2	-0.90666	1.36013e-08	2.90698e-07	corrected-LC1 vs normal	down-regulation
GP9	-0.906801	0.000630765	0.00284979	corrected-LC1 vs normal	down-regulation
ETF1P2	-0.910072	5.92567e-05	0.000384965	corrected-LC1 vs normal	down-regulation
CR759784.2	-0.910484	0.000908759	0.00388623	corrected-LC1 vs normal	down-regulation
AATK	-0.910527	1.81495e-07	2.72328e-06	corrected-LC1 vs normal	down-regulation
CD81-AS1	-0.910611	0.000122211	0.000716292	corrected-LC1 vs normal	down-regulation
TMEM40	-0.910645	0.000181508	0.00100089	corrected-LC1 vs normal	down-regulation
RP11-138A9.1	-0.910805	0.000477769	0.002267	corrected-LC1 vs normal	down-regulation
RP11-875O11.3	-0.91165	1.26017e-05	0.00010341	corrected-LC1 vs normal	down-regulation
CLEC9A	-0.912018	5.41687e-05	0.000357413	corrected-LC1 vs normal	down-regulation
MAL	-0.912392	2.40887e-07	3.4397e-06	corrected-LC1 vs normal	down-regulation
TLE3	-0.912438	3.79605e-15	5.49568e-13	corrected-LC1 vs normal	down-regulation
RP11-89H19.1	-0.91291	0.00199818	0.00752458	corrected-LC1 vs normal	down-regulation
GBP6	-0.913277	0.00264392	0.00947415	corrected-LC1 vs normal	down-regulation
AC016700.5	-0.914295	0.00193205	0.00731302	corrected-LC1 vs normal	down-regulation
CSPG5	-0.914326	0.00363151	0.0123103	corrected-LC1 vs normal	down-regulation
LGALSL	-0.91483	2.51816e-05	0.000186895	corrected-LC1 vs normal	down-regulation
RP11-434H6.6	-0.915351	2.99803e-07	4.15244e-06	corrected-LC1 vs normal	down-regulation
TMIE	-0.915413	0.000309988	0.00157932	corrected-LC1 vs normal	down-regulation
RGPD1	-0.917691	0.00514871	0.0164338	corrected-LC1 vs normal	down-regulation
PCAT6	-0.918019	0.00149419	0.00588713	corrected-LC1 vs normal	down-regulation
RP11-218E20.3	-0.918184	0.00317263	0.0109857	corrected-LC1 vs normal	down-regulation
PHKA1P1	-0.919185	0.000240134	0.00126975	corrected-LC1 vs normal	down-regulation
PIPSL	-0.91935	0.000820867	0.00357198	corrected-LC1 vs normal	down-regulation
POU5F1	-0.919735	2.67534e-07	3.76065e-06	corrected-LC1 vs normal	down-regulation
LINC01057	-0.920108	0.000438486	0.00210983	corrected-LC1 vs normal	down-regulation
ZNF394	-0.92065	4.33652e-09	1.06978e-07	corrected-LC1 vs normal	down-regulation
XPO6	-0.920704	5.92642e-20	3.67327e-17	corrected-LC1 vs normal	down-regulation
MIR24-2	-0.920882	1.28566e-05	0.000105205	corrected-LC1 vs normal	down-regulation
AC096921.2	-0.922041	0.00151443	0.00594795	corrected-LC1 vs normal	down-regulation
RP11-68I3.11	-0.922673	6.12e-11	2.62736e-09	corrected-LC1 vs normal	down-regulation
RP11-24C3.2	-0.922801	0.000177595	0.000983639	corrected-LC1 vs normal	down-regulation
PARD3B	-0.922913	0.00520957	0.0166013	corrected-LC1 vs normal	down-regulation
RP11-424I19.2	-0.92301	0.0160603	0.0419351	corrected-LC1 vs normal	down-regulation
FLT1P1	-0.923586	0.00164895	0.00639775	corrected-LC1 vs normal	down-regulation
PCSK1N	-0.924239	4.33343e-05	0.000295257	corrected-LC1 vs normal	down-regulation
AL590560.1	-0.925052	0.000428456	0.00206915	corrected-LC1 vs normal	down-regulation
SLC22A17	-0.92507	8.22789e-07	9.83084e-06	corrected-LC1 vs normal	down-regulation
PDE4B	-0.925127	2.28558e-10	8.25723e-09	corrected-LC1 vs normal	down-regulation
NRGN	-0.926473	0.000578621	0.00265657	corrected-LC1 vs normal	down-regulation
TEDDM1	-0.926882	0.00507517	0.0162461	corrected-LC1 vs normal	down-regulation
APOBEC3B	-0.92743	0.00577098	0.01813	corrected-LC1 vs normal	down-regulation
MGP	-0.927562	0.000429453	0.00207346	corrected-LC1 vs normal	down-regulation
FSTL1	-0.928171	0.00175409	0.00672743	corrected-LC1 vs normal	down-regulation
RP11-410L14.2	-0.928552	7.61844e-05	0.000478329	corrected-LC1 vs normal	down-regulation
RP11-489E7.4	-0.928669	3.38961e-05	0.000239336	corrected-LC1 vs normal	down-regulation
PDLIM7	-0.929659	6.09677e-14	6.36438e-12	corrected-LC1 vs normal	down-regulation
FAM71F2	-0.930305	1.04896e-07	1.69958e-06	corrected-LC1 vs normal	down-regulation
CORIN	-0.931502	0.00428719	0.0141111	corrected-LC1 vs normal	down-regulation
HAS1	-0.931811	0.0089174	0.0259255	corrected-LC1 vs normal	down-regulation
RP13-131K19.6	-0.933506	4.96713e-07	6.3807e-06	corrected-LC1 vs normal	down-regulation
SDK2	-0.934109	6.43145e-05	0.000413892	corrected-LC1 vs normal	down-regulation
GAPDHP2	-0.934149	0.000709199	0.00314963	corrected-LC1 vs normal	down-regulation
MYEOV	-0.934234	0.00309267	0.0107614	corrected-LC1 vs normal	down-regulation
RP11-809C9.2	-0.93458	0.000119536	0.000703651	corrected-LC1 vs normal	down-regulation
RP11-53I6.4	-0.936379	0.00127869	0.00517581	corrected-LC1 vs normal	down-regulation
AC022182.2	-0.936607	3.82783e-05	0.000265273	corrected-LC1 vs normal	down-regulation
KRT18P39	-0.936727	0.00503528	0.0161419	corrected-LC1 vs normal	down-regulation
WNT7A	-0.936814	8.08138e-08	1.35721e-06	corrected-LC1 vs normal	down-regulation
CTC-308K20.1	-0.937358	5.33051e-08	9.48352e-07	corrected-LC1 vs normal	down-regulation
TRAPPC3L	-0.93805	0.00127632	0.00516975	corrected-LC1 vs normal	down-regulation
FAM86B3P	-0.938232	5.96301e-06	5.43272e-05	corrected-LC1 vs normal	down-regulation
RP1-257A7.5	-0.939025	3.54241e-06	3.46792e-05	corrected-LC1 vs normal	down-regulation
FOSB	-0.939092	0.00166057	0.00643529	corrected-LC1 vs normal	down-regulation
TPST1	-0.939512	0.000107541	0.000643039	corrected-LC1 vs normal	down-regulation
ANXA3	-0.93962	8.17087e-07	9.7686e-06	corrected-LC1 vs normal	down-regulation
KANK1	-0.939846	5.6032e-06	5.16421e-05	corrected-LC1 vs normal	down-regulation
ARMC9	-0.941062	0.016484	0.0428273	corrected-LC1 vs normal	down-regulation
CEBPB	-0.941619	2.3708e-11	1.13856e-09	corrected-LC1 vs normal	down-regulation
MANSC1	-0.94315	2.74374e-07	3.84047e-06	corrected-LC1 vs normal	down-regulation
RPS28	-0.945055	0.0120317	0.0331302	corrected-LC1 vs normal	down-regulation
PPL	-0.946532	1.99223e-08	4.01971e-07	corrected-LC1 vs normal	down-regulation
RP11-247I13.3	-0.946786	0.00114928	0.00473825	corrected-LC1 vs normal	down-regulation
RPS4XP1	-0.947434	6.81959e-05	0.000435479	corrected-LC1 vs normal	down-regulation
EMR3	-0.947579	1.07866e-09	3.19317e-08	corrected-LC1 vs normal	down-regulation
NFASC	-0.947787	0.0023028	0.00844872	corrected-LC1 vs normal	down-regulation
DACT1	-0.948705	0.00307195	0.0107081	corrected-LC1 vs normal	down-regulation
NFKBIA	-0.94871	0.000231658	0.00123216	corrected-LC1 vs normal	down-regulation
DNAJC19P5	-0.948747	2.76169e-06	2.80899e-05	corrected-LC1 vs normal	down-regulation
RP11-52A20.2	-0.949073	0.000117399	0.000692796	corrected-LC1 vs normal	down-regulation
PRR7	-0.949496	4.88289e-09	1.18831e-07	corrected-LC1 vs normal	down-regulation
HLX	-0.949873	1.75709e-08	3.62267e-07	corrected-LC1 vs normal	down-regulation
RP11-256L6.2	-0.950839	0.000886837	0.00381303	corrected-LC1 vs normal	down-regulation
DOCK4	-0.951447	1.87106e-06	2.01251e-05	corrected-LC1 vs normal	down-regulation
KIAA0895	-0.953049	1.00756e-05	8.55113e-05	corrected-LC1 vs normal	down-regulation
ITM2BP1	-0.953263	0.00544771	0.0172824	corrected-LC1 vs normal	down-regulation
RRM2P3	-0.954028	8.2745e-05	0.000514795	corrected-LC1 vs normal	down-regulation
CDH2	-0.954214	0.00017989	0.000993855	corrected-LC1 vs normal	down-regulation
RP11-219B17.1	-0.954299	2.3806e-05	0.000178478	corrected-LC1 vs normal	down-regulation
TRBV6-6	-0.954418	0.0113839	0.0316895	corrected-LC1 vs normal	down-regulation
PARK2	-0.955091	3.89721e-05	0.000269516	corrected-LC1 vs normal	down-regulation
OR10AA1P	-0.955109	0.00176787	0.00677041	corrected-LC1 vs normal	down-regulation
OFD1P17	-0.955402	0.000400182	0.00196223	corrected-LC1 vs normal	down-regulation
PHC2	-0.955944	2.68496e-14	3.16985e-12	corrected-LC1 vs normal	down-regulation
C19orf77	-0.956305	0.0146822	0.0389366	corrected-LC1 vs normal	down-regulation
AC093391.2	-0.956845	0.000549342	0.00254631	corrected-LC1 vs normal	down-regulation
HBQ1	-0.957247	0.000739201	0.0032617	corrected-LC1 vs normal	down-regulation
RP11-195M16.3	-0.957807	0.0011745	0.00482198	corrected-LC1 vs normal	down-regulation
[truncated: 611 more rows]

## Sheet: corrected-LC2 vs normal
Gene name	log2FoldChange	pvalue	padj	Comparison	differential expression status
[truncated: 1,478 more rows]
